# Supplementary material for: Radiogenomic Analysis of Papillary Thyroid Carcinoma for Prediction of Cervical Lymph Node Metastasis: A Preliminary Study
Source: Front Oncol. 2021 Jun 29;11:682998. doi: 10.3389/fonc.2021.682998 (PMC8276635; doi:10.3389/fonc.2021.682998)
Supplement: Supplementary file 1 [file DataSheet_1.xlsx]

## Sheet: correlation coefficient
	rectlike	Eccentricity	distance to capsule	mean tumor contrast	deviationratio of tumor tissue and normal thyroid gland	minimum calcification area
A0A0C4DH25	-0.143468	0.0466005	-0.209778	0.101604	0.0542399	-0.420932
A0A0C4DH31	-0.178915	0.068602	-0.126967	0.0542399	0.121467	-0.285867
A0A0C4DH67	-0.195416	0.235447	-0.119022	-0.14958	-0.00168067	-0.250726
A0FGR8	0.156303	-0.124217	-0.0414057	0.181665	-0.0172651	-0.141635
A1L0T0	-0.182277	0.301146	0.0820474	-0.0508785	0.163636	-0.180138
A3KMH1	-0.126967	0.0820474	-0.157525	0.0728801	0.0634072	-0.0123759
A8MSI8	-0.147746	0.0927426	-0.078686	-0.084492	0.156303	-0.0493506
B0I1T2	-0.0731856	0.411459	-0.269366	-0.100076	-0.147135	-0.171581
L0R6Q1	-0.38518	0.182582	-0.255921	-0.22903	0.062796	0.11505
O00151	0.0242934	0.161497	-0.0365164	-0.0930481	0.00412529	0.0359053
O00159	0.164248	0.103132	0.204584	0.121467	-0.0890756	-0.0194041
O00160	-0.405042	-0.0300993	0.153858	0.142552	0.335371	-0.363178
O00161	-0.144996	0.418182	-0.168831	0.147441	0.233308	-0.170053
O00170	0.0634072	0.00870894	0.00198625	-0.0316272	0.0762414	-0.18686
O00186	-0.203361	0.323759	0.0377387	0.0854087	0.209167	-0.252865
O00192	-0.0796027	0.337204	-0.131856	0.111383	0.0973262	-0.0698243
O00203	-0.232086	-0.0563789	0.158747	-0.0111536	0.322536	-0.278228
O00217	-0.120856	0.266921	0.0331551	0.0181818	0.150191	-0.155691
O00231	-0.0126814	0.076547	0.0710466	-0.273033	-0.164859	-0.47013
O00232	0.0126814	0.068602	0.0890756	-0.245837	-0.175554	-0.36929
O00233	-0.133079	0.152941	-0.175859	-0.209473	-0.0695187	-0.381207
O00264	0.00473644	0.447823	0.00626432	-0.228724	-0.0808251	-0.179526
O00267	-0.160275	0.272116	-0.0857143	0.0316272	0.210084	-0.264171
O00291	-0.297479	0.00229183	0.0270435	0.131856	0.294118	0.00229183
O00299	0.0637128	0.0212376	0.259282	-0.0475172	0.0805195	-0.269672
O00303	-0.33262	-0.000458365	-0.0545455	0.176471	0.158136	-0.419404
O00330	-0.12605	0.185638	-0.270283	-0.141024	0.0429335	-0.191444
O00339	-0.207945	0.0710466	-0.113216	0.286784	0.174943	0.094576
O00410	-0.123911	0.103438	0.148969	-0.177082	0.148358	-0.248281
O00422	-0.405042	0.350649	-0.0572956	0.114744	0.362261	-0.0915202
O00442	-0.438961	0.126356	0.0297937	0.191444	0.333537	-0.460351
O00461	-0.280367	0.103132	0.0105424	-0.0102368	0.203667	0.141329
O00468	-0.0294882	0.344843	-0.00840336	0.126662	0.0820474	0.0624905
O00483	0.225363	0.0594347	-0.0484339	0.0221543	-0.0741024	-0.305118
O00487	-0.147441	0.0233766	-0.0826585	-0.0655462	-0.0508785	-0.405042
O00534	-0.365623	0.154163	0.0948816	-0.0218487	0.271811	-0.421543
O00567	-0.353705	0.281283	-0.135523	0.238197	0.397403	0.00748663
O00592	-0.0768526	0.36929	0.00351413	-0.0600458	-0.0652406	-0.0823529
O00764	-0.117494	0.0725745	-0.00962567	0.062796	-0.0148205	-0.18411
O14495	0.170665	0.306341	0.0114591	-0.0933537	-0.157219	0.140107
O14498	-0.00320856	-0.222918	0.0157372	0.303285	0.127578	0.194194
O14548	0.0117647	-0.109549	-0.158442	0.13094	0.0887701	-0.25806
O14561	-0.159664	0.440489	-0.50466	-0.207028	-0.0438503	0.126662
O14579	-0.230863	0.128189	0.0508785	-0.166387	0.096715	-0.164248
O14617	-0.00351413	0.167609	0.0939649	-0.244309	-0.196028	-0.274255
O14672	0.0566845	0.252254	-0.0942704	0.0496562	-0.0588235	0.0744079
O14735	0.0285714	0.375707	-0.0111536	-0.316119	-0.145913	-0.0792972
O14745	-0.201528	0.118411	-0.0279603	-0.108327	0.129412	0.0652406
O14773	-0.248587	0.273644	-0.196944	-0.0884645	0.0884645	-0.302979
O14776	-0.274561	0.174637	-0.121161	0.112605	0.380596	-0.272422
O14786	-0.205195	0.250115	-0.00748663	0.24767	0.267838	-0.122689
O14818	-0.113216	0.0261268	0.0646295	-0.244309	-0.0829641	-0.384568
O14828	0.0615737	-0.134607	0.0572956	-0.307869	-0.0942704	-0.119328
O14874	-0.121467	0.133384	-0.29534	-0.0921314	-0.0258212	-0.136134
O14880	-0.179221	0.0444614	-0.191138	-0.101299	0.179221	-0.0976318
O14936	0.0875477	0.408403	0.0365164	-0.0869366	-0.138579	0.0233766
O14949	-0.00748663	0.137662	-0.442934	-0.263254	-0.212223	-0.254393
O14974	-0.0359053	-0.339954	0.0148205	0.14958	0.0835752	-0.020932
O14979	-0.0637128	0.322231	0.0884645	0.163636	0.269672	-0.058518
O14980	-0.0863254	0.0747135	0.108021	-0.172498	0.0502674	-0.305118
O15031	-0.127884	0.513827	-0.246142	-0.115661	0.0120703	-0.112911
O15042	-0.163331	0.303285	-0.0961039	-0.0933537	0.094576	-0.395264
O15126	-0.0398778	0.329259	-0.149885	-0.0496562	0.0270435	-0.0655462
O15127	0.0398778	0.368373	-0.246448	-0.184416	-0.175859	-0.171581
O15143	-0.472574	0.0490451	0.0307105	0.036822	0.359817	-0.514439
O15144	-0.425516	0.144996	-0.0359053	0.158136	0.382735	-0.409015
O15145	-0.245225	0.00198625	-0.00534759	0.0239878	0.0982429	-0.593277
O15162	-0.161497	-0.223835	0.0747135	0.262338	0.104354	-0.109855
O15173	-0.0771581	0.434683	-0.031016	-0.0270435	0.0511841	-0.200306
O15212	-0.181665	0.201833	-0.0682964	-0.302063	-0.0316272	-0.299924
O15230	0.0441558	0.291062	0.0670741	0.152636	0.0493506	-0.00198625
O15247	-0.170053	0.140107	0.149885	-0.0065699	0.14194	-0.322842
O15260	-0.418793	0.180138	0.0600458	0.187471	0.337815	-0.191749
O15269	-0.260199	0.280978	-0.0227655	0.0160428	0.166387	-0.135829
O15371	-0.274561	0.054851	0.0744079	0.142857	0.301451	-0.293506
O15382	-0.188083	0.225974	-0.278228	-0.112299	0.0756303	-0.267838
O15400	-0.2	0.232391	-0.204278	-0.0392666	0.101299	0.070741
O15438	0.143774	0.388235	-0.0545455	-0.194805	-0.145302	-0.324675
O15460	-0.0490451	0.0316272	0.148052	-0.257754	-0.058518	0.207334
O15511	-0.0951872	-0.131245	-0.0365164	0.0551566	0.0734912	-0.489076
O15533	-0.476853	0.109244	-0.107716	0.10741	0.238197	-0.265393
O43143	-0.171887	0.372345	0.0621849	-0.0554622	0.133384	-0.173109
O43148	-0.333231	0.123911	0.146524	0.0508785	0.47013	-0.255004
O43169	-0.190222	0.248892	-0.317647	-0.217418	0.070741	-0.00351413
O43175	-0.173415	0.0291826	0.0154316	-0.112299	0.0930481	-0.111688
O43181	0.0215432	0.277311	-0.160275	0.152941	0.0618793	0.118105
O43242	-0.387319	0.0126814	-0.00901452	0.0423224	0.28495	-0.242475
O43290	0.0105424	0.0624905	0.0664629	-0.0872422	-0.0444614	-0.068602
O43294	0.12605	-0.352177	-0.0591291	0.0692131	-0.211612	0.183804
O43324	-0.100076	-0.163636	0.192666	-0.250115	-0.138273	-0.232391
O43390	-0.119939	0.323453	0.0291826	0.0899924	0.276394	-0.101604
O43396	0.078686	0.0261268	0.0542399	-0.260504	-0.140718	-0.162108
O43399	-0.182888	0.0869366	-0.13919	-0.0163484	0.100993	0.00932009
O43402	-0.100688	0.39343	-0.0322383	-0.257754	-0.111383	-0.181054
O43464	-0.17097	0.219557	-0.187777	-0.0820474	0.212223	-0.219251
O43488	-0.115966	0.264171	-0.0221543	-0.153247	0.0612681	-0.484186
O43491	-0.298396	-0.127578	0.137357	0.277311	0.399847	0.143468
O43493	-0.0319328	0.460351	-0.0313216	-0.0255157	0.167609	-0.0462949
O43583	-0.208556	0.175859	0.0215432	-0.0194041	0.289228	-0.224752
O43598	-0.115355	0.214362	-0.190833	0.0566845	0.0380443	-0.331704
O43615	-0.294423	0.319175	-0.151719	-0.0151261	0.368678	-0.348816
O43660	0.130634	0.270894	-0.113216	-0.00626432	-0.00351413	0.0566845
O43678	0.217418	0.314897	-0.286784	-0.0126814	-0.154775	-0.0300993
O43681	-0.166387	0.246142	-0.0560733	-0.223224	-0.0893812	-0.276394
O43707	-0.137662	0.0297937	0.125745	0.00779221	0.125134	-0.236058
O43747	0.000763942	0.00718105	0.0157372	-0.293506	-0.209473	-0.115661
O43772	-0.289228	0.111994	-0.070741	0.0948816	0.267838	0.00198625
O43776	-0.341176	0.0557678	0.154775	0.034683	0.343927	-0.291979
O43795	-0.0600458	0.23178	0.0221543	-0.0102368	0.104966	-0.018793
O43809	-0.272727	0.390374	-0.113522	0.0658518	0.316119	-0.317341
O43813	0.0774637	-0.0282659	0.319786	0.0652406	0.101299	-0.361039
O43819	-0.451184	0.0221543	-0.0123759	0.023071	0.388235	-0.148969
O43837	-0.166387	0.262338	-0.186555	-0.103438	0.0594347	-0.201833
O43852	-0.318869	0.283422	-0.128495	0.185332	0.404736	-0.158747
O43865	-0.153247	0.166998	0.129106	-0.0964095	0.103438	-0.190833
O43920	-0.0221543	0.299618	-0.216807	0.132468	0.00443086	-0.0664629
O60216	-0.120856	0.044767	0.0915202	0.283728	0.303285	-0.304507
O60220	-0.190222	0.128189	-0.288923	-0.182888	0.112605	0.0123759
O60256	-0.159358	-0.128495	0.0872422	-0.010848	-0.0744079	0.109855
O60264	-0.371123	0.207028	-0.0884645	0.126356	0.357983	-0.0279603
O60306	-0.252559	0.3644	-0.191444	0.0493506	0.0979374	-0.118717
O60313	-0.318258	0.236058	-0.304202	-0.274255	0.108938	-0.145302
O60437	0.169748	0.343316	-0.262032	-0.395569	-0.376012	0.125439
O60449	-0.267532	0.457296	-0.133079	0.132468	0.228113	0.0521008
O60504	0.0621849	-0.265393	0.076547	0.139801	-0.123606	0.0912147
O60506	-0.191749	0.498243	-0.0640183	0.0930481	0.259282	-0.227807
O60568	-0.156608	0.238808	0.0652406	0.0832697	0.105271	-0.347594
O60610	-0.120244	-0.0139037	0.0774637	0.0557678	0.123911	-0.49152
O60664	-0.39343	-0.0933537	0.0667685	0.14194	0.436211	-0.020932
O60701	-0.105882	-0.229641	0.371429	-0.111688	0.104049	-0.207028
O60716	-0.154775	0.550497	-0.133384	-0.100993	0.0423224	-0.0478228
O60749	-0.208251	-0.14958	0.123606	0.108327	0.329565	-0.254087
O60762	-0.194194	0.495187	-0.1178	-0.118105	0.132468	-0.183193
O60763	-0.179832	0.0417112	0.0560733	-0.0533231	0.160275	-0.477769
O60784	0.0536287	-0.1178	-0.0600458	-0.0994652	-0.134607	-0.0838808
O60831	-0.184416	0.215584	0.038961	-0.0643239	0.187166	-0.163636
O60832	-0.39618	0.370206	-0.211612	0.0994652	0.40932	-0.109549
O60888	-0.39343	0.00870894	0.143774	-0.042628	0.225974	-0.269672
O75027	-0.327731	0.0811306	-0.203972	-0.13644	0.245225	-0.13644
O75083	0.0554622	-0.0646295	0.207334	-0.113216	0.0139037	-0.390374
O75131	-0.0637128	0.166387	-0.134607	-0.0148205	-0.00748663	-0.154775
O75208	-0.0826585	0.184416	-0.0242934	-0.0459893	0.155691	-0.334759
O75223	-0.018793	0.0453782	0.16272	0.0178762	0.142857	-0.155691
O75251	0.0151261	0.298701	-0.137968	-0.0521008	-0.0365164	-0.115966
O75306	-0.0591291	0.262643	-0.0322383	0.109855	0.0756303	-0.112605
O75323	-0.206112	0.206723	-0.307257	-0.260199	-0.0352941	-0.189916
O75340	-0.134607	0.106799	0.245837	0.0857143	0.132468	0.012987
O75348	-0.129106	0.106188	-0.0411001	-0.0854087	0.0475172	-0.547135
O75367	-0.15783	0.282811	-0.0545455	0.10466	0.227196	0.0279603
O75368	-0.125745	-0.0352941	0.0591291	0.0530176	0.285561	-0.21864
O75369	-0.105882	-0.0407945	0.0753247	0.119328	0.0890756	0.0820474
O75390	-0.255309	0.176776	-0.268144	-0.182277	0.104049	-0.26631
O75396	-0.0609626	0.394347	-0.194805	-0.229335	-0.0511841	-0.114439
O75431	-0.111688	0.356455	-0.14958	-0.420015	-0.122078	-0.183499
O75436	-0.329259	-0.0569901	0.112911	0.198167	0.421543	-0.328037
O75439	-0.163942	0.346371	-0.163636	-0.282811	0.0841864	-0.139801
O75475	-0.347594	0.141024	-0.0175707	0.312452	0.50741	-0.0163484
O75477	-0.160275	0.420321	0.0142093	0.0664629	0.175248	-0.343316
O75489	-0.0814362	0.249198	0.0252101	0.0340718	0.0524064	-0.0475172
O75494	-0.173415	0.431016	-0.0915202	0.156608	0.331398	-0.15233
O75521	-0.0429335	0.397403	-0.191444	-0.281283	-0.0973262	-0.235447
O75531	-0.148052	0.192666	0.119022	0.133384	0.240642	-0.0270435
O75533	-0.176776	0.5178	-0.115966	-0.00168067	0.140413	-0.269366
O75569	-0.253476	0.239419	-0.0737968	-0.117494	0.0618793	-0.27945
O75608	-0.32437	0.176471	-0.0013751	0.16547	0.400153	-0.124828
O75643	-0.264782	0.482659	-0.143163	0.00534759	0.247059	-0.331092
O75694	-0.448434	0.0300993	0.225363	0.299924	0.551108	-0.0704354
O75746	-0.1945	0.13919	-0.26906	-0.175248	-0.0554622	-0.180138
O75844	-0.196028	0.347288	0.0181818	-0.038961	0.13094	-0.195722
O75874	-0.0734912	-0.0218487	0.122383	-0.0676853	0.0178762	-0.478992
O75886	-0.295951	-0.0964095	0.202445	0.0407945	0.208556	-0.0802139
O75915	-0.147441	0.262949	-0.0340718	-0.212529	-0.0319328	-0.233613
O75923	0.163025	0.392513	-0.00504202	-0.100688	-0.119939	-0.00748663
O75937	-0.217112	0.193888	-0.0377387	-0.0621849	0.210695	-0.257448
O75947	-0.102215	0.21589	-0.351566	-0.223224	0.00840336	-0.0517953
O75955	-0.0808251	0.529717	-0.13644	-0.288006	-0.0979374	-0.182582
O75964	-0.151108	0.216501	-0.238808	-0.262338	-0.0245989	-0.0114591
O76021	-0.139496	0.405348	-0.201222	0.0976318	0.14958	-0.0664629
O76027	0.147135	0.230558	0.0875477	-0.333231	-0.214057	-0.251031
O76031	-0.172498	0.134912	-0.159358	-0.0123759	0.0838808	-0.152941
O76062	0.0802139	0.25806	0.0731856	-0.0502674	-0.0349885	0.0459893
O76094	-0.357372	0.183193	-0.165775	-0.0597403	0.197555	-0.240336
O94760	0.0261268	0.237892	0.0878533	0.0276547	0.201528	-0.1945
O94826	-0.156303	0.398625	-0.181054	-0.191444	0.167303	-0.207945
O94832	-0.310313	0.0365164	0.368984	0.270588	0.399236	-0.0569901
O94874	-0.0554622	0.153858	0.120244	-0.233308	-0.0444614	-0.270283
O94875	0.034683	-0.150497	-0.123606	-0.0860199	-0.143163	0.326814
O94901	0.000763942	0.257754	-0.0227655	0.131551	0.184416	0.101299
O94903	-0.1945	0.365011	-0.122383	-0.232391	0.138885	-0.34026
O94905	-0.162414	0.402903	0.0142093	-0.0215432	0.170053	-0.0841864
O94906	-0.320703	0.24217	-0.0166539	-0.00748663	0.284645	-0.0970206
O94919	0.046906	0.265088	-0.0132926	-0.108327	-0.0328495	-0.311536
O94925	-0.161192	0.0294882	-0.270588	-0.147441	-0.0148205	-0.086631
O94973	-0.244309	-0.227807	0.0313216	-0.0325439	-0.036822	-0.167303
O94979	-0.252865	-0.109244	0.0414057	0.0377387	0.137968	-0.458212
O95140	-0.150802	0.4411	-0.238197	-0.25806	-0.0530176	-0.157219
O95197	-0.144996	0.103438	0.0313216	0.172498	0.252254	0.244309
O95202	-0.275477	0.227502	-0.268449	-0.144691	0.100688	-0.107716
O95232	-0.21039	0.379679	-0.323759	0.326203	0.302063	-0.117189
O95292	-0.244003	0.290451	-0.192666	-0.246753	0.0722689	0.153552
O95294	-0.203667	0.128189	0.251337	0.229641	0.445073	-0.076547
O95299	-0.111077	0.326509	-0.147441	0.25806	0.251031	-0.12605
O95336	-0.148358	0.204584	-0.00779221	-0.155997	0.00198625	-0.334148
O95425	-0.227196	-0.0909091	0.164248	0.162414	0.325898	-0.375095
O95436	-0.0169595	0.1178	0.0132926	0.303285	0.363178	-0.102827
O95470	-0.152941	0.294423	-0.0805195	-0.0973262	-0.0829641	-0.0820474
O95471	-0.00106952	0.165164	0.287089	-0.0487395	0.0154316	-0.0979374
O95487	0.114439	0.283117	-0.131245	-0.224446	-0.256837	-0.186555
O95571	-0.190527	0.124217	-0.259587	-0.0258212	0.0566845	-0.137051
O95573	-0.133384	0.383652	-0.0545455	0.174026	0.22903	-0.300535
O95715	0.1178	-0.139801	0.0835752	0.0300993	-0.316119	0.210084
O95782	-0.141329	-0.0731856	0.204278	-0.0722689	0.109855	-0.11016
O95793	-0.0692131	0.249809	-0.169748	-0.107716	0.0291826	-0.034683
O95810	-0.0744079	0.0869366	0.200611	0.181971	0.171581	0.135218
O95816	-0.185638	0.0881589	-0.050573	0.0682964	0.153552	-0.140413
O95817	-0.0411001	0.026738	0.0224599	-0.0805195	0.0316272	-0.0582124
O95831	-0.224141	0.180749	-0.265088	-0.194805	0.044767	-0.0820474
O95833	0.159358	0.266005	0.176776	-0.203972	-0.0979374	-0.141024
O95834	-0.165164	0.0826585	0.174332	-0.122995	0.190527	-0.266005
O95861	-0.191138	0.268449	-0.0536287	-0.174943	0.119633	-0.33262
O95865	0.0172651	-0.0634072	0.058518	0.196944	0.0169595	-0.308174
O95870	-0.320092	0.368984	-0.0576012	-0.0612681	0.251337	-0.103132
O95881	-0.163942	0.436516	-0.0404889	-0.0637128	0.0444614	-0.415737
O95994	0.191138	0.225668	0.0218487	-0.138273	-0.102827	-0.463102
O96000	0.0780749	0.3534	-0.346982	-0.177693	-0.163025	-0.138579
O96005	0.0285714	0.269977	-0.0780749	-0.398319	-0.240336	-0.0893812
O96008	-0.247364	0.213751	-0.0716578	-0.0771581	0.157219	-0.334148
P00167	-0.141635	0.160275	-0.00412529	0.0511841	0.211001	-0.489687
P00338	-0.0979374	0.0172651	0.0261268	-0.0258212	0.0621849	-0.468908
P00352	-0.227502	0.181971	0.0197097	-0.101604	0.139801	-0.34576
P00367	-0.104354	0.241864	-0.426432	-0.106494	-0.0401833	-0.0652406
P00387	-0.121467	0.222002	0.0325439	0.0747135	0.116578	0.0340718
P00390	-0.190222	0.464629	-0.238808	-0.108327	0.11505	-0.400764
P00403	0.137662	0.0701299	-0.108021	0.052712	-0.0245989	-0.377235
P00441	-0.118717	0.14194	-0.00748663	-0.127578	0.0576012	-0.0178762
P00450	0.225668	-0.21314	0.119633	-0.00809778	-0.157525	0.283422
P00488	-0.102521	-0.442934	0.311841	0.40382	0.265699	0.0780749
P00491	0.13644	0.0906035	-0.0462949	-0.213445	-0.190222	-0.371123
P00492	-0.209167	-0.176165	0.155691	-0.113522	0.115661	-0.276394
P00505	-0.211306	0.212529	-0.221085	-0.18136	0.124523	-0.188694
P00533	-0.162108	0.293201	0.114439	0.0530176	0.135523	-0.0380443
P00558	-0.0615737	0.143774	0.00565317	-0.137357	0.0102368	-0.360122
P00568	0.0939649	0.114744	0.16547	-0.223529	0.0300993	-0.307869
P00734	0.452406	-0.1178	-0.0655462	-0.0719633	-0.429488	0.312452
P00736	-0.13919	-0.179832	-0.0233766	0.310619	0.226891	-0.0139037
P00738	0.212834	0.148969	-0.355539	-0.21314	-0.431016	0.290145
P00740	0.214973	0.0802139	0.113827	0.0545455	-0.155997	0.316425
P00747	0.189916	-0.00443086	-0.215279	-0.0236822	-0.231474	0.152024
P00751	0.301451	-0.147441	-0.203056	-0.143468	-0.288312	0.105882
P00846	0.00962567	0.113522	-0.288006	-0.166081	-0.0756303	0.00809778
P00915	0.254698	-0.187471	-0.122078	-0.158442	-0.272422	0.148052
P00918	0.302063	0.00962567	-0.0634072	-0.271505	-0.256532	-0.0349885
P00966	-0.16272	-0.0496562	0.130328	-0.0569901	0.103132	-0.355844
P01008	0.0823529	-0.405959	-0.00840336	0.242475	0.0649351	0.217723
P01009	0.192972	-0.536746	0.112299	-0.0252101	-0.265088	0.299924
P01011	0.020932	-0.214362	-0.0826585	0.153247	0.119939	0.140107
P01019	0.170359	-0.157525	-0.0456837	-0.207639	-0.297173	0.228419
P01023	0.209167	-0.186249	0.106188	-0.00412529	-0.259282	0.354622
P01024	0.132773	-0.434377	0.0215432	-0.062796	-0.29534	0.0893812
P01031	0.121467	-0.143468	-0.0774637	0.0423224	-0.185027	0.0252101
P01033	0.00779221	-0.376929	0.249198	0.332926	0.318564	-0.0359053
P01034	0.0737968	-0.493048	0.234225	0.349121	0.195416	0.0964095
P01042	0.0912147	-0.158442	-0.0759358	0.117189	-0.0279603	0.323453
P01266	0.0245989	-0.0328495	-0.0417112	-0.156608	-0.168526	0.238503
P01591	-0.122689	0.119328	-0.0826585	-0.0245989	-0.0123759	-0.247976
P01594	-0.0719633	0.487548	-0.16547	-0.167303	-0.052712	-0.275172
P01700	-0.00381971	-0.0307105	-0.0988541	0.0747135	0.020932	-0.2
P01701	-0.402292	0.326203	-0.222002	0.139801	0.225668	-0.299924
P01780	-0.13094	0.129412	0.0792972	0.129717	0.220168	-0.404736
P01782	-0.187471	-0.0942704	0.0337662	0.254087	0.190527	-0.200917
P01825	-0.15508	0.0875477	-0.096715	0.285256	0.244003	-0.180443
P01834	-0.0637128	0.102521	-0.116578	-0.0560733	-0.0588235	-0.305118
P01859	0.199389	0.137662	-0.203056	-0.118717	-0.214668	-0.0545455
P01860	-0.239419	0.111383	0.00229183	0.18411	0.362872	-0.286784
P01861	-0.0398778	0.0227655	-0.15783	0.0600458	-0.0184874	-0.136746
P01871	-0.0536287	0.0273491	0.0154316	0.1233	0.0435447	0.0261268
P01876	-0.0313216	0.174026	-0.160275	-0.124523	-0.0450726	-0.236975
P01903	-0.366234	0.0371276	-0.151108	0.0588235	0.212529	-0.283728
P01920	-0.19725	0.0624905	0.0511841	0.162108	0.325286	-0.149274
P02042	0.284645	-0.116883	-0.171276	-0.249198	-0.38518	0.0878533
P02452	-0.242781	-0.128189	0.203056	0.404431	0.504966	-0.100382
P02461	-0.0768526	-0.171887	0.0695187	0.284034	0.325898	0.0175707
P02462	0.233919	0.0536287	0.138885	0.0395722	-0.0212376	-0.0618793
P02511	0.177693	-0.0692131	-0.231169	-0.0835752	-0.21864	0.0872422
P02545	-0.0175707	0.30573	-0.0814362	0.132162	0.148052	0.245531
P02549	0.170359	-0.142552	-0.094576	0.103438	-0.109244	0.280672
P02585	0.131551	-0.25042	0.0172651	0.1233	0.0930481	0.261115
P02647	0.404125	-0.00840336	-0.115355	-0.293812	-0.616196	0.288006
P02649	0.172804	-0.304202	0.199083	0.362872	-0.0640183	0.0896868
P02652	0.393736	-0.0576012	-0.132468	-0.398625	-0.645225	0.301757
P02654	0.231169	-0.278839	0.0621849	0.185943	-0.0603514	0.326203
P02656	0.0224599	-0.158747	-0.00473644	0.126662	0.0114591	0.443239
P02671	0.38304	-0.0307105	-0.287701	-0.0759358	-0.319175	0.27945
P02675	0.323453	-0.0631016	-0.296562	-0.0689076	-0.289534	0.211001
P02679	0.370206	-0.0588235	-0.259587	-0.042628	-0.31123	0.203056
P02730	0.273338	-0.1178	-0.11505	0.0814362	-0.208556	0.287395
P02743	0.118411	-0.426432	0.193277	0.0768526	-0.255615	0.18136
P02745	-0.341482	-0.0282659	0.176776	0.389458	0.447212	-0.0139037
P02746	-0.347899	-0.150497	0.122383	0.442628	0.412376	0.0579068
P02747	-0.188999	-0.0948816	0.107716	0.401681	0.269977	0.114744
P02748	0.126967	-0.480519	0.129412	0.0670741	-0.237892	0.0276547
P02749	0.125439	-0.0120703	-0.150191	-0.161497	-0.183804	0.519939
P02751	0.0802139	-0.185638	0.111077	0.349427	0.221696	-0.147135
P02760	0.112605	-0.485103	0.313675	0.179526	-0.116883	0.156914
P02763	0.326814	-0.182277	-0.190222	-0.162414	-0.400764	0.265699
P02765	0.431933	-0.183193	0.0572956	-0.144385	-0.474408	0.387319
P02766	-0.0490451	-0.070741	-0.00779221	0.0869366	0.105271	0.446906
P02768	0.380596	-0.0291826	-0.126356	-0.325286	-0.491826	0.28495
P02774	0.236364	-0.0884645	-0.135829	-0.175248	-0.294118	0.24767
P02786	-0.279756	0.158136	-0.0579068	0.050573	0.24767	-0.323147
P02787	0.281895	0.0499618	-0.0832697	-0.332009	-0.355233	0.18686
P02788	-0.142857	0.280061	-0.252559	0.357678	0.338121	-0.062796
P02790	0.17861	-0.172193	-0.0676853	-0.226891	-0.272727	0.276089
P02792	0.0300993	0.0521008	-0.336898	0.00381971	-0.121161	0.167914
P02794	-0.119022	0.125134	-0.286478	-0.151108	-0.00932009	-0.13369
P03891	0.0233766	0.327731	-0.172804	0.0563789	-0.0264324	-0.104354
P03928	-0.379374	0.199389	-0.0875477	0.11016	0.435294	-0.145913
P04003	0.105271	-0.121772	-0.0386555	0.161497	-0.028877	0.225363
P04004	0.131245	-0.30848	0.012987	0.148969	-0.282811	0.274866
P04040	0.031016	0.306646	-0.122689	-0.16822	-0.0676853	0.0163484
P04062	-0.00962567	0.271505	-0.108633	-0.196028	-0.192666	-0.0722689
P04066	-0.0576012	0.281589	-0.0126814	-0.115355	-0.0658518	-0.229641
P04075	0.189305	0.0768526	0.0643239	-0.196944	-0.114744	-0.373568
P04080	-0.0826585	0.0145149	-0.010848	0.0273491	0.309702	-0.0661574
P04083	0.397403	0.115966	0.0466005	-0.253782	-0.261421	-0.168526
P04114	-0.060657	-0.0401833	0.0151261	0.146218	-0.0710466	0.319481
P04179	-0.249198	0.183193	-0.336287	0.0319328	0.159053	-0.257754
P04181	0.150802	0.219557	-0.334759	-0.313675	-0.170665	-0.177693
P04196	0.0401833	-0.0796027	0.117189	0.0120703	0.0233766	0.164553
P04216	0.146218	0.177082	-0.0316272	-0.26081	-0.312758	-0.0380443
P04217	0.152941	-0.102521	-0.204584	-0.247364	-0.297479	0.275172
P04233	-0.387624	0.108327	-0.145607	0.0481283	0.281895	-0.32437
P04264	-0.164248	0.0542399	0.0661574	0.0774637	0.121772	-0.0588235
P04275	0.0151261	-0.104049	0.108938	0.164553	-0.00198625	-0.169748
P04406	-0.0420168	-0.0432391	0.0624905	-0.167914	-0.0722689	-0.413904
P04632	-0.0334607	-0.168831	0.262032	-0.109549	-0.0459893	-0.354622
P04792	0.191444	0.00718105	-0.111994	-0.0582124	-0.0242934	0.036822
P04839	-0.355844	-0.00351413	-0.0695187	0.169137	0.26356	-0.343316
P04843	-0.132468	0.46249	-0.0902979	-0.182277	-0.000763942	-0.306646
P04844	-0.173415	0.449045	0.028877	-0.119328	0.124828	-0.26356
P04899	-0.054851	0.309396	-0.00718105	0.252865	0.116272	-0.392208
P05023	-0.123606	0.503743	-0.0307105	-0.132162	0.0930481	-0.136746
P05026	0.0554622	0.418182	-0.0744079	-0.151108	-0.0423224	-0.214668
P05067	-0.023071	0.27395	-0.00565317	0.0025974	0.151719	-0.058518
P05090	0.335065	0.166387	-0.280672	-0.173415	-0.440183	0.547441
P05091	-0.510772	0.177998	-0.135829	-0.0902979	0.0679908	-0.125134
P05106	0.133384	0.321925	-0.0417112	0.0713522	-0.0838808	0.0331551
P05107	-0.432238	-0.0478228	-0.0304049	0.18686	0.330787	-0.262949
P05109	-0.175859	0.158136	-0.156303	0.254087	0.27395	-0.203972
P05141	-0.244614	0.138885	-0.291673	-0.230863	-0.00718105	-0.140413
P05155	-0.031016	-0.207334	0.0135982	-0.00565317	-0.0896868	0.107105
P05156	-0.0258212	-0.227502	0.134912	0.335371	0.390374	0.0135982
P05161	-0.0508785	-0.128495	0.131551	-0.0148205	0.00993125	-0.248892
P05165	-0.212529	0.32162	-0.215584	-0.290451	-0.000458365	-0.290451
P05166	-0.211001	0.224752	-0.225668	-0.253782	-0.0139037	-0.207639
P05198	-0.502521	0.0728801	0.00993125	0.341788	0.587166	-0.502521
P05204	-0.322231	0.2055	0.042628	0.245531	0.470741	-0.0499618
P05362	0.0160428	0.264171	-0.0438503	-0.155691	-0.0906035	-0.43835
P05387	-0.198778	0.314897	-0.207639	-0.146524	-0.0511841	-0.276089
P05388	-0.309396	0.201833	-0.0264324	-0.0780749	0.206112	-0.210695
P05452	-0.0224599	-0.404736	0.15783	0.286784	0.0890756	0.426738
P05455	-0.178915	0.182888	0.103132	-0.192361	0.0695187	-0.196639
P05496	-0.111994	0.125439	-0.298396	-0.309702	-0.100382	-0.0475172
P05546	-0.0380443	-0.233919	0.269366	0.279144	0.0991597	0.0591291
P05556	-0.0961039	0.402597	-0.125134	0.13094	0.158747	0.00626432
P05783	0.062796	0.255004	-0.140413	-0.328648	-0.179526	0.118411
P05787	0.14958	0.195111	-0.189916	-0.417876	-0.301146	0.108633
P05976	0.0579068	-0.0750191	0.0939649	0.0780749	0.0921314	0.21039
P05997	-0.370512	-0.143468	0.105271	0.318258	0.424293	0.129412
P06280	-0.122383	0.415737	-0.133079	-0.0438503	0.118717	-0.41207
P06396	0.182888	-0.336898	0.106494	-0.00565317	0.00809778	-0.172804
P06454	-0.0826585	0.137968	0.0307105	-0.0551566	0.0847976	-0.148052
P06576	-0.21314	0.158747	-0.27945	-0.237586	0.0438503	-0.116272
P06702	0.0349885	0.138273	-0.329259	0.130634	-0.0197097	-0.0796027
P06703	0.247976	0.0563789	-0.174943	-0.268449	-0.29534	-0.0569901
P06727	0.358594	-0.239114	0.0148205	-0.170665	-0.538885	0.283422
P06732	-0.00748663	0.208862	-0.0551566	-0.201222	-0.0273491	-0.0169595
P06733	0.0404889	0.0429335	0.0328495	-0.177387	-0.124217	-0.408403
P06737	-0.132773	0.0151261	0.0117647	0.172193	0.127273	-0.13369
P06744	-0.0762414	-0.036822	0.154163	-0.183499	0.0927426	-0.435294
P06748	-0.144996	0.0799083	-0.0429335	-0.0169595	0.0539343	-0.0420168
P06753	-0.121772	0.118411	-0.225974	0.138579	0.183193	-0.298701
P06756	-0.0404889	0.32162	-0.167609	0.0521008	-0.0814362	0.0982429
P06865	-0.0530176	0.230558	0.126662	0.0643239	0.0466005	-0.341176
P07099	-0.272422	-0.0481283	0.220168	0.239725	0.219251	0.0655462
P07108	-0.308785	0.0915202	-0.00198625	-0.0319328	0.281895	-0.100688
P07195	0.00504202	0.0490451	0.0741024	-0.130023	-0.0673797	-0.480825
P07202	-0.318564	0.100382	-0.0716578	0.0258212	-0.00870894	0.0771581
P07203	-0.187166	0.0319328	-0.13094	-0.141024	-0.0212376	-0.318869
P07225	0.0355997	-0.270894	0.141329	0.174026	0.159969	0.0899924
P07237	-0.150497	0.469213	-0.132162	-0.187777	-0.0102368	-0.354011
P07305	-0.143163	0.264782	-0.188388	0.174943	0.166387	0.197861
P07339	-0.119022	0.218946	-0.150191	-0.100076	-0.142246	-0.161192
P07355	0.0692131	-0.0676853	-0.0615737	0.177082	-0.0890756	0.176471
P07357	0.226585	-0.157219	-0.180749	-0.259587	-0.442017	0.054851
P07358	-0.0300993	-0.352483	0.0918258	0.183499	0.0151261	0.175248
P07360	-0.117494	0.0352941	0.0774637	0.00779221	0.0157372	0.101604
P07384	0.0139037	0.0212376	0.114744	-0.183804	-0.0713522	-0.268449
P07437	-0.0365164	-0.0184874	-0.0496562	-0.148052	-0.124828	-0.24217
P07585	-0.202445	-0.429183	0.189916	0.340565	0.133995	0.175248
P07602	-0.094576	0.225668	0.038961	-0.0456837	-0.0661574	-0.0777693
P07686	-0.127273	0.0841864	0.228113	-0.0163484	0.133995	-0.188083
P07737	-0.155997	-0.0734912	-0.0142093	-0.155691	0.010848	-0.426432
P07741	-0.257754	0.251031	-0.0936593	-0.0420168	0.132162	-0.465241
P07814	-0.226891	0.0847976	0.0517953	-0.182582	0.0545455	-0.333843
P07858	-0.106494	0.121772	0.0930481	0.0355997	0.29259	-0.156914
P07900	-0.0820474	-0.060657	0.1233	-0.00993125	0.0365164	-0.439878
P07910	-0.0826585	0.321925	-0.158136	-0.0936593	-0.0114591	-0.122995
P07919	-0.302368	0.171581	-0.315202	-0.185943	0.13919	0.170359
P07942	0.0536287	0.233613	0.109549	0.227502	0.140718	-0.0282659
P07948	-0.160886	0.27395	-0.0921314	-0.0566845	0.0175707	-0.370206
P07951	-0.0401833	-0.255004	-0.151108	0.218946	0.147746	0.220168
P07954	-0.248281	0.233919	-0.354011	-0.134912	0.0881589	-0.236975
P07988	-0.0569901	-0.223224	-0.0734912	0.336593	0.320092	-0.0939649
P07996	-0.110466	-0.324981	0.0212376	0.343621	0.148358	0.143468
P08123	-0.262032	-0.0719633	0.208556	0.393736	0.510466	-0.0618793
P08133	-0.348205	-0.180443	0.118411	0.26906	0.288006	-0.249809
P08134	0.068602	0.104354	-0.0065699	-0.272422	-0.259282	-0.382124
P08174	0.192361	0.2055	-0.23178	0.2055	-0.0151261	0.113522
P08195	-0.124523	0.0906035	-0.14683	0.258976	0.171276	-0.0151261
P08236	-0.49152	0.276394	-0.14958	-0.0331551	0.221085	-0.211306
P08237	0.0264324	-0.0652406	-0.128189	-0.244614	-0.0679908	-0.403514
P08238	0.000458365	0.0753247	0.0533231	-0.164553	-0.10191	-0.497937
P08240	-0.253782	0.0218487	0.128495	-0.163942	0.0264324	-0.224141
P08253	-0.17372	-0.331398	0.0273491	0.223835	0.0811306	0.0151261
P08294	-0.417571	-0.184721	0.0667685	0.240947	0.200917	0.144996
P08311	0.0872422	-0.336593	0.123911	0.420932	0.169442	-0.00351413
P08493	0.22903	-0.21314	0.0814362	0.00901452	-0.377235	0.269672
P08519	-0.159053	-0.336593	0.113216	0.285867	0.0634072	0.206417
P08559	-0.131551	0.265393	-0.25042	-0.232697	0.0658518	-0.184416
P08571	-0.103743	0.239114	0.00626432	0.0878533	0.175554	-0.214362
P08572	0.104354	0.104966	0.137051	0.318564	0.223835	-0.143468
P08574	-0.180443	0.114744	-0.251948	-0.309396	-0.0508785	0.00168067
P08575	-0.434377	0.0239878	-0.127884	0.126662	0.356761	-0.357983
P08579	-0.246448	0.350038	-0.116578	0.125134	0.346982	-0.151413
P08581	-0.0762414	0.13644	-0.00809778	-0.0487395	-0.0909091	-0.00198625
P08590	0.188388	0.207945	-0.020932	-0.174332	-0.0545455	-0.185027
P08603	0.15783	-0.277005	0.0762414	0.254393	0.0178762	0.117494
P08621	-0.252865	0.461268	-0.127884	-0.0902979	0.175248	-0.0508785
P08670	0.0194041	-0.0184874	-0.0499618	-0.00381971	-0.070741	0.121161
P08697	0.579221	-0.0716578	-0.0487395	0.169137	-0.411459	0.0380443
P08708	-0.186249	0.199083	-0.135523	-0.131551	0.00565317	-0.304507
P08727	0.262643	0.135523	-0.269366	-0.5233	-0.493659	0.052712
P08729	0.24492	0.145913	-0.280672	-0.497021	-0.453934	0.130023
P08754	-0.163636	0.133384	-0.00840336	0.0771581	0.0701299	-0.18136
P08758	0.334148	-0.0994652	0.297785	-0.0600458	-0.2	0.0481283
P08865	-0.214973	0.147135	-0.050573	0.0612681	0.123911	-0.46249
P08962	-0.0536287	0.481131	-0.00748663	-0.0997708	0.0976318	-0.157525
P09001	-0.400458	0.159664	-0.101604	-0.209167	0.0792972	-0.204278
P09012	-0.18686	0.456073	-0.134301	-0.150802	0.126662	-0.177998
P09104	-0.268144	0.109855	0.0832697	-0.0414057	0.254087	-0.24217
P09110	-0.167303	0.417265	0.00412529	-0.230863	0.0716578	-0.270588
P09211	0.0875477	0.0814362	0.113522	-0.218946	-0.106494	-0.32987
P09234	-0.195111	0.268144	-0.0212376	0.086631	0.258976	0.0670741
P09382	0.0851031	-0.0496562	0.0148205	0.172498	0.0756303	-0.23453
P09417	-0.474714	0.120244	0.0719633	0.0609626	0.439572	-0.164553
P09429	-0.247976	0.155997	-0.0695187	0.283117	0.421849	-0.194805
P09467	-0.224141	-0.0484339	0.117189	0.142857	0.25042	-0.359817
P09486	0.157219	0.0814362	-0.0517953	0.145302	0.139496	-0.187777
P09493	-0.0618793	-0.266921	-0.0936593	0.274866	0.183499	0.151108
P09496	-0.314591	0.256226	-0.0808251	-0.0933537	0.227196	-0.25806
P09497	-0.185027	0.180749	-0.0175707	-0.0285714	0.198167	-0.169442
P09525	-0.00381971	0.0459893	-0.0383499	0.0679908	0.0337662	-0.0362108
P09543	-0.034683	-0.0151261	0.198472	0.0481283	0.0734912	-0.249198
P09619	-0.208251	-0.238197	-0.0013751	0.0954927	0.0951872	-0.103132
P09622	0.0224599	0.119022	0.0713522	0.14683	0.136746	-0.203361
P09651	-0.108938	0.278533	-0.0652406	-0.223835	-0.0313216	-0.181054
P09661	-0.0579068	0.37204	-0.0979374	-0.0741024	0.0453782	-0.155386
P09668	0.0065699	0.0890756	0.149274	0.105271	0.26906	-0.283728
P09669	0.15233	0.0646295	-0.128495	-0.0814362	-0.105882	-0.330176
P09758	0.209167	0.440489	-0.100076	-0.0233766	-0.0316272	-0.102827
P09871	-0.176165	-0.220779	0.272422	0.337815	0.319175	-0.0881589
P09874	-0.384874	0.161497	-0.0432391	0.209473	0.444767	-0.225668
P09917	-0.385485	-0.108327	-0.0890756	0.191444	0.312452	-0.213751
P09960	-0.100688	0.166998	0.112605	-0.13369	0.0970206	-0.359206
P0C0L4	-0.204584	-0.277922	0.164859	0.201528	0.124828	-0.0701299
P0C0L5	-0.164248	-0.185943	0.0854087	0.346066	0.245837	-0.0343774
P0C0S5	-0.244309	0.218029	-0.236975	-0.00473644	0.00534759	-0.143774
P0CG08	-0.175859	0.301146	-0.028877	-0.0576012	0.137968	-0.0334607
P0DMV8	0.325898	0.0597403	0.0750191	-0.262338	-0.317341	-0.135218
P0DOX2	-0.242781	0.283728	-0.160581	-0.138579	0.0386555	-0.179526
P0DOX5	-0.160581	0.0826585	-0.13369	-0.00626432	0.0120703	-0.34851
P0DOY2	-0.0734912	0.131551	-0.172193	-0.036822	-0.0466005	-0.299924
P0DP24	0.0954927	0.171581	-0.0414057	-0.171276	-0.199389	-0.0863254
P10155	0.109855	0.138273	-0.0737968	-0.289534	-0.331704	-0.343316
P10253	-0.17861	0.234225	-0.150191	-0.0676853	-0.0747135	-0.261727
P10301	-0.30573	0.062796	0.409931	0.171276	0.403514	-0.0725745
P10412	-0.179221	0.245531	-0.194805	0.145607	0.186249	-0.0105424
P10515	-0.103743	0.271505	-0.431016	-0.185332	-0.0313216	-0.180138
P10599	-0.26081	0.0957983	-0.0631016	-0.0591291	0.185332	-0.0637128
P10606	0.147135	0.052712	-0.153858	-0.0114591	0.020932	-0.377846
P10619	-0.161497	0.18686	-0.259893	-0.0145149	0.00534759	-0.225668
P10620	0.167303	0.290451	-0.204584	-0.236975	-0.058518	-0.115966
P10643	0.138273	-0.18686	-0.0624905	0.036822	-0.232391	0.0493506
P10644	-0.0774637	0.163331	-0.0896868	-0.197555	0.0200153	-0.262949
P10768	-0.0236822	-0.0224599	0.190833	0.0343774	0.166387	-0.337815
P10809	-0.206417	0.162108	-0.346066	-0.227502	0.000458365	-0.144996
P10909	0.106188	-0.382124	0.131551	0.392819	0.12055	0.0291826
P11021	-0.209473	0.520856	-0.111077	-0.237892	-0.00565317	-0.280061
P11047	0.0349885	0.287395	0.00595875	0.200611	0.0893812	0.0829641
P11142	-0.0462949	0.156608	-0.0472116	-0.196944	-0.0362108	-0.367762
P11171	-0.0939649	0.0294882	0.174943	0.287395	0.351566	-0.0609626
P11172	-0.267227	0.304813	-0.326203	-0.159358	-0.060657	-0.226585
P11177	-0.0964095	0.23728	-0.288923	-0.328037	-0.0811306	-0.158442
P11182	-0.120856	0.187777	-0.228724	-0.183804	-0.00351413	-0.0404889
P11215	-0.339649	0.177082	-0.140718	0.00840336	0.118105	-0.0624905
P11216	-0.0854087	0.00229183	0.166998	-0.0979374	-0.00932009	-0.447823
P11234	-0.0441558	0.4411	-0.0542399	-0.191444	-0.0166539	-0.4356
P11277	0.221085	-0.185638	-0.0169595	0.0722689	-0.162108	0.257754
P11279	-0.0514897	0.447517	-0.246142	-0.239725	-0.14683	-0.0374332
P11310	-0.357678	0.119939	-0.0661574	-0.0664629	0.14194	-0.220779
P11387	-0.41696	0.277005	-0.0909091	0.266616	0.547746	-0.213445
P11413	-0.104049	0.200917	0.0566845	-0.137051	0.0392666	-0.520244
P11498	-0.0300993	0.24492	-0.0377387	-0.0420168	0.185027	-0.0450726
P11586	-0.0860199	0.0994652	0.0215432	-0.00901452	0.153247	-0.503132
P11717	-0.192666	0.391291	-0.28984	0.0249045	0.321925	-0.0921314
P11766	-0.125134	-0.140107	0.256837	0.0224599	0.148358	-0.286784
P11940	-0.327731	0.191138	-0.134301	0.0392666	0.1945	-0.26081
P12004	-0.52605	-0.150191	0.153552	0.180749	0.479908	-0.350649
P12081	-0.190527	0.0517953	0.168831	-0.0456837	0.0612681	-0.279144
P12109	-0.0404889	-0.14958	0.219251	0.29259	0.170359	0.0808251
P12110	-0.0796027	-0.103743	0.184416	0.345149	0.20275	0.00748663
P12111	-0.0456837	-0.0655462	0.214973	0.325898	0.181665	0.0517953
P12235	-0.0673797	0.254087	-0.321008	-0.290451	-0.0823529	-0.0377387
P12236	-0.203667	0.292895	-0.318564	-0.181054	0.0316272	-0.106799
P12268	-0.218335	-0.169137	0.18686	-0.111994	0.0799083	-0.28495
P12270	-0.348816	0.174943	-0.0343774	0.0102368	0.303591	-0.0352941
P12277	-0.0640183	-0.100993	0.0927426	-0.214057	-0.0609626	-0.243697
P12429	0.132773	-0.0490451	0.0560733	-0.140107	-0.155997	0.0560733
P12694	-0.084492	0.254087	-0.244614	-0.275172	-0.105882	-0.0725745
P12814	-0.193583	-0.320092	-0.0252101	0.161192	0.127273	0.0337662
P12830	-0.100993	0.319786	0.144996	-0.0352941	0.028877	0.138579
P12883	-0.0774637	-0.0976318	-0.0200153	0.0954927	0.197555	0.232697
P12955	0.0411001	0.113216	0.0780749	-0.103743	-0.0838808	-0.331704
P12956	-0.293812	0.304202	0.0114591	0.233308	0.428266	-0.278839
P13010	-0.305118	0.294118	0.0139037	0.0261268	0.286478	-0.453323
P13073	0.0750191	0.105271	-0.138885	0.0270435	0.0181818	-0.406875
P13284	-0.445378	0.0887701	-0.218946	0.00168067	0.287701	-0.373873
P13473	-0.262643	0.445684	-0.180749	-0.150497	0.0279603	0.0612681
P13489	-0.0255157	-0.0741024	0.134607	-0.284034	0.0435447	-0.133995
P13611	-0.233919	-0.232391	-0.0698243	0.228724	0.177387	0.0982429
P13639	-0.291673	0.145302	0.0184874	-0.135218	0.100076	-0.44385
P13645	-0.196639	-0.000152788	0.0307105	0.203056	0.392513	-0.170053
P13667	-0.139496	0.483575	-0.00626432	-0.172804	0.00809778	-0.237892
P13671	-0.0936593	-0.0997708	-0.0973262	-0.0414057	-0.0386555	0.104354
P13693	-0.170053	-0.0912147	0.176776	-0.0780749	0.0799083	-0.339037
P13746	-0.0142093	0.00381971	-0.100076	-0.0646295	-0.157525	-0.0979374
P13762	-0.222002	0.0212376	0.119939	0.364095	0.511994	-0.134607
P13796	-0.506799	-0.151108	-0.0414057	0.0597403	0.338732	-0.318564
P13797	0.206112	0.126967	0.25317	-0.0750191	0.0117647	-0.283728
P13798	-0.0166539	0.108021	0.0521008	-0.135523	-0.0695187	-0.385791
P13804	-0.207639	0.254393	-0.361345	-0.321314	-0.0961039	-0.122383
P13861	-0.0123759	0.0343774	0.222307	-0.0927426	0.123911	-0.28495
P13987	0.0621849	0.17372	0.0689076	-0.0377387	-0.0420168	0.00565317
P14174	-0.116272	0.0392666	0.159664	-0.159969	-0.0132926	-0.167914
P14207	-0.0954927	-0.0276547	0.0973262	0.0893812	-0.0417112	-0.0331551
P14209	-0.282506	0.0774637	-0.086631	0.207639	0.314897	0.120856
P14314	-0.111688	0.602445	-0.157219	-0.0756303	0.0631016	-0.288617
P14324	-0.167609	-0.0456837	0.0542399	0.130023	0.287089	-0.325592
P14406	0.182277	-0.038961	-0.0725745	0.0557678	-0.076547	-0.34576
P14543	-0.157219	0.0918258	0.0343774	0.257754	0.255921	0.247364
P14550	-0.0551566	0.100076	0.151719	-0.161192	-0.0279603	-0.313063
P14618	-0.0135982	-0.0496562	0.119633	-0.108021	-0.0362108	-0.372345
P14625	-0.213751	0.485714	-0.0915202	-0.267532	-0.0227655	-0.263866
P14678	-0.103743	0.43071	-0.107716	-0.171887	0.0297937	-0.0875477
P14854	0.038961	-0.0658518	-0.020932	0.143163	0.178915	-0.338121
P14866	-0.148358	0.451184	-0.0572956	0.0768526	0.250115	-0.107105
P14868	-0.298701	0.150802	-0.0411001	-0.178304	0.0655462	-0.412987
P14923	-0.0976318	0.519633	-0.058518	-0.143774	0.0741024	-0.220168
P14927	-0.028877	0.108938	-0.294423	-0.266616	-0.0172651	-0.16272
P15088	0.111994	-0.400153	0.16822	0.286478	0.046906	-0.0954927
P15104	0.0796027	0.0799083	-0.000152788	-0.0365164	-0.0615737	-0.207639
P15121	-0.297479	-0.00626432	0.0242934	0.0105424	0.314897	-0.41207
P15144	-0.438044	-0.261115	0.322231	0.281895	0.421849	-0.116272
P15153	-0.400764	-0.0588235	-0.0533231	-0.00290298	0.300229	-0.424599
P15291	-0.133384	-0.127273	0.0670741	0.337204	0.27945	-0.121772
P15311	-0.0432391	0.127578	-0.00870894	-0.127273	0.119939	-0.384263
P15531	-0.459129	0.0799083	-0.0255157	0.062796	0.442628	-0.10191
P15586	-0.342093	0.062796	-0.0689076	0.0493506	0.146218	-0.338732
P15880	-0.23453	0.169137	-0.155386	-0.0365164	0.0860199	-0.296562
P15924	-0.0814362	0.339954	-0.0343774	-0.124523	0.0933537	0.038961
P15927	-0.48877	-0.0511841	0.310924	0.208251	0.524217	-0.383957
P15954	-0.0343774	-0.100688	0.154775	0.266616	0.328953	-0.308785
P16070	-0.297785	0.363789	0.0502674	0.0884645	0.274866	-0.292895
P16104	-0.349733	0.266005	-0.0689076	0.105882	0.354011	0.0297937
P16144	0.0166539	0.163636	-0.125745	0.179526	0.052712	0.042628
P16152	-0.0331551	0.0325439	0.167303	-0.0190985	0.0985485	-0.421238
P16157	0.096715	-0.0902979	-0.0951872	0.219862	-0.0025974	0.313369
P16219	-0.228724	0.0536287	-0.225668	-0.100382	0.00443086	-0.109244
P16278	-0.142857	0.211001	-0.0533231	-0.078686	-0.058518	-0.31398
P16284	-0.192666	0.249809	0.120244	0.173415	0.285561	-0.185332
P16401	-0.310313	0.263866	-0.287395	0.2055	0.327426	-0.104049
P16402	-0.23178	0.158136	-0.229947	0.126356	0.226891	-0.0572956
P16403	-0.201528	0.252559	-0.161497	0.0997708	0.221085	0.0591291
P16422	-0.052712	0.453018	-0.0612681	-0.136134	0.0851031	-0.215584
P16435	-0.0566845	0.414209	-0.0835752	-0.166998	-0.0163484	-0.180749
P16473	-0.0194041	0.26631	0.133079	0.038961	0.0236822	0.0392666
P16615	-0.0906035	0.354622	-0.0884645	-0.0496562	0.281283	-0.267227
P16930	-0.128189	0.0823529	0.222307	-0.149885	0.0438503	-0.244309
P16949	-0.100688	0.180443	-0.100076	-0.225057	-0.012987	-0.259587
P17050	0.0508785	0.0902979	-0.0169595	-0.0970206	-0.0887701	-0.357372
P17096	-0.310924	0.258976	-0.121161	0.250115	0.445378	0.0976318
P17301	-0.186249	0.426127	-0.166081	-0.0411001	0.0872422	-0.15508
P17480	-0.360122	0.13369	-0.0362108	0.242781	0.439267	-0.0456837
P17568	-0.148663	0.340565	-0.22139	0.129717	0.156608	-0.105882
P17612	-0.316425	0.164859	0.112911	0.142857	0.407487	-0.281589
P17655	0.170359	0.0383499	0.335676	0.0114591	0.152941	-0.0994652
P17661	0.0698243	-0.331092	-0.0689076	0.11505	-0.0631016	0.188694
P17813	-0.0902979	0.369901	0.0609626	0.245225	0.285561	-0.231169
P17844	-0.221085	0.209473	-0.0600458	-0.0597403	0.247976	-0.334454
P17858	-0.0737968	0.144079	0.0942704	-0.0722689	-0.00565317	-0.524828
P17900	0.0551566	0.0499618	-0.000152788	-0.141329	-0.0459893	0.0701299
P17931	0.141024	0.170359	-0.159053	-0.107716	-0.0539343	-0.240336
P17980	0.0291826	0.0624905	-0.0481283	-0.230863	-0.18411	-0.415432
P17987	-0.508633	0.00779221	0.163331	0.419099	0.706952	-0.260504
P18077	-0.050573	0.225974	-0.223835	-0.128495	-0.114744	-0.254087
P18085	-0.215584	0.230558	-0.106799	0.00595875	0.277617	-0.564553
P18124	-0.315508	0.329259	-0.226891	-0.108327	0.104354	-0.426432
P18206	0.0218487	-0.249809	0.151108	-0.155386	-0.0203209	-0.0689076
P18433	-0.17861	0.247364	0.0854087	0.182582	0.224141	-0.204889
P18621	-0.154775	0.39618	-0.185638	-0.0594347	0.105882	-0.340565
P18669	-0.0297937	-0.012987	0.119328	-0.038961	0.0667685	-0.471658
P18754	-0.228113	0.192972	-0.213751	0.0896868	0.22139	-0.0154316
P18859	-0.317036	0.16822	-0.330481	0.00962567	0.310313	0.0242934
P19105	-0.174026	0.25806	-0.159358	0.0713522	0.102521	-0.275783
P19338	-0.239114	0.242781	-0.0554622	-0.0276547	0.26356	-0.226585
P19367	-0.357066	0.0160428	-0.0475172	0.0102368	0.239725	-0.0478228
P19404	-0.0637128	0.333537	-0.185943	0.0799083	0.10191	0.0365164
P19652	0.261421	-0.0634072	-0.221085	-0.212529	-0.366845	0.0673797
P19823	0.0857143	0.012987	-0.269366	-0.254698	-0.326509	0.228419
P19827	0.140107	0.0811306	-0.251031	-0.0890756	-0.284645	0.241864
P19838	-0.0013751	-0.0340718	0.220779	-0.2055	-0.0728801	-0.254087
P19971	-0.403514	0.0551566	-0.0533231	0.00168067	0.178915	-0.390069
P20042	-0.52605	0.0215432	-0.0603514	0.147746	0.430405	-0.319481
P20073	-0.177998	-0.0233766	0.233308	-0.177082	0.0316272	-0.0719633
P20339	-0.225974	0.158442	0.00565317	-0.113522	0.0655462	-0.115966
P20340	-0.23178	0.468602	-0.0533231	-0.0273491	0.171276	-0.0466005
P20591	-0.116578	-0.11016	0.235752	0.216196	0.0979374	-0.0582124
P20618	-0.274561	0.198778	-0.122383	-0.0817418	0.117189	-0.45424
P20645	0.0218487	0.391597	-0.249809	-0.161497	-0.0417112	-0.0475172
P20674	0.216196	0.116578	-0.201833	-0.126967	-0.197861	-0.352177
P20700	-0.420626	0.390374	-0.331092	0.145913	0.362261	-0.0802139
P20774	0.0166539	-0.449351	0.181971	0.334148	0.0441558	0.269977
P20810	-0.229947	0.264782	-0.209167	0.0285714	0.163331	-0.0676853
P20962	-0.0126814	0.0988541	0.0854087	-0.0313216	0.0337662	-0.0942704
P21266	-0.0160428	-0.212223	0.283728	-0.0832697	-0.00412529	-0.177082
P21281	-0.421849	0.012987	0.00168067	-0.0105424	0.319175	-0.34851
P21283	-0.401986	0.175859	0.0249045	-0.0404889	0.389763	-0.370817
P21291	-0.0634072	-0.0750191	0.0741024	-0.0493506	0.210695	0.241864
P21333	-0.132773	-0.346982	-0.0236822	0.165164	0.0954927	0.166387
P21397	-0.118105	0.169137	-0.0964095	-0.26631	0.0377387	0.128495
P21399	-0.141024	0.0609626	0.0673797	-0.0560733	0.21314	-0.324981
P21589	0.286173	0.0377387	-0.00565317	0.103743	-0.0890756	-0.00993125
P21796	0.00932009	0.218335	-0.338121	-0.410848	-0.230558	-0.0799083
P21810	-0.0777693	-0.350344	0.242475	0.40657	0.0918258	0.094576
P21912	-0.15783	0.101299	-0.13644	-0.13644	-0.0414057	-0.256226
P21926	0.00870894	0.238808	-0.0475172	0.137051	0.129106	-0.0560733
P21953	-0.200917	0.178915	-0.16272	0.0530176	0.223529	-0.156608
P21964	-0.271199	0.497326	0.0655462	0.112911	0.305424	-0.24492
P21980	-0.246448	-0.370512	0.183499	0.274561	0.214973	-0.257754
P22033	-0.325592	0.376623	-0.0936593	-0.0689076	0.325898	-0.324064
P22059	-0.28984	-0.112605	0.254393	0.0655462	0.323453	-0.0872422
P22061	0.0624905	0.201528	-0.138273	-0.114133	0.0508785	-0.192361
P22087	-0.455462	0.365317	-0.349121	0.107716	0.364095	-0.0649351
P22105	-0.0307105	-0.304813	0.418182	0.436516	0.294423	0.0991597
P22307	-0.278533	0.430405	-0.0951872	-0.149885	0.13919	-0.174943
P22314	0.0365164	0.0652406	0.0881589	-0.194194	-0.107105	-0.460046
P22352	0.0704354	-0.125439	0.0597403	0.234225	-0.0420168	0.357983
P22392	-0.252559	0.183499	-0.0887701	-0.136134	0.119328	-0.262338
P22413	-0.336593	0.122383	-0.177082	0.00229183	0.127884	0.153552
P22570	-0.130634	-0.0025974	-0.15783	-0.183193	-0.0783804	-0.130328
P22626	-0.190527	0.298701	-0.0365164	0.131856	0.31123	-0.0105424
P22695	-0.207334	0.0802139	-0.31398	-0.152636	0.109855	-0.192361
P22830	-0.119633	0.094576	-0.104966	-0.254393	-0.0594347	-0.0487395
P22897	-0.105882	-0.286784	0.203972	0.311536	0.216196	0.219862
P23141	-0.211917	-0.182277	0.246448	-0.170359	0.0316272	-0.247976
P23142	-0.0282659	-0.290145	-0.12605	0.117189	-0.00779221	0.111383
P23229	-0.177998	0.365011	-0.122689	0.273033	0.324675	-0.0982429
P23246	-0.260504	0.260199	-0.143163	0.109549	0.444156	-0.150497
P23284	-0.385791	0.463407	-0.126662	0.0197097	0.346371	-0.24492
P23297	0.251948	0.0496562	-0.0624905	-0.286478	-0.193277	0.0227655
P23368	-0.233613	0.0377387	-0.297479	-0.0270435	0.0609626	-0.163331
P23381	-0.405348	0.185027	-0.119022	0.0334607	0.255615	-0.472574
P23396	-0.403209	0.139801	-0.00748663	0.0493506	0.344538	-0.415432
P23434	-0.271199	0.349121	-0.167303	-0.148358	0.207028	0.0270435
P23526	-0.0417112	0.129412	0.195722	-0.24767	-0.0135982	-0.299618
P23528	-0.0355997	-0.052712	-0.0355997	0.0120703	0.0792972	-0.304507
P23634	-0.106188	0.199694	0.108327	0.128495	0.2055	-0.140718
P23786	-0.213445	0.185027	-0.366539	-0.0178762	0.179221	-0.165775
P23919	-0.41207	0.254698	-0.158136	-0.0695187	0.250726	-0.24217
P24043	-0.172804	-0.141329	0.256532	0.301146	0.346371	-0.137051
P24534	-0.134301	0.261727	-0.163331	-0.133995	-0.00565317	-0.328648
P24539	-0.166081	0.188999	-0.278839	-0.238808	0.031016	-0.186555
P24557	-0.335371	0.127884	-0.100076	-0.133384	0.0579068	-0.18686
P24592	0.0111536	-0.170665	0.0322383	0.209167	0.219251	-0.160886
P24666	-0.0731856	0.100688	-0.112299	-0.132468	-0.0132926	-0.317036
P24752	-0.262338	-0.00198625	-0.0719633	-0.000763942	0.214973	-0.0459893
P24821	-0.0823529	0.186249	-0.187166	0.153858	0.172498	0.109244
P24844	-0.000458365	-0.395264	0.00870894	0.392819	0.157525	0.26081
P24928	-0.345149	0.0539343	0.169748	0.201528	0.37204	-0.0325439
P25311	0.198167	-0.0637128	-0.155386	-0.0502674	-0.218029	0.0737968
P25391	0.163636	0.476853	-0.364095	-0.00534759	0.0114591	-0.0725745
P25398	-0.26631	0.130023	0.0117647	0.0285714	0.232391	-0.357983
P25685	-0.313369	-0.0383499	0.295646	0.192055	0.332009	-0.246448
P25705	-0.138579	0.182277	-0.323147	-0.247364	-0.00809778	-0.0536287
P25786	0.0517953	0.130328	-0.0154316	-0.266005	-0.18136	-0.400458
P25787	-0.0291826	0.052712	0.0854087	-0.240947	-0.0337662	-0.293506
P25788	-0.277617	0.0713522	0.0025974	-0.0325439	0.168526	-0.421543
P25789	-0.288312	-0.0899924	0.119633	0.198472	0.412987	-0.375095
P26006	-0.050573	0.523911	-0.224446	-0.0160428	0.0380443	0.010848
P26038	0.0511841	0.102827	0.175554	-0.204889	-0.00687548	-0.227502
P26196	-0.238503	0.0701299	0.0319328	0.034683	0.155386	-0.422154
P26368	-0.223835	0.370817	-0.0704354	0.0631016	0.32987	-0.151719
P26373	-0.18411	0.353094	-0.193277	-0.0646295	0.126356	-0.174332
P26440	-0.0530176	0.238503	-0.0762414	-0.267532	-0.0142093	-0.201833
P26447	0.261727	-0.102521	0.00320856	0.028877	-0.311536	0.261727
P26583	-0.466769	-0.00687548	0.0313216	0.38793	0.636669	-0.142552
P26599	-0.290451	0.166081	-0.0411001	0.0300993	0.264782	-0.160581
P26639	-0.212529	0.256532	0.0374332	-0.0493506	0.107105	-0.514133
P26640	-0.279756	0.0407945	0.101604	-0.187777	0.203667	-0.410542
P26641	-0.0411001	-0.00565317	0.115355	-0.161803	-0.046906	-0.376318
P26885	-0.193583	0.406875	-0.0551566	-0.00106952	0.200306	-0.329259
P27105	0.175859	0.210695	-0.0517953	0.146218	-0.16547	0.0206264
P27144	-0.20275	-0.0227655	-0.0291826	0.154469	0.274866	-0.206112
P27338	-0.163636	-0.383652	0.222918	0.195416	0.132773	0.0355997
P27348	0.0472116	-0.102521	0.244003	-0.126356	-0.0261268	-0.309091
P27361	-0.200306	-0.00473644	0.153247	0.107716	0.240031	-0.375401
P27487	0.345149	0.310619	-0.180138	-0.0808251	-0.172804	0.179221
P27635	-0.185332	0.292895	-0.0753247	-0.122078	0.11016	-0.283728
P27658	0.0820474	-0.178915	0.132468	0.315202	0.176776	-0.104049
P27694	-0.258976	-0.0829641	0.262949	0.186555	0.47563	-0.356455
P27695	-0.295951	0.0640183	0.0252101	-0.0313216	0.261421	-0.312452
P27797	-0.109549	0.430099	-0.0166539	-0.226891	-0.0407945	-0.386096
P27824	-0.136746	0.549885	-0.0710466	-0.139496	0.0817418	-0.158747
P28062	-0.0169595	-0.0316272	0.0285714	-0.0252101	-0.127578	-0.373568
P28065	-0.284645	0.012987	-0.257143	0.031016	0.117494	-0.352788
P28066	-0.172193	-0.172804	0.076547	-0.115355	0.0438503	-0.391902
P28070	-0.328648	-0.0771581	0.00412529	0.00932009	0.359817	-0.365928
P28072	0.0414057	0.0835752	0.0747135	-0.358289	-0.165164	-0.0139037
P28288	-0.106188	0.502827	-0.0511841	-0.277311	-0.0154316	-0.15783
P28330	0.106799	0.0322383	0.0756303	-0.0521008	0.0728801	0.163331
P28331	-0.034683	0.379068	-0.138579	0.116883	0.122383	-0.103743
P28482	-0.222918	0.0936593	0.164859	0.111688	0.333843	-0.0624905
P28676	-0.279144	-0.153247	0.0631016	0.115966	0.206417	0.0820474
P28838	-0.402292	0.160581	-0.137968	-0.139496	0.0799083	-0.421849
P28906	-0.186555	-0.0869366	0.176471	0.330481	0.27945	0.0517953
P29144	-0.343621	0.166998	-0.0255157	-0.0194041	0.115355	-0.31123
P29218	-0.306952	0.320703	0.0245989	-0.116883	0.160275	-0.493659
P29401	-0.0756303	0.0588235	0.0896868	-0.0695187	0.0374332	-0.385791
P29590	-0.324064	0.392208	-0.0414057	0.13094	0.353705	-0.21039
P29692	-0.144996	0.0499618	0.0117647	-0.233919	-0.0435447	-0.352177
P29966	-0.0203209	-0.0227655	-0.0401833	0.0887701	0.137051	-0.200306
P29992	0.133079	0.242475	0.223835	0.00687548	-0.0695187	-0.131551
P30038	-0.276089	0.0982429	-0.171887	-0.251948	0.00565317	-0.172193
P30040	-0.172193	0.40382	-0.129717	-0.290756	-0.0679908	-0.328953
P30041	0.0588235	-0.0270435	0.147746	-0.137357	-0.00320856	-0.289228
P30042	0.0872422	0.267227	-0.282811	-0.331092	-0.198167	-0.122078
P30043	0.0194041	-0.0218487	0.0145149	-0.164248	-0.00748663	-0.152941
P30044	-0.0255157	0.331398	-0.239725	-0.255921	-0.0881589	-0.0496562
P30046	-0.0661574	0.12055	0.137968	-0.134301	0.012987	-0.244003
P30048	-0.181665	0.166998	-0.352788	-0.23453	0.0297937	-0.0634072
P30049	-0.119939	0.138273	-0.336287	-0.299312	-0.0490451	-0.0429335
P30050	-0.224446	0.240947	-0.132468	-0.0252101	0.115661	-0.361039
P30084	-0.162414	0.277311	-0.240642	-0.179221	0.0487395	-0.286478
P30085	-0.15508	0.130634	0.0792972	-0.259282	0.121467	-0.287701
P30086	0.0695187	0.132162	0.14958	-0.229335	-0.0472116	-0.225057
P30101	-0.0970206	0.493354	-0.010848	-0.243086	-0.0297937	-0.258365
P30153	0.0212376	0.205806	0.000458365	-0.199389	-0.159969	-0.4411
P30405	-0.201833	0.100076	-0.267227	-0.0181818	0.167609	-0.172498
P30519	0.132162	0.2822	-0.235141	-0.0954927	-0.114744	-0.119633
P30520	-0.220168	0.209778	0.128189	-0.0126814	0.309702	-0.275783
P30533	-0.199694	0.347288	-0.108327	-0.0142093	0.062796	0.0560733
P30536	-0.121467	0.211612	-0.204584	0.0025974	0.192055	-0.0624905
P30622	-0.0921314	0.0459893	-0.0270435	-0.181665	-0.102215	-0.0854087
P30626	0.0588235	-0.324064	0.199083	0.238197	0.020932	0.229947
P30740	-0.255309	0.143468	0.0896868	-0.0377387	0.28495	-0.344232
P30837	-0.235141	-0.232391	-0.0722689	-0.192055	-0.0126814	-0.0508785
P30876	-0.267838	0.310313	-0.314286	-0.114133	0.0970206	-0.0206264
P31040	-0.155386	0.21864	-0.208862	-0.113827	0.0407945	-0.263866
P31146	-0.321008	-0.060657	-0.186555	-0.00748663	0.2055	-0.235752
P31150	-0.18136	-0.19725	0.299312	-0.0499618	0.190833	-0.385485
P31153	0.0435447	0.181971	-0.0221543	-0.0249045	0.151413	-0.315814
P31689	-0.311536	0.146218	0.102521	0.125134	0.378762	-0.410237
P31930	-0.114133	0.0838808	-0.375095	-0.166998	-0.0462949	-0.251642
P31937	-0.17372	0.25317	-0.223835	-0.162414	0.0948816	-0.192055
P31939	-0.213751	0.0884645	0.0371276	-0.223529	0.00412529	-0.36929
P31942	-0.0783804	0.31123	0.0392666	-0.0939649	0.139801	-0.0206264
P31943	-0.274561	0.241558	-0.0472116	0.130634	0.301146	-0.130328
P31946	-0.0255157	-0.00779221	0.147746	-0.0514897	0.118411	-0.487242
P31948	-0.105577	0.128495	-0.0985485	-0.213751	0.0282659	-0.327731
P31949	0.160275	-0.13644	-0.0710466	-0.147135	-0.206723	-0.234836
P32119	0.19725	-0.104049	0.0759358	-0.211306	-0.22628	-0.310008
P32455	-0.372345	0.167914	-0.172498	0.0215432	0.256226	-0.503743
P32969	-0.143163	0.338732	-0.223224	-0.129106	0.0218487	-0.413598
P33121	-0.0961039	-0.152636	0.036822	0.0533231	0.0820474	0.0013751
P33176	0.0145149	-0.100688	0.113827	-0.21314	-0.0013751	-0.236669
P33316	-0.307257	0.32162	-0.203361	-0.11016	0.24492	-0.124217
P34896	-0.354622	0.0132926	0.145913	0.0597403	0.291979	-0.298701
P34897	-0.351872	0.0695187	-0.217418	-0.1233	0.178304	-0.158747
P34932	-0.0319328	0.198778	0.0832697	-0.216501	-0.0282659	-0.417876
P35080	0.155386	0.0401833	-0.028877	-0.0970206	-0.0655462	-0.328648
P35221	-0.0682964	0.468908	-0.0264324	-0.0646295	0.0771581	-0.0771581
P35222	-0.0906035	0.392819	0.0909091	-0.0979374	0.0887701	-0.0414057
P35232	-0.0719633	0.215584	-0.315202	-0.266921	-0.0847976	-0.0105424
P35237	-0.285867	-0.0371276	0.296562	0.084492	0.309091	-0.245225
P35241	-0.271199	0.325592	-0.0105424	0.256837	0.378457	-0.27395
P35244	-0.151108	0.00168067	0.126967	0.131856	0.336898	-0.368678
P35268	-0.150497	0.470741	-0.310008	-0.0609626	0.0551566	-0.297479
P35270	-0.439878	0.23453	-0.0542399	-0.0307105	0.354316	-0.283117
P35442	-0.163636	-0.346066	0.142857	0.40657	0.242475	0.129717
P35527	-0.229641	-0.0985485	0.0634072	0.149885	0.107105	0.0621849
P35555	0.266921	-0.368984	0.23453	0.185332	-0.114439	0.177998
P35556	0.177998	0.137357	-0.00504202	0.104354	0.044767	-0.0936593
P35579	-0.157219	0.178915	-0.0322383	0.257754	0.302368	-0.183804
P35580	-0.0441558	0.251337	0.0450726	0.15783	0.207334	0.118411
P35606	-0.0322383	0.0582124	0.0698243	-0.255921	-0.0753247	-0.331398
P35609	0.00168067	-0.151108	-0.152636	-0.156608	-0.130634	0.277922
P35611	-0.124523	-0.0490451	0.0649351	0.234836	0.0933537	-0.0411001
P35613	-0.320397	0.236975	-0.0300993	0.271811	0.450267	0.0242934
P35625	-0.145607	-0.501299	0.328342	0.328648	0.149274	0.11016
P35637	-0.253476	0.227502	0.106799	-0.010848	0.186555	0.0236822
P35659	-0.483881	0.156608	-0.010848	0.18411	0.50466	-0.148052
P35749	-0.0157372	-0.426738	-0.0551566	0.208251	-0.0212376	0.271199
P35754	-0.287089	-0.0111536	-0.062796	-0.0637128	0.0780749	-0.234836
P35908	-0.0404889	0.0615737	-0.0902979	0.194805	0.144079	-0.13369
P35914	-0.210695	0.0936593	-0.0841864	-0.0896868	0.160581	-0.165775
P35998	-0.218335	0.111688	-0.012987	-0.0621849	0.142552	-0.506494
P36222	-0.253782	-0.239114	0.113522	0.140107	0.263254	-0.117494
P36269	-0.106188	-0.0392666	0.22139	0.164553	0.221696	-0.278839
P36405	-0.0734912	0.147746	0.212223	-0.0539343	0.154775	-0.0722689
P36542	-0.26356	0.156303	-0.206112	-0.190222	0.158136	-0.144996
P36543	0.00443086	-0.179221	-0.0649351	-0.171581	-0.130328	-0.227502
P36578	-0.233002	0.359206	-0.275172	-0.092437	0.0343774	-0.306035
P36776	-0.334148	0.0814362	-0.188083	-0.0411001	0.259282	-0.163942
P36871	0.0652406	0.215279	-0.00840336	-0.291062	-0.155997	-0.295951
P36873	-0.424293	0.204584	0.062796	0.185943	0.603667	-0.254087
P36915	0.0973262	-0.132468	0.259587	0.154163	-0.00473644	-0.13094
P36955	-0.0673797	-0.394652	0.111688	0.414209	0.175554	0.206417
P36957	-0.158747	0.199389	-0.32712	-0.236669	-0.0105424	-0.108938
P36969	-0.23453	0.0854087	0.068602	0.139496	0.330176	-0.135523
P37108	-0.194805	0.401681	-0.0954927	0.0710466	0.2055	-0.2
P37198	-0.201528	0.0673797	-0.0352941	0.231169	0.185027	-0.00626432
P37235	-0.137662	0.416654	-0.180749	-0.0249045	0.0600458	-0.272727
P37802	0.14194	-0.262643	0.0487395	-0.0261268	-0.0572956	-0.161497
P37837	0.00870894	0.0496562	0.111688	-0.243086	-0.136746	-0.284034
P38117	-0.259893	0.190527	-0.315814	-0.217723	0.076547	-0.172193
P38159	-0.0221543	0.357678	-0.116272	-0.0169595	0.0646295	-0.050573
P38435	-0.152941	0.341788	-0.0218487	-0.046906	0.0780749	-0.182582
P38606	-0.435294	0.0692131	-0.0105424	0.0414057	0.288312	-0.477464
P38646	-0.155691	0.372651	-0.409931	-0.288617	-0.020932	-0.14958
P38919	-0.287395	0.265393	0.00229183	0.220779	0.316425	-0.116883
P39019	-0.182888	0.266616	-0.170359	-0.0878533	0.00443086	-0.257448
P39023	-0.252254	0.326509	-0.218029	0.000152788	0.163331	-0.29259
P39059	-0.103743	-0.0190985	0.243086	0.361956	0.27395	-0.0664629
P39060	-0.0566845	0.195111	-0.0820474	0.183193	0.0352941	0.312452
P39210	-0.0896868	0.185943	-0.357678	-0.264782	-0.132468	-0.0444614
P39656	-0.145302	0.439572	-0.020932	-0.189916	0.026738	-0.259893
P39687	-0.10191	0.157219	0.000152788	-0.205806	-0.0459893	-0.381207
P40121	-0.00626432	0.143163	0.010848	-0.198167	-0.0600458	-0.428266
P40227	-0.417571	0.135523	0.00168067	0.32987	0.574943	-0.317647
P40306	-0.238503	0.0964095	-0.00504202	-0.0514897	0.170665	-0.473491
P40429	-0.331704	0.232086	-0.12605	-0.0157372	0.217418	-0.303285
P40616	-0.185332	0.361956	0.0065699	-0.168526	0.174637	-0.318869
P40763	-0.329259	-0.0478228	0.210084	0.0294882	0.364095	-0.271811
P40925	-0.0536287	0.104966	0.092437	-0.234836	0.0478228	-0.296257
P40926	-0.130634	0.163025	-0.32437	-0.236975	-0.00840336	-0.162108
P40939	-0.166387	0.239725	-0.278839	-0.196639	0.0420168	-0.175859
P41218	-0.365317	-0.0499618	-0.0398778	0.309702	0.480519	0.00443086
P41250	-0.374179	0.116883	-0.0887701	-0.10741	0.183193	-0.418487
P41252	-0.0780749	0.0508785	0.0300993	-0.33262	-0.148358	-0.42246
P42126	-0.194805	0.217418	-0.210084	-0.199083	0.0646295	-0.10191
P42167	-0.342093	0.390374	-0.278228	0.250726	0.362567	-0.152636
P42224	-0.266921	0.136134	-0.0414057	-0.104354	0.126356	-0.565775
P42566	-0.477464	0.201528	0.00106952	0.155386	0.373873	-0.201222
P42704	-0.211612	0.200611	-0.0679908	0.165164	0.314286	-0.38793
P42765	0.0799083	0.370817	-0.196639	-0.344843	-0.160275	-0.0875477
P42766	-0.173109	0.332009	-0.206112	-0.110466	0.0820474	-0.121772
P42785	-0.301451	0.209778	-0.143468	0.034683	0.102521	-0.135829
P42892	-0.0777693	0.283422	-0.00565317	0.0279603	0.234836	0.0652406
P43034	-0.393736	-0.0783804	0.187471	0.199083	0.404736	-0.393736
P43121	0.126356	-0.0774637	0.0462949	0.189916	0.0802139	0.159358
P43155	-0.287089	0.0942704	0.0533231	0.0135982	0.36929	-0.32437
P43243	-0.178304	0.381207	-0.0676853	-0.0221543	0.165164	0.00351413
P43304	-0.00870894	0.306646	-0.0145149	-0.119633	-0.0145149	-0.296868
P43307	-0.133384	0.461879	-0.194194	-0.218029	-0.0753247	-0.315508
P43490	0.0979374	-0.19725	-0.0013751	-0.0851031	-0.203972	-0.446295
P43686	-0.327731	0.156914	0.0533231	0.0273491	0.347594	-0.131551
P45877	-0.0902979	-0.0976318	0.303896	-0.00993125	0.0282659	0.216196
P45880	-0.108633	0.167914	-0.34026	-0.274866	-0.0652406	-0.0206264
P45954	-0.311841	0.0979374	-0.114439	-0.106494	0.153247	-0.167609
P45973	-0.262032	0.0942704	0.112605	-0.0466005	0.144079	-0.132162
P45974	-0.0236822	0.0774637	0.163025	-0.207028	-0.0380443	-0.422765
P46063	-0.429488	-0.0453782	0.207945	0.363178	0.6	-0.287395
P46108	0.127273	0.109855	0.00993125	-0.262338	-0.190222	-0.290451
P46459	-0.320397	0.123606	-0.0438503	0.0964095	0.333843	-0.192361
P46776	-0.219862	0.326203	-0.34026	-0.0194041	0.0954927	-0.240642
P46777	-0.192361	0.259282	-0.213751	-0.140107	-0.000763942	-0.241864
P46778	-0.186249	0.472269	-0.245531	-0.113216	0.0799083	-0.316119
P46779	-0.165164	0.363789	-0.297479	-0.228419	-0.078686	-0.158136
P46781	-0.362872	0.13369	-0.00718105	0.0741024	0.310924	-0.252254
P46782	-0.179526	0.238197	-0.0771581	-0.0264324	0.0780749	-0.478992
P46783	-0.245837	0.246448	-0.111994	-0.0508785	0.122078	-0.408403
P46821	-0.086631	-0.287701	0.0466005	0.247976	0.209167	-0.0594347
P46926	-0.102827	-0.0493506	0.181971	-0.0851031	0.0190985	-0.442322
P46939	-0.341788	-0.0203209	-0.0169595	-0.211612	0.0915202	0.0737968
P46940	-0.112299	-0.0517953	0.129106	-0.128801	0.0588235	-0.321925
P46977	-0.133079	0.448128	-0.0951872	-0.225363	-0.0120703	-0.271811
P47755	-0.13644	-0.0890756	0.14683	0.208556	0.337815	-0.449656
P47756	-0.084492	-0.145607	-0.00870894	-0.0902979	0.096715	-0.350344
P47897	-0.222307	0.0178762	0.166081	0.0710466	0.167609	-0.498243
P47914	-0.150802	0.26906	-0.201222	-0.0612681	0.00870894	-0.132773
P47985	-0.358594	0.0514897	-0.0692131	0.0646295	0.346982	0.00412529
P48047	-0.0563789	0.176776	-0.376929	-0.274255	-0.126662	-0.0551566
P48059	-0.0215432	-0.17861	0.244614	-0.096715	-0.0349885	-0.0860199
P48147	-0.0239878	0.100688	0.169748	-0.115355	0.046906	-0.380596
P48444	-0.216807	0.220779	0.0218487	-0.135523	0.0499618	-0.526967
P48509	-0.0692131	0.426432	0.0524064	0.104966	0.20275	-0.010848
P48556	-0.0961039	0.0025974	0.0414057	-0.321925	-0.0957983	-0.351872
P48637	-0.0120703	0.0909091	0.127884	0.0737968	0.117189	-0.413904
P48643	-0.453934	0.1233	0.0264324	0.397708	0.640031	-0.2767
P48681	-0.146218	0.208862	0.0569901	0.0664629	0.142552	-0.0539343
P48735	-0.373262	0.207639	-0.177998	-0.0594347	0.233308	-0.396486
P49006	-0.121467	0.197555	0.0805195	0.0985485	0.26081	-0.322536
P49189	-0.272727	0.21589	-0.0297937	-0.183804	0.246753	-0.150497
P49207	-0.16547	0.126967	-0.192055	0.0481283	0.113216	-0.307869
P49257	-0.417265	0.54683	-0.108327	-0.11505	0.221696	-0.351566
P49327	-0.222613	0.109244	0.203667	0.132773	0.129717	-0.26356
P49368	-0.418487	0.156608	-0.131856	0.208862	0.480825	-0.354622
P49406	-0.217723	0.29534	-0.306035	-0.0432391	0.0811306	-0.256532
P49411	-0.176471	0.129106	-0.174332	-0.0704354	0.0646295	-0.241253
P49419	-0.148052	0.0655462	-0.155691	-0.0832697	0.0539343	-0.174332
P49458	-0.137051	0.305424	0.0013751	0.0814362	0.191749	-0.164553
P49585	-0.295034	0.203667	-0.230558	0.129717	0.106799	0.129106
P49588	-0.0896868	0.00412529	-0.0285714	-0.0609626	0.0377387	-0.235141
P49590	-0.0398778	0.26906	-0.2055	-0.480825	-0.25317	-0.116272
P49591	-0.121467	0.147441	0.0450726	-0.0667685	0.0245989	-0.492131
P49720	-0.204889	-0.108021	0.157525	0.218946	0.31398	-0.263254
P49747	-0.236364	-0.200306	-0.0591291	0.153858	0.262338	0.0172651
P49748	-0.100076	0.363789	-0.267838	-0.353094	-0.0860199	-0.0710466
P49755	-0.10466	0.473491	-0.194805	-0.301451	-0.0783804	-0.141024
P49773	-0.0731856	0.104354	0.0487395	-0.128189	0.100382	-0.403209
P49792	-0.41207	0.259893	-0.0117647	0.112299	0.375707	-0.228724
P49821	0.0194041	0.325898	-0.142857	-0.0808251	-0.0826585	-0.108938
P49903	-0.0508785	-0.0123759	-0.0936593	0.264171	-0.0343774	-0.280367
P49959	-0.0728801	0.270283	-0.0322383	-0.0331551	0.0820474	-0.365317
P49961	0.0194041	0.202139	0.0899924	0.116272	0.137051	0.159053
P50148	-0.0970206	0.181971	-0.070741	-0.0713522	-0.00473644	-0.0777693
P50213	-0.330176	0.171276	-0.255004	-0.0921314	0.208251	-0.256532
P50238	-0.0297937	-0.096715	-0.00932009	0.0750191	0.156608	0.166081
P50281	-0.285561	-0.0909091	-0.100993	0.356455	0.333231	-0.0285714
P50395	-0.108938	-0.141635	0.174943	-0.0927426	0.00565317	-0.386707
P50402	-0.13644	0.206417	0.00106952	0.0942704	0.177387	0.218946
P50416	-0.160581	0.103132	0.270283	-0.0964095	0.157219	-0.0126814
P50440	-0.207945	0.0869366	0.0258212	-0.449045	-0.149885	-0.0670741
P50453	-0.410848	-0.0667685	0.0890756	0.234225	0.470435	-0.360122
P50454	-0.235141	0.0322383	-0.0566845	0.175554	0.201528	0.0334607
P50502	0.0582124	0.137662	0.0212376	0.0282659	0.0902979	-0.314897
P50552	-0.0863254	-0.0951872	0.0404889	-0.244614	0.0582124	-0.191444
P50570	-0.286173	0.0273491	-0.00870894	0.196333	0.256226	-0.48327
P50851	-0.149274	0.100382	0.167609	-0.143774	0.0490451	-0.453629
P50895	0.023071	0.343316	-0.0362108	0.112605	0.0120703	0.124523
P50897	-0.344538	0.489687	-0.155386	-0.22139	0.0689076	-0.21039
P50914	-0.247059	0.232697	-0.244003	-0.11505	0.0264324	-0.266616
P50990	-0.478992	0.149274	-0.0539343	0.333537	0.62903	-0.319481
P50991	-0.431627	0.0753247	0.15508	0.361039	0.576165	-0.363178
P50995	-0.23453	-0.13644	0.0658518	0.239114	0.340871	-0.178915
P51114	0.328342	-0.195416	0.112299	0.179526	-0.335065	-0.147135
P51148	-0.206723	0.284645	0.0600458	-0.113827	0.178915	-0.149885
P51149	-0.321008	0.369901	-0.00381971	-0.153247	0.232086	-0.188388
P51153	0.0466005	0.262338	0.106188	-0.0835752	0.00351413	-0.437128
P51159	0.023071	0.404431	0.0200153	-0.232086	0.0340718	-0.231474
P51452	0.044767	0.142246	0.0884645	-0.0805195	0.0328495	-0.152024
P51531	-0.214668	0.0551566	0.15233	-0.168526	0.0521008	-0.0279603
P51553	-0.277617	0.228113	-0.211917	-0.117189	0.194194	-0.288923
P51571	-0.288923	0.367456	-0.128801	-0.0530176	0.138885	-0.289534
P51572	-0.202139	0.491826	-0.0762414	-0.0826585	0.173109	-0.162108
P51608	-0.220779	0.344538	-0.154775	0.0896868	0.211612	0.15508
P51610	-0.238197	0.334454	-0.198778	-0.0777693	0.109244	-0.248281
P51636	0.0994652	0.221085	0.028877	0.127273	0.0279603	0.0994652
P51648	-0.0783804	0.476853	0.0441558	-0.0875477	0.0808251	-0.21039
P51649	-0.180443	0.0737968	-0.137662	-0.227807	0.042628	-0.13094
P51659	-0.344232	0.40657	0.00473644	-0.0249045	0.328648	-0.241864
P51665	-0.419099	-0.133384	-0.00840336	0.0988541	0.353094	-0.227502
P51858	-0.289228	0.202139	0.00412529	0.143163	0.426127	-0.159969
P51884	-0.144079	-0.463713	0.290145	0.423682	0.174332	0.143468
P51888	-0.151719	-0.417876	0.290756	0.411459	0.163636	0.0716578
P51911	0.0135982	-0.354927	-0.0466005	0.108021	0.0114591	0.211306
P51970	-0.0719633	0.326203	-0.256837	-0.0013751	0.0175707	0.00687548
P51991	-0.202445	0.341176	-0.0484339	0.169442	0.352483	-0.0722689
P52209	0.0261268	-0.00870894	0.0664629	-0.0551566	0.0160428	-0.318869
P52272	-0.186555	0.0875477	0.044767	-0.0249045	0.126662	-0.028877
P52565	-0.0689076	-0.13644	0.220474	-0.0429335	0.104966	-0.445378
P52566	-0.231474	0.0951872	-0.0322383	-0.00901452	0.204278	-0.38304
P52597	-0.135523	0.283728	-0.0954927	-0.227502	0.0279603	-0.230863
P52815	-0.389458	0.311536	-0.210084	0.0258212	0.347288	-0.32437
P52907	-0.182888	-0.273644	0.0184874	0.164248	0.227196	-0.357983
P52926	-0.046906	0.23178	0.0496562	0.0973262	0.350038	-0.0258212
P52943	-0.0481283	-0.0462949	0.026738	-0.180138	0.0899924	0.286478
P53007	-0.299007	0.0951872	-0.113827	-0.0557678	0.128189	-0.15233
P53396	-0.18136	-0.128495	0.110466	-0.153858	-0.0114591	-0.29259
P53597	-0.225363	0.14958	-0.225668	-0.297785	0.0377387	-0.132773
P53618	-0.233613	0.147441	0.0417112	-0.078686	0.163331	-0.478686
P53621	-0.220474	-0.0337662	0.0841864	-0.116272	0.109855	-0.388235
P53634	-0.264477	0.17372	0.157219	0.00443086	0.222307	-0.297173
P53990	-0.305118	0.236058	-0.00565317	0.18961	0.494576	-0.24217
P53992	-0.145913	0.227807	0.0197097	-0.0991597	0.0643239	-0.561803
P53999	-0.335371	-0.0435447	-0.036822	0.0646295	0.238808	-0.430099
P54136	-0.138885	0.106799	0.125745	-0.150497	0.0912147	-0.505882
P54289	-0.248587	0.296868	-0.0105424	0.293812	0.370817	-0.341482
P54577	-0.43835	0.114439	0.0432391	0.275477	0.595722	-0.236669
P54578	-0.136746	0.068602	0.150802	-0.167914	0.00901452	-0.382735
P54725	0.171581	0.125745	-0.0252101	-0.204278	-0.288312	-0.376623
P54727	-0.0242934	0.183804	0.0750191	-0.241253	-0.0411001	-0.111688
P54819	-0.147135	0.196333	-0.287395	-0.321925	-0.0689076	-0.062796
P54886	-0.405042	-0.010848	-0.121161	0.0206264	0.277005	-0.247059
P54920	-0.306952	0.395569	-0.0184874	-0.0160428	0.134301	-0.233919
P55001	0.031016	-0.0233766	-0.0985485	0.29259	0.174332	0.0398778
P55008	-0.197555	-0.119633	0.169442	0.272116	0.382124	-0.0921314
P55010	-0.208556	0.171276	0.0163484	-0.118105	0.1178	-0.406264
P55036	-0.236975	-0.202445	0.184721	-0.0276547	0.188083	-0.130328
P55060	0.0279603	-0.031016	-0.0970206	-0.0725745	0.10466	-0.580138
P55072	-0.172193	0.284339	0.00229183	0.141635	0.232391	-0.482353
P55083	-0.183193	-0.426738	0.206112	0.275477	0.148052	0.120856
P55084	-0.0826585	0.196028	-0.287701	-0.264782	-0.0915202	-0.0857143
P55145	-0.293812	0.368984	-0.119022	-0.0184874	0.271199	-0.328648
P55209	-0.140718	-0.178304	0.207945	0.181665	0.328953	-0.332315
P55263	-0.267532	-0.0456837	0.251031	0.14194	0.39893	-0.26356
P55265	-0.302674	0.214668	-0.0166539	0.0258212	0.236058	-0.183499
P55268	-0.0245989	0.262643	-0.148663	-0.0139037	-0.139496	0.266005
P55290	0.111994	0.228113	-0.148358	-0.0132926	-0.0826585	0.407487
P55327	-0.114439	0.222002	0.0145149	-0.127273	0.200306	-0.270283
P55735	-0.0768526	0.174332	-0.211917	0.0713522	-0.0190985	-0.377235
P55769	-0.500382	0.361345	-0.194805	0.159358	0.447823	-0.111077
P55786	-0.134607	0.18411	-0.104354	-0.171581	0.0178762	-0.490604
P55795	-0.126662	0.255615	0.0716578	-0.114439	0.0762414	-0.14194
P55809	-0.115966	0.16822	-0.352177	-0.21589	-0.0227655	-0.054851
P55884	-0.178915	0.0679908	0.0343774	-0.0151261	0.143163	-0.575859
P56134	-0.166081	0.208556	-0.258671	-0.378457	-0.139496	-0.21589
P56192	-0.1233	-0.0172651	0.113522	-0.203972	0.012987	-0.436822
P56199	-0.408403	-0.0120703	0.179221	0.227502	0.376929	-0.0319328
P56378	0.0025974	0.105577	-0.275783	-0.287089	-0.181054	-0.00779221
P56381	0.000152788	0.262032	-0.347288	-0.314897	-0.146218	0.0273491
P56385	-0.0496562	0.250115	-0.327426	-0.363789	-0.159969	-0.0887701
P56537	-0.0918258	0.122689	-0.0887701	-0.112911	-0.12605	-0.324675
P56556	-0.00962567	0.381818	-0.152024	0.038961	0.0652406	-0.0466005
P57088	-0.371123	0.465852	-0.261421	-0.0148205	0.169137	-0.208556
P57105	-0.36929	0.221085	-0.103438	0.0163484	0.200611	-0.0270435
P58107	0.0609626	0.2	-0.0524064	-0.244003	-0.114439	0.0887701
P58546	0.0881589	0.122383	-0.0560733	-0.0774637	-0.0802139	-0.174637
P59665	0.167303	-0.148663	-0.0536287	0.17861	-0.187777	0.0285714
P59998	-0.117189	-0.181054	0.255004	0.0909091	0.110772	-0.427655
P60033	-0.271199	0.0270435	0.1178	0.30848	0.383346	-0.157219
P60174	0.0597403	0.0796027	0.0759358	-0.212529	-0.0915202	-0.312147
P60228	-0.0560733	0.147746	0.0854087	-0.0799083	0.143774	-0.575859
P60468	-0.290145	0.555997	-0.0939649	-0.044767	0.220474	-0.0783804
P60660	-0.154775	-0.0569901	-0.036822	0.110772	0.0823529	0.0551566
P60709	-0.354011	-0.121772	0.00687548	0.0948816	0.260199	-0.153552
P60842	-0.335982	0.0383499	0.186249	0.19725	0.375401	-0.38793
P60866	-0.277617	0.251337	-0.288006	-0.0936593	0.0539343	-0.315508
P60891	-0.244614	-0.135218	0.193583	-0.0979374	0.185943	-0.38029
P60900	-0.0212376	-0.042628	0.0594347	-0.280061	-0.175554	-0.411459
P60903	0.172804	-0.0741024	-0.127884	0.2767	-0.0576012	0.195722
P60953	0.0316272	0.305118	-0.0597403	-0.00932009	-0.00320856	-0.409931
P60981	0.179526	-0.174026	0.0954927	-0.0835752	0.0322383	-0.153247
P61009	-0.335676	0.431016	-0.157525	-0.0252101	0.253476	-0.427655
P61019	-0.186249	0.476853	-0.0612681	-0.235141	0.0655462	-0.26906
P61020	-0.22139	0.343621	-0.169442	-0.0340718	0.213751	-0.256837
P61026	-0.216501	0.371429	-0.11016	-0.0948816	0.134607	-0.268144
P61081	-0.111994	0.0854087	0.0762414	-0.0838808	0.150497	-0.174943
P61088	-0.182277	0.0291826	0.0429335	0.000152788	0.255615	-0.394958
P61106	-0.183804	0.457296	-0.135523	-0.010848	0.27945	-0.357372
P61158	-0.165775	0.0872422	-0.000458365	-0.0194041	0.130634	-0.56822
P61160	-0.322842	-0.0264324	0.0667685	0.0450726	0.169748	-0.527884
P61163	-0.116883	-0.113827	0.182582	-0.0780749	-0.00168067	-0.296257
P61204	-0.212834	0.233002	0.0878533	-0.052712	0.247059	-0.109549
P61221	-0.432544	0.17861	0.250115	0.146218	0.395875	-0.47838
P61225	0.112605	0.163331	-0.108327	-0.0979374	-0.309702	-0.172193
P61247	-0.18686	0.254393	-0.18136	0.00626432	0.0774637	-0.383346
P61254	-0.217418	0.404431	-0.317953	-0.121467	0.00168067	-0.137357
P61313	-0.239725	0.289228	-0.150191	-0.177998	0.0420168	-0.25806
P61353	-0.0499618	0.215279	-0.171276	-0.267838	-0.190833	-0.292895
P61421	-0.303896	0.309091	0.00198625	-0.302063	0.115661	-0.0383499
P61513	-0.251948	0.314591	-0.141635	-0.0163484	0.247976	-0.113522
P61586	-0.105882	0.128801	0.0582124	-0.225974	-0.141329	-0.330481
P61604	-0.23453	0.120856	-0.138885	0.12605	0.386707	-0.0664629
P61619	-0.100688	0.373568	0.0799083	0.0896868	0.286478	-0.471047
P61626	-0.0493506	-0.320092	-0.000152788	0.260504	0.0530176	-0.0227655
P61758	-0.0414057	-0.0655462	-0.0340718	-0.125439	0.103743	-0.279756
P61769	-0.191749	-0.14683	0.00198625	0.170359	0.228113	-0.154775
P61803	-0.267838	0.420321	-0.100076	-0.105577	0.152941	-0.26356
P61916	0.0741024	0.221696	0.125134	-0.0557678	0.138579	-0.054851
P61923	-0.114744	0.233919	0.0175707	-0.0631016	0.0951872	-0.548969
P61956	-0.120856	0.254087	-0.038961	-0.241253	0.0466005	-0.23453
P61960	-0.32437	-0.116578	0.151719	0.157219	0.491826	-0.207028
P61970	-0.0407945	-0.0270435	0.182888	-0.243697	-0.034683	-0.34026
P61978	-0.0728801	0.190833	-0.0337662	-0.263254	-0.0725745	-0.23453
P61981	-0.316425	-0.0365164	0.207639	0.245531	0.561192	-0.337204
P62072	-0.23453	0.0667685	-0.225974	-0.0111536	0.138579	-0.00351413
P62081	-0.113216	0.167914	-0.0756303	-0.0411001	0.0282659	-0.21589
P62136	-0.273338	0.294423	-0.044767	-0.120244	0.174332	-0.255004
P62140	-0.261115	-0.10466	0.282506	0.0808251	0.209778	-0.0380443
P62191	-0.0744079	0.0398778	-0.0359053	0.13094	0.137051	-0.316119
P62195	-0.0948816	-0.00840336	0.0637128	-0.204278	-0.038961	-0.419099
P62241	-0.138885	0.296257	-0.214362	-0.100993	-0.0157372	-0.393125
P62244	-0.312758	0.157525	-0.1178	0.00381971	0.159358	-0.338732
P62249	-0.221696	0.247976	-0.155691	-0.0933537	0.0621849	-0.285867
P62258	0.101299	0.0539343	0.157219	-0.171276	-0.0603514	-0.271811
P62263	-0.238197	0.277922	-0.162414	0.0203209	0.185027	-0.238503
P62266	-0.0973262	0.368067	-0.273644	-0.0933537	0.0291826	-0.306035
P62269	-0.163331	0.192055	-0.172498	-0.109855	0.0206264	-0.335371
P62273	-0.0826585	0.171581	-0.0939649	-0.199389	-0.131856	-0.290451
P62277	-0.159664	0.300535	-0.192666	-0.0689076	0.031016	-0.434683
P62280	-0.225974	0.323759	-0.196333	0.00962567	0.158442	-0.399847
P62304	-0.104354	0.362567	-0.0563789	0.0417112	0.16272	-0.0579068
P62310	-0.368373	0.136746	-0.010848	-0.0337662	0.190833	-0.0912147
P62316	-0.219251	0.381207	-0.0282659	0.0395722	0.269672	-0.177693
P62318	-0.195416	0.400153	-0.144079	0.0218487	0.183499	-0.170665
P62328	-0.258365	0.150191	0.0203209	0.176165	0.38518	-0.202445
P62333	-0.147746	0.0863254	-0.114744	-0.131856	0.0921314	-0.343316
P62424	-0.16547	0.289228	-0.236058	-0.152024	-0.010848	-0.262949
P62495	0.0154316	-0.0206264	0.102215	0.0710466	0.198167	-0.330481
P62633	-0.308174	0.260199	-0.130634	-0.0404889	0.296868	-0.034683
P62701	-0.165164	0.249503	-0.114439	0.0215432	0.109244	-0.471047
P62736	-0.0282659	-0.372345	-0.108021	0.225668	0.0123759	0.243697
P62750	-0.246448	0.321925	-0.123911	0.0340718	0.232086	-0.117189
P62753	-0.245531	0.354927	-0.162414	-0.0475172	0.152024	-0.280367
P62805	-0.155691	0.248587	-0.138579	0.00779221	0.0139037	-0.140413
P62820	-0.220474	0.289534	0.108633	0.00290298	0.271505	-0.227196
P62826	-0.225363	0.070741	0.0181818	0.076547	0.226891	-0.392208
P62829	-0.1178	0.375401	-0.232697	0.0841864	0.139801	-0.17861
P62847	-0.0750191	0.225974	-0.160581	-0.100076	-0.0997708	-0.412681
P62851	-0.246142	0.198472	-0.224141	-0.0383499	0.0930481	-0.167303
P62854	-0.0777693	0.220168	-0.222613	-0.112605	-0.0374332	-0.250115
P62857	-0.229641	0.284645	-0.16822	-0.042628	0.0340718	-0.112605
P62873	0.0154316	0.0640183	-0.0756303	-0.0493506	0.102215	-0.171581
P62879	-0.0478228	0.285561	0.131551	-0.0918258	-0.0814362	-0.290145
P62888	-0.164859	0.197861	-0.119633	-0.112911	0.00198625	-0.322231
P62899	-0.00595875	0.344843	-0.236058	-0.179832	-0.14958	-0.208862
P62906	-0.290451	0.153247	-0.0597403	-0.110466	0.133995	-0.281283
P62910	-0.291673	0.229641	-0.154163	0.060657	0.163025	-0.325898
P62913	-0.197555	0.335065	-0.204889	-0.0802139	0.0401833	-0.274561
P62917	-0.287701	0.199389	-0.16272	-0.0487395	0.138885	-0.260504
P62937	-0.0487395	-0.0190985	0.121161	-0.0695187	0.119328	-0.45424
P62942	-0.0869366	-0.0557678	0.0117647	-0.240336	-0.0273491	-0.028877
P62979	-0.349733	0.172193	0.128801	0.274255	0.482047	-0.0349885
P62993	-0.214668	0.2	-0.120856	-0.0349885	0.1233	-0.24492
P62995	-0.21314	0.589305	-0.162108	-0.0197097	0.158136	-0.105882
P63000	-0.144079	0.0441558	0.192361	0.0954927	0.240336	-0.190527
P63010	-0.177693	-0.0236822	0.181054	0.0667685	0.179221	-0.255309
P63104	0.145913	-0.103743	0.118717	-0.166998	-0.144996	-0.323759
P63151	-0.0572956	0.0902979	0.106188	-0.14958	0.054851	-0.421849
P63173	-0.239114	0.308785	-0.15233	0.0200153	0.182277	-0.113216
P63208	0.200306	0.162108	0.134912	-0.222307	-0.169748	-0.424599
P63218	-0.355539	0.515355	-0.154775	-0.0197097	0.238808	-0.29259
P63220	-0.419404	0.174332	-0.0255157	0.207028	0.460657	-0.13644
P63241	-0.195111	0.160275	-0.0508785	-0.0365164	0.246448	-0.270588
P63244	-0.431016	0.0517953	0.0823529	0.16547	0.46249	-0.345149
P63261	-0.100382	0.161803	0.1178	-0.131551	0.092437	-0.231169
P63279	-0.2	-0.0157372	0.0805195	-0.0157372	0.213445	-0.374484
P63313	-0.13644	0.0734912	0.010848	0.128801	0.2767	-0.243392
P67775	-0.114439	0.0117647	0.0679908	0.0750191	0.118411	-0.524217
P67812	-0.339037	0.448739	-0.184721	0.139496	0.305424	-0.223224
P67870	-0.148663	-0.0634072	0.125134	0.188999	0.298396	-0.0670741
P67936	-0.378457	-0.240947	0.00595875	0.174332	0.350955	0.018793
P68036	-0.197861	0.170359	0.0796027	-0.198167	0.140718	-0.0481283
P68104	-0.286784	-0.0151261	-0.0025974	0.0441558	0.221696	-0.36165
P68366	0.0652406	0.0517953	-0.132773	-0.328648	-0.0817418	-0.322842
P68371	0.247364	0.142552	-0.0835752	-0.332009	-0.252865	-0.14683
P68400	-0.0456837	0.216807	0.106188	-0.0591291	0.0249045	-0.521772
P68431	-0.0811306	0.119939	-0.0835752	0.177998	0.160275	-0.232086
P68871	0.244614	-0.0719633	-0.239114	-0.25806	-0.350038	0.135523
P69905	0.229641	-0.0679908	-0.232086	-0.266005	-0.339037	0.181054
P78344	-0.250115	-0.10466	0.143774	0.127273	0.245225	-0.551108
P78347	-0.23728	0.170053	0.1233	0.0273491	0.277005	-0.184721
P78371	-0.487853	0.200306	-0.0359053	0.269366	0.598778	-0.428571
P78406	-0.0224599	0.0151261	-0.0490451	-0.0756303	-0.0921314	-0.257754
P78417	-0.0909091	-0.0933537	0.17861	-0.0218487	0.0957983	-0.34851
P78527	-0.325898	0.0991597	0.135218	0.209167	0.424293	-0.186555
P80303	-0.544691	0.228113	-0.0826585	-0.0401833	0.362872	-0.342399
P80404	-0.0371276	0.293506	0.0025974	-0.241558	-0.0145149	-0.0750191
P80723	-0.00962567	0.115966	-0.0551566	0.210084	0.210695	-0.277311
P82650	-0.0132926	0.373568	-0.145607	-0.402903	-0.0838808	-0.144691
P82675	-0.165164	0.200917	-0.198778	0.00748663	0.060657	0.0551566
P82921	-0.028877	0.402597	-0.0988541	-0.16822	-0.00595875	-0.334148
P82933	-0.0912147	0.27945	-0.0747135	-0.261115	-0.0551566	-0.135523
P83111	-0.232086	-0.211612	0.0307105	0.253782	0.284034	0.0664629
P83731	-0.204584	0.362261	-0.188083	-0.0869366	0.129717	-0.161803
P83916	-0.217723	0.372345	-0.0921314	-0.170359	0.130023	0.0973262
P84022	-0.0218487	0.168526	0.148663	-0.207334	-0.00595875	-0.0563789
P84085	-0.00840336	-0.229335	0.223224	-0.0349885	0.0994652	-0.0120703
P84090	-0.162414	0.21864	-0.0380443	-0.0811306	0.0420168	-0.0331551
P84095	-0.133079	-0.162414	0.0371276	0.0114591	0.1178	-0.437433
P84098	-0.239114	0.417571	-0.219862	-0.146524	0.0395722	-0.218335
P84103	-0.251031	0.420015	-0.13094	0.0539343	0.2822	-0.094576
P84243	-0.0139037	0.0789916	-0.00565317	0.117189	0.0710466	-0.17097
P98095	-0.10466	-0.281895	0.0285714	0.256226	0.0976318	0.142246
P98160	0.0359053	0.274255	0.0172651	0.183804	0.0912147	0.101604
P98164	-0.278533	0.357983	-0.0912147	-0.125134	0.163636	-0.289534
P99999	-0.312147	0.0612681	-0.157219	-0.125134	0.21039	-0.136134
Q00059	-0.199389	0.313369	-0.330787	-0.0759358	0.20275	-0.0637128
Q00325	-0.0218487	0.236669	-0.335676	-0.1945	-0.0304049	-0.0695187
Q00341	-0.403209	0.182888	-0.0951872	-0.00229183	0.340565	-0.306952
Q00577	0.0025974	0.291673	0.156303	-0.00412529	0.105577	-0.236669
Q00610	0.0490451	-0.052712	0.174943	-0.236669	-0.0826585	-0.352177
Q00688	-0.202139	0.175248	0.0206264	0.0337662	0.304202	-0.131856
Q00765	-0.112299	0.355844	-0.104354	-0.175554	0.00565317	0.0429335
Q00796	-0.0383499	0.183499	0.0132926	-0.342399	-0.116883	-0.146218
Q00839	-0.16547	0.146218	-0.0261268	0.0796027	0.160886	0.0264324
Q01081	-0.243086	0.295034	-0.153552	-0.0307105	0.18686	-0.121772
Q01082	-0.142552	-0.111994	0.218335	0.219862	0.162108	0.092437
Q01105	-0.0539343	0.129106	-0.111077	-0.0661574	0.114744	-0.263866
Q01130	-0.181665	0.465241	-0.194805	0.191138	0.287395	-0.233002
Q01469	0.0652406	-0.13094	0.012987	-0.0716578	0.0025974	-0.230252
Q01518	-0.128495	-0.0337662	0.00870894	-0.154469	-0.0215432	-0.465852
Q01658	-0.273033	-0.130328	0.257754	0.246753	0.493048	-0.142552
Q01813	-0.129412	-0.133079	0.0771581	-0.0939649	0.0521008	-0.252559
Q01844	-0.114439	0.00473644	0.192972	0.119328	0.186249	0.128189
Q01995	-0.0249045	-0.284339	-0.0371276	-0.0462949	0.0218487	0.124217
Q02218	-0.104966	0.116272	-0.169137	-0.145302	0.0466005	-0.274561
Q02252	-0.133995	0.0774637	-0.125745	-0.271199	0.00381971	-0.0123759
Q02338	-0.2055	0.0304049	-0.220168	-0.160581	0.0472116	-0.105271
Q02543	-0.171581	0.196639	-0.162108	-0.127273	-0.0194041	-0.252865
Q02790	-0.233919	0.154775	0.100688	-0.0838808	0.166387	-0.238808
Q02809	-0.247976	0.181971	0.0414057	-0.116272	0.217723	-0.0279603
Q02818	-0.114439	0.499771	-0.126356	-0.21039	0.0401833	-0.22903
Q02878	-0.290451	0.251337	-0.207028	-0.106494	0.0811306	-0.249503
Q02880	-0.270283	0.241558	0.0792972	0.150802	0.398014	-0.0750191
Q02952	-0.144385	-0.231474	-0.0252101	0.0142093	-0.0392666	0.0618793
Q02978	-0.286784	0.0398778	0.00412529	0.00351413	0.310619	-0.00595875
Q03001	-0.528801	0.181054	0.130023	0.163331	0.584416	-0.285561
Q03135	0.282811	0.0841864	0.038961	0.034683	-0.245837	0.248281
Q03154	-0.101604	0.0634072	0.084492	-0.278228	-0.0472116	-0.136746
Q03252	-0.207334	0.365011	-0.0670741	0.202445	0.280061	0.0285714
Q03518	-0.497326	0.225057	-0.262032	0.0753247	0.280367	-0.307257
Q03519	-0.335371	0.239419	-0.034683	0.0472116	0.229641	-0.453934
Q03591	-0.000458365	-0.507105	0.0670741	-0.0832697	-0.128495	0.322536
Q04446	0.0466005	0.0802139	0.036822	-0.264782	-0.137968	-0.162108
Q04637	-0.193888	0.116272	-0.123606	0.010848	0.187777	-0.347899
Q04760	-0.0667685	0.10741	0.0823529	-0.0854087	0.0808251	-0.453629
Q04837	-0.0588235	0.184721	-0.253476	-0.225668	-0.0365164	-0.187471
Q04917	-0.0902979	-0.0297937	0.185943	-0.0744079	0.221696	-0.420015
Q04941	0.00473644	0.0918258	-0.0184874	-0.17097	-0.137662	-0.33262
Q05519	0.0854087	0.123606	0.109855	-0.319786	-0.262643	0.00718105
Q05655	-0.261421	0.354622	-0.0976318	-0.0401833	0.222002	-0.559053
Q05682	-0.259587	-0.170359	-0.00290298	0.181665	0.260504	0.0799083
Q05707	-0.229335	-0.16822	0.246142	0.530634	0.354011	-0.186249
Q06136	-0.41696	0.170053	0.195722	0.128189	0.419404	-0.0432391
Q06210	-0.0637128	0.14683	0.0539343	-0.176776	-0.0282659	-0.483575
Q06323	-0.213445	0.096715	0.0139037	-0.0902979	-0.000458365	-0.451795
Q06787	-0.0954927	0.255004	-0.0600458	-0.392819	-0.026738	-0.417571
Q06828	-0.206417	-0.287701	0.216807	0.486937	0.304507	0.110466
Q06830	0.0521008	0.0759358	-0.119939	-0.319481	-0.236669	-0.31123
Q07020	-0.161497	0.346371	-0.16822	-0.163331	-0.0365164	-0.379985
Q07021	-0.0896868	0.144691	-0.318258	-0.256226	-0.0722689	-0.0918258
Q07065	-0.0783804	0.244003	-0.0637128	-0.149274	-0.0670741	-0.276089
Q07075	-0.0340718	0.152941	0.109244	0.00351413	-0.0398778	0.130634
Q07157	0.00381971	0.118411	0.284339	0.0750191	0.0982429	-0.0169595
Q07507	-0.216807	-0.275783	0.290756	0.200611	0.0319328	0.0591291
Q07666	-0.122383	0.116883	-0.0157372	-0.253476	-0.0704354	-0.132773
Q07812	-0.339037	-0.0172651	0.0808251	-0.171887	0.143774	-0.189916
Q07817	-0.0762414	0.144996	-0.028877	-0.175859	-0.0829641	-0.0576012
Q07866	0.00106952	0.0884645	0.104354	-0.119939	0.0163484	-0.454851
Q07954	-0.120856	-0.0863254	0.0912147	0.203667	0.139496	0.124523
Q07955	-0.371123	0.346982	-0.0847976	0.166387	0.430405	-0.0878533
Q07960	0.174026	-0.21589	0.0337662	-0.407792	-0.335065	0.0316272
Q08170	-0.134301	0.41696	-0.0759358	-0.0566845	0.216807	-0.360428
Q08211	-0.329259	0.319175	0.0239878	0.0823529	0.359511	-0.0835752
Q08257	-0.070741	0.146218	-0.299007	-0.127273	-0.0572956	-0.31398
Q08345	-0.0166539	0.0514897	0.188999	0.028877	-0.00168067	-0.155997
Q08378	-0.130023	0.127884	0.0560733	-0.296868	-0.105271	-0.345455
Q08380	0.0355997	0.135829	-0.0456837	0.0851031	-0.106188	-0.0695187
Q08431	0.0560733	-0.0572956	-0.00412529	0.317036	0.00229183	0.303896
Q08722	-0.212529	0.341482	-0.0698243	-0.00168067	0.16822	-0.244003
Q08945	-0.383957	0.218946	-0.0417112	0.131551	0.464018	-0.160581
Q08AM6	-0.0719633	0.0728801	-0.0637128	-0.258671	-0.24217	-0.223224
Q08J23	-0.343927	0.0985485	-0.0102368	0.023071	0.236058	-0.295951
Q09028	-0.135218	0.0664629	-0.0939649	-0.0887701	-0.0829641	-0.352483
Q09666	0.0224599	-0.145302	0.0392666	0.0307105	-0.0261268	0.232697
Q10471	0.0487395	0.32437	-0.250726	-0.24217	-0.176776	-0.338426
Q10567	-0.216501	0.154469	-0.0719633	-0.16822	0.0780749	-0.333843
Q10588	-0.373568	0.0200153	0.183193	0.409015	0.524828	-0.266005
Q10589	-0.207639	0.054851	0.129412	0.448434	0.36165	-0.14958
Q10713	-0.144996	0.275172	-0.280061	-0.181054	-0.0670741	-0.218335
Q12765	0.000458365	-0.00412529	0.00320856	0.0664629	0.157219	-0.3534
Q12792	-0.101299	-0.0255157	0.190527	0.0190985	0.172193	-0.230558
Q12797	-0.17372	0.50191	-0.0930481	-0.160581	0.136746	-0.0875477
Q12805	-0.261727	-0.201222	0.050573	0.424905	0.300229	0.224141
Q12846	-0.427655	0.211612	-0.0979374	-0.010848	0.365317	-0.00290298
Q12874	-0.00473644	0.41207	-0.147746	-0.0307105	0.0377387	-0.028877
Q12904	-0.0634072	0.0667685	0.0355997	-0.368984	-0.143468	-0.375095
Q12905	-0.172804	0.428877	-0.050573	0.116883	0.273033	-0.26081
Q12906	-0.225057	0.37204	-0.046906	0.112605	0.32437	-0.062796
Q12907	-0.296562	0.519328	-0.0731856	-0.129412	0.101299	-0.234225
Q12929	0.23728	0.433461	0.0132926	-0.0854087	-0.0909091	0.0597403
Q12931	-0.36929	0.344232	-0.143163	-0.266005	0.182582	-0.251948
Q12955	-0.344538	0.292895	0.118105	0.119633	0.369595	-0.0728801
Q12965	-0.443239	0.109549	0.200306	0.145302	0.357678	-0.273033
Q13011	-0.119633	0.40107	-0.38793	-0.253782	-0.0838808	-0.14194
Q13045	-0.405348	0.167303	-0.151719	-0.0789916	0.128189	-0.184416
Q13057	-0.259587	-0.018793	-0.0979374	0.0475172	0.236669	-0.295646
Q13098	-0.255615	-0.0918258	-0.0359053	0.0961039	0.265393	-0.113522
Q13126	-0.30084	-0.110772	0.154469	-0.0105424	0.138579	-0.114133
Q13131	-0.19725	-0.11505	0.213445	0.0435447	0.102521	-0.107716
Q13148	-0.194805	0.0398778	0.145607	0.0692131	0.290145	-0.197555
Q13151	0.0200153	0.0319328	0.111688	-0.0918258	-0.052712	0.0774637
Q13155	-0.1945	0.13094	0.0536287	-0.242781	0.0264324	-0.316119
Q13162	-0.294423	0.213751	-0.0355997	-0.0420168	0.112299	-0.457601
Q13185	-0.235752	0.221696	-0.141329	0.0380443	0.125745	-0.184721
Q13190	-0.0307105	0.297785	0.108021	0.00748663	0.0823529	-0.0930481
Q13200	-0.038961	-0.0860199	0.018793	-0.0869366	0.00351413	-0.519939
Q13217	-0.139801	0.314897	0.108327	0.0942704	0.222002	-0.310619
Q13228	-0.106494	0.270894	0.0884645	-0.185638	-0.00351413	-0.275783
Q13232	-0.31398	0.172498	0.104049	0.0909091	0.382429	-0.0808251
Q13242	-0.29809	0.435294	-0.0909091	0.0909091	0.342399	0.0322383
Q13243	-0.312758	0.339343	-0.0884645	-0.213445	0.0753247	-0.144996
Q13247	-0.0893812	0.381818	-0.0863254	-0.124523	0.0166539	-0.102215
Q13263	-0.104049	0.108327	0.0291826	-0.0811306	0.0600458	-0.0304049
Q13283	-0.24492	0.265088	-0.0514897	-0.0178762	0.120244	-0.337204
Q13308	-0.0857143	0.372345	-0.0982429	0.0377387	0.119328	-0.00412529
Q13310	-0.159358	0.258671	-0.084492	0.118105	0.208862	-0.561497
Q13347	-0.17372	0.0753247	-0.0597403	-0.0988541	0.0380443	-0.36165
Q13361	0.286478	-0.153247	-0.0365164	0.122995	-0.277005	0.209473
Q13363	-0.11505	0.192361	-0.0264324	0.0878533	0.0279603	-0.201833
Q13404	-0.0933537	0.0878533	-0.0334607	-0.0218487	0.0997708	-0.290145
Q13405	-0.263866	0.420626	-0.262949	-0.0771581	0.219557	-0.207334
Q13418	-0.0982429	-0.0860199	0.176471	-0.0600458	0.0359053	-0.201833
Q13423	-0.23728	0.0835752	-0.275783	-0.180443	0.0197097	-0.0646295
Q13425	-0.233308	0.0065699	0.058518	0.0334607	0.118411	0.174332
Q13427	-0.166998	0.494576	-0.156914	-0.177387	0.122995	-0.253782
Q13435	-0.247364	0.386096	-0.113522	0.0472116	0.312452	-0.11016
Q13505	-0.188388	0.259587	-0.262949	0.00840336	0.169748	-0.269672
Q13509	-0.18136	-0.221085	0.00320856	-0.0441558	0.100688	-0.275477
Q13510	-0.0490451	0.440794	-0.070741	-0.305118	-0.268755	0.0392666
Q13547	0.00595875	0.23178	-0.0734912	-0.16547	-0.0163484	-0.307869
Q13557	-0.0123759	-0.062796	0.0374332	-0.18961	-0.00840336	-0.241558
Q13561	-0.137662	0.0438503	0.0438503	-0.060657	0.12605	-0.175554
Q13576	-0.0756303	-0.224446	0.0349885	0.0710466	-0.105882	-0.0163484
Q13586	0.11505	0.146218	0.144996	-0.0395722	0.0572956	-0.105882
Q13595	-0.306341	0.388846	-0.0551566	-0.0239878	0.208556	-0.0475172
Q13596	-0.168831	0.338426	0.070741	0.0961039	0.327426	-0.227196
Q13618	0.208556	0.0780749	0.0444614	-0.315508	-0.267532	-0.157219
Q13630	0.0906035	0.225974	0.100076	-0.203667	-0.0942704	-0.365623
Q13636	-0.378762	-0.0594347	0.092437	0.119328	0.257448	0.0148205
Q13642	0.0282659	-0.114744	-0.153247	-0.0545455	-0.0829641	0.438044
Q13683	-0.295034	-0.0716578	0.104049	0.30573	0.294729	-0.0957983
Q13724	-0.0872422	0.365317	-0.100076	-0.151413	-0.0481283	-0.127578
Q13740	-0.0517953	0.426432	-0.0472116	-0.203667	0.020932	-0.0893812
Q13765	0.0398778	0.174026	0.0511841	-0.12605	0.00993125	-0.263254
Q13813	-0.186249	-0.0172651	0.119633	0.239419	0.230252	0.0933537
Q13825	-0.323453	0.174637	-0.0728801	-0.0404889	0.309702	-0.0918258
Q13838	-0.126356	0.259587	0.0655462	-0.117189	0.122383	-0.383652
Q13884	-0.154163	0.22628	0.00504202	0.00198625	0.211917	-0.00504202
Q13885	0.143163	-0.207334	0.0689076	-0.0139037	-0.168526	0.0236822
Q13938	0.171276	0.044767	0.17861	-0.256532	-0.198472	-0.235447
Q13951	-0.265699	0.0517953	0.0316272	0.195111	0.324981	-0.250115
Q14011	-0.0921314	0.280672	0.0796027	-0.0319328	0.141635	0.0224599
Q14019	-0.339343	-0.0805195	-0.0145149	0.135218	0.310008	-0.394041
Q14103	-0.246448	0.33751	-0.0411001	0.114744	0.3534	-0.0634072
Q14108	-0.050573	0.382735	0.0065699	-0.0988541	0.0640183	-0.0349885
Q14112	0.0927426	0.306646	0.0157372	0.142552	0.0276547	0.00320856
Q14118	-0.322536	0.110772	0.138273	0.203972	0.482964	0.0692131
Q14126	-0.280061	0.217418	0.145913	0.0542399	0.391597	-0.192972
Q14151	-0.347594	0.428877	-0.0184874	0.184721	0.4411	-0.0374332
Q14152	-0.376012	0.139801	0.0676853	0.110772	0.388846	-0.361956
Q14160	-0.0025974	0.164859	-0.00687548	-0.0737968	-0.0857143	-0.281589
Q14165	-0.251337	0.455157	-0.0673797	-0.163942	0.187166	-0.121772
Q14195	0.14958	-0.0851031	-0.0817418	0.0579068	-0.148052	-0.0805195
Q14203	-0.086631	0.0637128	-0.0899924	-0.0569901	0.0918258	-0.26906
Q14204	-0.107105	-0.0377387	0.155386	-0.010848	0.0976318	-0.410237
Q14240	-0.0588235	0.138273	0.163331	-0.171581	0.070741	-0.286478
Q14247	0.00748663	-0.092437	-0.0349885	-0.0493506	0.00534759	0.0991597
Q14254	-0.304507	0.412987	-0.084492	0.0695187	0.354927	-0.137051
Q14258	-0.133384	-0.00901452	-0.00748663	-0.00870894	0.0490451	-0.399236
Q14318	-0.247059	0.11505	0.271199	-0.116272	0.225057	-0.187471
Q14344	-0.350344	-0.107716	0.309702	0.264171	0.402903	-0.384263
Q14376	-0.0759358	0.248892	0.0401833	-0.173109	0.00412529	-0.358594
Q14498	-0.218335	0.271199	0.00932009	-0.154163	0.175859	-0.0362108
Q14554	-0.322231	0.455768	-0.128801	0.0466005	0.234836	-0.360733
Q14571	-0.0224599	0.127273	0.0441558	-0.244003	-0.145607	-0.300229
Q14573	-0.0264324	0.351261	-0.10191	-0.130023	-0.10741	-0.135523
Q14624	0.174943	-0.0838808	-0.0615737	0.0985485	-0.166692	0.207028
Q14683	-0.344232	0.283728	-0.0362108	0.118717	0.394041	-0.0545455
Q14696	0.128801	0.389152	-0.0279603	-0.286784	-0.122078	-0.299312
Q14697	-0.0569901	0.420626	0.00198625	-0.18686	-0.0487395	-0.37754
Q14739	-0.39343	0.096715	-0.0805195	0.261727	0.381513	-0.301757
Q14764	-0.303285	-0.145607	0.0414057	0.211001	0.294423	-0.479297
Q14767	-0.142246	-0.245225	0.136134	0.424905	0.310619	0.0154316
Q14789	-0.471352	0.3644	-0.0909091	-0.0624905	0.355844	-0.135523
Q14839	-0.200917	0.2	0.0933537	-0.0362108	0.169442	-0.285256
Q14847	-0.209473	-0.052712	0.0521008	0.100076	0.340871	0.0438503
Q14914	-0.0646295	-0.0719633	0.279144	-0.00168067	0.1945	-0.169137
Q14956	-0.151719	-0.178915	-0.177693	0.0322383	0.0847976	-0.0942704
Q14974	-0.241558	0.0145149	0.0792972	-0.0979374	0.110466	-0.51505
Q14980	-0.129106	0.380596	-0.0725745	-0.150191	0.144385	-0.0774637
Q15005	-0.331704	0.466463	-0.209167	-0.0322383	0.194805	-0.335065
Q15006	-0.171276	0.502215	-0.137051	-0.176165	0.0221543	-0.0145149
Q15008	0.0854087	-0.273338	0.22139	-0.020932	-0.148358	-0.0166539
Q15019	0.0414057	-0.22139	0.214057	-0.0664629	-0.134607	-0.209473
Q15020	-0.148358	0.398625	-0.054851	-0.135218	0.086631	-0.233613
Q15029	-0.336287	0.303896	0.0279603	0.132162	0.420932	-0.154469
Q15031	-0.279144	0.231474	-0.0420168	-0.0521008	0.166998	-0.120856
Q15046	-0.378151	0.162414	-0.0560733	-0.17372	0.158442	-0.454545
Q15056	-0.334759	-0.0154316	0.00320856	0.208251	0.378457	0.00320856
Q15063	-0.344232	-0.222307	0.0194041	0.262338	0.357066	0.0404889
Q15067	-0.0157372	0.271505	0.127578	-0.280061	-0.115355	-0.00595875
Q15075	-0.159969	0.146218	-0.0297937	-0.0851031	0.14194	-0.122078
Q15084	-0.198472	0.465546	-0.0872422	-0.189305	0.0215432	-0.304507
Q15113	-0.0646295	-0.26081	-0.0206264	0.205195	0.0780749	0.00565317
Q15121	-0.100076	0.0166539	0.183499	0.0939649	0.250726	-0.482047
Q15149	-0.156914	0.0820474	-0.060657	0.0661574	0.107716	0.0829641
Q15165	-0.159358	0.160275	0.225057	0.0731856	0.24217	-0.0404889
Q15181	0.0334607	0.147441	-0.0759358	-0.217418	-0.0890756	-0.420932
Q15185	-0.0511841	0.060657	0.185943	-0.0438503	0.162108	-0.308785
Q15233	-0.371429	0.216807	-0.0478228	0.154163	0.48327	-0.0930481
Q15286	-0.185638	0.200917	0.127884	0.185943	0.306341	-0.387319
Q15287	-0.224141	0.366234	-0.187471	0.260199	0.269366	-0.202445
Q15293	-0.296868	0.110466	-0.0530176	0.102215	0.310924	-0.283117
Q15363	-0.466463	0.384263	0.0163484	0.121161	0.495187	-0.172804
Q15365	-0.34851	0.0395722	-0.0750191	-0.136746	0.113522	-0.236364
Q15366	-0.0756303	0.191138	0.183193	-0.191444	0.0744079	-0.26906
Q15369	-0.159664	0.254698	0.00198625	-0.0603514	0.0857143	-0.458212
Q15370	0.217418	0.124828	-0.0753247	-0.320092	-0.328037	-0.435905
Q15388	-0.257754	0.18411	0.124523	0.247059	0.445989	-0.224752
Q15393	-0.113216	0.344538	0.0634072	-0.144079	0.0838808	-0.231474
Q15404	-0.21039	-0.023071	0.157525	-0.0823529	0.189916	-0.0872422
Q15417	-0.0893812	-0.133995	-0.046906	-0.0319328	0.0432391	-0.012987
Q15424	-0.233919	0.188999	-0.0951872	0.0194041	0.167914	0.138579
Q15427	-0.202139	0.386096	-0.118717	-0.034683	0.178915	-0.0386555
Q15428	-0.207945	0.569442	-0.244309	-0.0670741	0.12055	-0.154163
Q15435	0.00932009	0.132162	0.139496	-0.196333	0.0300993	-0.284034
Q15436	-0.283728	0.177998	0.111077	0.163025	0.381207	-0.373262
Q15437	-0.389152	0.214973	0.0878533	0.0291826	0.318258	-0.411765
Q15459	-0.105271	0.329259	-0.0594347	0.062796	0.220168	-0.026738
Q15582	-0.149885	0.0438503	0.100076	0.320092	0.179526	-0.119328
Q15599	-0.111077	0.326509	-0.0689076	-0.246142	0.00351413	0.0114591
Q15629	-0.304507	0.323453	-0.148969	0.0933537	0.317341	-0.275172
Q15637	-0.36165	0.00443086	0.150497	0.177693	0.447823	0.00412529
Q15654	-0.324064	0.0942704	-0.138273	0.0563789	0.149274	-0.0114591
Q15661	0.0832697	-0.41696	0.390069	0.0863254	0.100993	-0.0307105
Q15691	-0.381818	0.0713522	0.182582	0.174332	0.470435	-0.259587
Q15717	-0.188388	0.278228	-0.0618793	0.111077	0.278839	-0.130023
Q15746	-0.159358	-0.140413	-0.109549	0.219557	0.206417	-0.0441558
Q15828	-0.00779221	-0.149885	0.209167	0.144079	0.322536	0.0169595
Q15833	0.145913	-0.0679908	-0.0588235	-0.190222	-0.00198625	-0.141635
Q15836	-0.18961	0.174026	0.2055	-0.0832697	0.324064	-0.102521
Q15907	-0.220168	0.47563	-0.0661574	-0.180749	0.0817418	-0.157525
Q15942	-0.159053	-0.173415	0.00473644	0.137968	0.194194	0.168831
Q16134	-0.150802	0.111077	0.092437	-0.0178762	0.188999	-0.352483
Q16181	-0.177082	-0.076547	0.103438	0.0386555	0.158136	-0.328037
Q16270	-0.137051	0.409931	-0.259893	-0.0325439	-0.0025974	0.161803
Q16363	-0.0285714	0.0933537	0.184721	0.240336	0.162108	0.205195
Q16401	0.0200153	0.0508785	0.0603514	-0.216501	-0.196639	-0.39618
Q16531	-0.257754	-0.0407945	0.247976	-0.148663	0.263254	-0.297173
Q16543	-0.132468	0.101299	0.0832697	-0.140413	0.0524064	-0.335065
Q16555	-0.304507	-0.276394	0.310924	0.331398	0.444156	-0.170053
Q16563	-0.109549	0.41207	-0.126662	-0.026738	-0.0218487	-0.0496562
Q16595	-0.313369	0.163025	-0.0502674	-0.0411001	0.3534	-0.37754
Q16610	-0.0664629	0.130023	0.076547	0.3589	0.388235	-0.303896
Q16629	-0.251948	0.530328	-0.174943	0.0536287	0.300535	-0.0783804
Q16630	-0.224446	0.330176	0.0536287	-0.0114591	0.236058	0.0114591
Q16643	0.278228	-0.0530176	-0.026738	-0.0435447	-0.0178762	-0.278533
Q16658	-0.0789916	-0.116272	0.131551	0.00229183	0.177998	-0.333843
Q16666	-0.435905	-0.0588235	0.0487395	0.197555	0.459435	-0.182277
Q16698	-0.202139	0.135218	-0.235141	-0.201833	0.0838808	-0.159664
Q16718	0.0349885	0.114744	0.0481283	-0.00809778	0.0582124	-0.150191
Q16740	-0.199389	0.0300993	-0.0957983	-0.00412529	-0.0438503	-0.0542399
Q16762	-0.188999	0.201528	-0.131245	-0.0233766	0.186555	-0.131245
Q16775	0.198167	0.0279603	-0.104354	-0.168526	-0.146524	-0.262338
Q16795	-0.0349885	0.309091	-0.226585	0.0245989	0.0521008	0.0334607
Q16798	-0.366539	0.183193	-0.0114591	0.0304049	0.354622	-0.315202
Q16822	-0.233613	0.418487	-0.296257	-0.320703	0.028877	-0.188083
Q16836	-0.148358	0.142857	-0.226891	-0.196944	0.0487395	-0.132468
Q16851	0.0643239	0.0276547	0.10466	0.106799	0.165164	-0.520244
Q16853	-0.151413	-0.5233	0.246448	0.330787	0.169137	0.0741024
Q16864	-0.0841864	0.18686	-0.0285714	-0.0194041	-0.0979374	-0.208862
Q16890	-0.102215	-0.0566845	0.142552	-0.102827	0.0126814	0.0670741
Q16891	-0.220779	0.270283	-0.240336	-0.16547	0.1233	-0.136134
Q1KMD3	-0.148663	0.471047	-0.0970206	0.0829641	0.26081	-0.124523
Q2M389	-0.288923	-0.0979374	0.142246	-0.0352941	0.0114591	-0.200917
Q2TAY7	-0.339649	0.144691	-0.133384	-0.023071	0.0896868	0.112299
Q32MZ4	-0.239114	0.038961	-0.104354	0.193583	0.365317	0.00168067
Q32P28	-0.220474	0.0841864	0.0499618	0.092437	0.166387	-0.182888
Q3LXA3	-0.185638	0.187166	0.100688	-0.0783804	0.165164	-0.514133
Q3ZCQ8	-0.144996	0.388541	-0.230558	-0.394652	-0.0631016	-0.199694
Q49A26	-0.235752	-0.0423224	0.121467	0.227196	0.306341	-0.209167
Q4G0N4	-0.295034	0.185638	0.0542399	0.0334607	0.331092	-0.426738
Q4G176	-0.438961	0.233308	0.0744079	0.0808251	0.418182	-0.214973
Q4VC31	-0.267532	0.115661	-0.0588235	0.0673797	0.379985	-0.119939
Q52LJ0	-0.145607	-0.129412	0.0242934	-0.115966	0.0331551	-0.261421
Q53EL6	-0.199694	0.196944	0.000152788	-0.162108	0.0725745	-0.137051
Q53FA7	-0.286173	0.10466	-0.0398778	0.124217	0.298396	-0.114439
Q53GQ0	-0.0184874	0.344538	0.0979374	-0.0307105	0.104354	-0.127884
Q53H12	-0.263866	0.0126814	0.0435447	0.000763942	0.321314	-0.309091
Q53TN4	0.0741024	0.0734912	-0.135218	-0.0579068	-0.0725745	-0.0135982
Q562R1	-0.028877	0.0487395	0.0114591	0.0731856	0.00993125	-0.337815
Q56VL3	-0.163025	0.103132	-0.159053	0.00748663	0.0554622	-0.0985485
Q5HYI8	-0.208556	0.310313	-0.0285714	0.0490451	0.242475	-0.1945
Q5J8M3	-0.0377387	0.273338	-0.0478228	-0.192361	-0.0493506	-0.175859
Q5JPE7	-0.323759	0.485714	-0.102827	0.00565317	0.190527	-0.304813
Q5JRA6	-0.0655462	0.364706	0.0438503	-0.0215432	-0.0524064	-0.104966
Q5JRX3	-0.175859	0.324675	-0.206723	-0.060657	0.229947	-0.331704
Q5JTJ3	-0.189916	0.0854087	-0.0982429	0.256837	0.358594	0.0142093
Q5JTV8	-0.199389	0.435294	-0.0887701	0.121772	0.272422	0.0233766
Q5JTZ9	-0.381513	0.146524	-0.0429335	0.0918258	0.461879	-0.216196
Q5SSJ5	-0.211917	0.373568	-0.0481283	0.211917	0.3534	-0.0493506
Q5SZK8	-0.203667	0.0530176	-0.245225	0.012987	0.0542399	0.249503
Q5T5P2	-0.0792972	0.264782	0.122689	-0.0640183	0.186249	-0.0569901
Q5T653	-0.174943	0.11505	-0.105882	0.217723	0.260504	-0.0459893
Q5TGZ0	-0.295951	0.102521	0.0719633	0.117189	0.430405	-0.149274
Q5TZA2	0.0792972	0.223529	-0.00901452	0.225057	0.152941	-0.0954927
Q5VT66	-0.18411	0.453629	-0.0560733	-0.0411001	0.167303	-0.116883
Q5VWZ2	-0.255615	0.0679908	-0.0792972	-0.0869366	0.188083	-0.119022
Q63HN8	-0.489992	0.232086	0.000152788	0.200611	0.435294	-0.317953
Q63ZY3	-0.13094	-0.304507	0.247364	0.0933537	0.086631	0.140718
Q66K74	-0.271811	0.235447	0.0847976	-0.0915202	0.165164	-0.47563
Q687X5	-0.0386555	0.141024	0.052712	-0.159969	-0.108633	-0.135523
Q6DD88	-0.317036	0.185943	0.0954927	0.111383	0.261115	-0.136134
Q6IAA8	-0.0325439	0.168526	-0.108327	-0.409626	-0.271199	0.0444614
Q6IAN0	0.188083	0.263866	-0.244003	-0.153858	-0.256532	-0.32437
Q6IBS0	-0.251031	0.150802	-0.0869366	-0.148358	0.100688	-0.522689
Q6NUK1	-0.115355	0.22139	-0.225668	-0.135218	0.109855	-0.0441558
Q6NVY1	-0.138885	0.296257	-0.256532	-0.159358	0.0459893	-0.242781
Q6NZI2	0.222918	-0.129717	0.050573	-0.107105	-0.320397	0.387319
Q6P1L8	-0.105577	0.178304	-0.200611	0.0847976	0.0145149	-0.334454
Q6P1X6	-0.216196	0.246753	0.0166539	0.00595875	0.207639	-0.240947
Q6P2Q9	-0.199083	0.456684	-0.136746	-0.112911	0.120856	-0.227196
Q6P587	-0.183499	0.0221543	-0.115966	0.0961039	0.295034	-0.131245
Q6PCB0	-0.0340718	0.182888	-0.0135982	0.167914	0.11505	0.020932
Q6PCB7	0.130328	0.32987	-0.092437	-0.174332	-0.0331551	-0.114439
Q6PHW0	-0.2	0.0484339	0.094576	-0.200306	-0.0398778	0.149885
Q6PI48	-0.405959	0.0762414	-0.0481283	0.143163	0.407792	-0.122383
Q6PIU2	-0.0899924	0.310008	-0.24492	-0.280672	-0.104966	-0.194805
Q6PML9	-0.438961	0.205195	-0.00290298	0.00779221	0.405653	-0.222002
Q6UB35	-0.0621849	0.238808	-0.265393	-0.290451	-0.0297937	-0.118411
Q6UW02	0.0249045	0.301451	-0.054851	0.0771581	0.0273491	-0.0325439
Q6UW68	-0.070741	0.414209	-0.0899924	-0.302063	-0.119633	-0.234225
Q6UWY5	-0.217418	-0.332926	0.214973	0.441406	0.262032	-0.0896868
Q6UX53	0.0851031	0.440183	-0.00504202	-0.331398	-0.0667685	-0.0603514
Q6UX71	-0.435294	0.29534	0.0450726	0.115966	0.303591	0.141635
Q6UXI9	0.094576	0.100076	-0.0264324	0.146524	0.0316272	0.0105424
Q6UXV4	-0.199083	0.0875477	-0.225363	-0.0194041	0.218946	-0.221085
Q6WCQ1	-0.0780749	0.0789916	-0.106188	0.0157372	-0.0142093	-0.0789916
Q6YHK3	0.157525	0.310924	0.0194041	0.0514897	0.0832697	-0.0679908
Q6YN16	-0.0796027	0.166692	-0.242781	-0.339343	-0.114439	-0.0120703
Q6YP21	-0.209778	0.196944	-0.130023	-0.140413	0.135523	-0.307257
Q6ZMP0	-0.31673	0.167914	-0.140413	0.116883	0.286478	-0.0670741
Q6ZXV5	-0.243086	0.174943	-0.0713522	0.0273491	0.25317	-0.0151261
Q709C8	-0.0860199	0.182582	-0.0203209	-0.177082	0.0181818	-0.5233
Q70UQ0	-0.159969	0.431016	0.00534759	0.101604	0.243392	-0.0499618
Q71UM5	-0.238503	0.15508	0.18411	-0.0811306	0.229947	-0.269366
Q7KZF4	-0.450879	0.112299	0.070741	0.246753	0.551108	-0.281283
Q7L014	-0.10191	0.230252	-0.10741	-0.12605	0.0157372	-0.200306
Q7L0Y3	-0.374484	0.240031	-0.174637	-0.052712	0.286478	-0.421849
Q7L1Q6	-0.230863	0.0792972	0.164859	-0.0481283	0.224446	-0.446295
Q7L2H7	-0.306035	0.219251	0.0704354	0.124523	0.322842	-0.398014
Q7L576	0.0142093	0.119633	0.213751	-0.0939649	-0.0139037	-0.325286
Q7L5N1	0.00962567	0.0594347	0.160581	-0.214362	-0.106188	-0.381513
Q7L5N7	-0.031016	0.339954	0.0759358	0.0658518	0.107105	0.026738
Q7L775	0.0640183	0.351872	-0.119328	-0.268449	0.0197097	-0.0737968
Q7LBR1	-0.131551	0.326203	-0.114744	0.349121	0.445073	-0.169442
Q7RTV0	-0.283422	0.270894	0.00993125	0.169748	0.427655	-0.0631016
Q7Z2K6	-0.270283	0.353094	0.0218487	-0.227807	0.171581	-0.00748663
Q7Z2W9	-0.479297	0.169748	-0.0817418	0.121161	0.500382	-0.0820474
Q7Z304	-0.046906	-0.346066	0.510466	0.269672	0.191749	0.196333
Q7Z3B4	-0.104049	0.0282659	-0.100076	-0.135829	-0.141329	-0.198778
Q7Z3D6	-0.268449	0.0737968	-0.0252101	-0.0148205	0.244003	-0.161192
Q7Z406	-0.242475	0.318258	-0.1178	-0.0588235	0.252559	-0.169137
Q7Z4H8	-0.207028	0.242475	0.127273	-0.0065699	0.177082	-0.372956
Q7Z4V5	-0.233308	0.102521	0.138273	0.198472	0.419404	-0.0304049
Q7Z4W1	-0.355233	0.331092	-0.159358	-0.0114591	0.28984	-0.384568
Q7Z5L7	-0.0643239	-0.498854	0.252559	0.297479	0.0279603	-0.0472116
Q7Z6Z7	0.00229183	0.152941	0.0151261	-0.21589	-0.228419	-0.241253
Q7Z7G0	-0.0887701	-0.426738	0.136746	0.158442	0.00504202	0.176165
Q7Z7H5	0.0249045	0.569137	-0.234836	-0.249809	-0.143774	0.018793
Q86SF2	-0.0554622	0.128495	0.21589	-0.170359	0.108633	-0.162414
Q86SX6	-0.138273	0.388846	-0.250115	-0.108327	0.105271	-0.112911
Q86TX2	-0.260504	0.207334	-0.0582124	0.0163484	0.30573	0.0181818
Q86U28	-0.0744079	0.270588	-0.134912	-0.0218487	0.0698243	-0.161192
Q86U42	0.103743	0.250726	-0.221085	-0.0456837	-0.0539343	-0.10741
Q86UE4	-0.0893812	0.393125	-0.181054	-0.0139037	0.14958	-0.169748
Q86UP2	-0.135829	0.307563	-0.141024	-0.144385	0.0741024	-0.116883
Q86UT6	-0.0340718	0.106799	-0.246448	-0.289228	-0.137662	-0.00534759
Q86UX7	-0.420626	-0.152941	0.000458365	0.164553	0.311841	-0.375095
Q86V81	-0.278228	0.280061	-0.0496562	0.131856	0.339649	-0.0939649
Q86VB7	-0.152941	0.0380443	-0.0774637	-0.155997	0.0224599	-0.0151261
Q86VP6	-0.0539343	0.00840336	0.0554622	-0.254698	-0.106494	-0.389763
Q86W92	0.084492	-0.147441	0.310313	-0.315202	-0.139801	-0.0337662
Q86WA6	-0.168831	0.232086	-0.390069	-0.0780749	0.0392666	-0.177998
Q86WV6	-0.283117	0.167609	0.0829641	-0.104049	0.294118	0.00229183
Q86X76	-0.296257	0.278839	-0.0676853	-0.0343774	0.310619	-0.328648
Q86Y39	-0.112605	0.360733	-0.0860199	0.107105	0.193583	-0.19725
Q86Y82	-0.13094	0.497937	-0.157525	-0.354316	-0.0365164	0.0701299
Q86YB7	-0.112299	0.092437	-0.0316272	-0.026738	0.0441558	-0.0206264
Q86YS6	-0.0462949	0.21314	-0.020932	-0.254698	-0.131856	-0.412376
Q8IUE6	-0.264782	0.280672	-0.218946	0.170359	0.18961	-0.0524064
Q8IUX7	-0.255921	-0.236364	0.0359053	0.392513	0.263866	0.241253
Q8IV08	-0.219862	0.498854	-0.0817418	-0.034683	0.0988541	-0.0851031
Q8IVH4	-0.368373	0.00168067	0.167914	0.178304	0.360122	-0.234836
Q8IW45	-0.0533231	0.108327	0.0649351	0.0374332	-0.0768526	-0.368678
Q8IWA5	0.103743	0.245225	0.139801	0.180443	0.105577	0.224752
Q8IWB7	-0.281589	0.399236	-0.122995	0.110772	0.336287	-0.246753
Q8IWX8	-0.363789	0.355844	-0.140718	-0.0511841	0.287089	-0.166387
Q8IXB1	-0.271199	0.272116	0.106799	0.0203209	0.219557	-0.442017
Q8IXI1	-0.164859	0.304813	-0.0163484	-0.140413	0.0961039	-0.140718
Q8IXI2	-0.22903	0.189305	-0.0811306	0.042628	0.183193	-0.13369
Q8IXM6	-0.178915	0.0847976	0.100382	0.141024	0.318869	-0.0792972
Q8IYJ3	0.123911	0.229641	-0.0224599	0.0316272	-0.164859	-0.266921
Q8IZ81	-0.333843	0.335371	0.161803	-0.141635	0.132162	-0.0194041
Q8IZ83	-0.0750191	-0.179526	-0.00932009	-0.0799083	-0.023071	-0.154469
Q8IZL8	-0.276089	0.215584	0.020932	0.0264324	0.264477	-0.0854087
Q8N0U8	-0.26356	0.376623	0.0695187	0.203972	0.400458	-0.306952
Q8N0X4	-0.0557678	0.222002	-0.0441558	-0.441406	-0.168831	0.092437
Q8N163	-0.0640183	0.142552	-0.0521008	-0.343316	-0.215279	-0.13644
Q8N1F7	-0.160886	0.399847	-0.271811	0.0450726	0.140107	-0.109549
Q8N1G4	-0.324675	0.0637128	-0.00840336	0.0731856	0.426738	-0.445989
Q8N2F6	0.0148205	0.0835752	-0.0239878	-0.0319328	-0.0172651	0.0979374
Q8N2K0	-0.119328	0.465852	-0.342704	-0.322231	-0.170665	-0.0634072
Q8N2S1	-0.0811306	0.288312	-0.16272	0.177082	0.161803	0.254393
Q8N335	-0.186249	0.0438503	0.113827	-0.185943	0.0961039	-0.134301
Q8N4Q0	-0.260199	0.198167	-0.00993125	0.0640183	0.283728	-0.200611
Q8N4T8	-0.242781	0.326203	-0.303896	-0.25042	0.0493506	-0.126967
Q8N5K1	-0.299312	0.56547	-0.269672	0.0514897	0.294729	-0.229335
Q8N5M1	-0.427349	0.103132	0.038961	0.0851031	0.401986	-0.123911
Q8N684	-0.118411	0.111383	-0.0588235	0.151413	0.159053	-0.120856
Q8N6C5	0.0411001	0.280978	0.104049	0.141024	0.17097	-0.076547
Q8N766	-0.0961039	0.502827	-0.0331551	-0.262338	0.012987	-0.18686
Q8NBJ5	-0.320703	0.206417	-0.187166	0.0566845	0.359206	-0.117189
Q8NBJ7	-0.2	0.147746	0.0927426	-0.00718105	0.283422	-0.398319
Q8NBQ5	-0.23453	0.250726	0.115355	0.106188	0.249198	-0.223224
Q8NBS9	-0.288617	0.148358	-0.0789916	-0.010848	0.164553	-0.444156
Q8NBU5	-0.40107	0.118105	0.0325439	0.0933537	0.364095	-0.102215
Q8NBX0	-0.0618793	0.40932	-0.315814	-0.320397	-0.134301	-0.0438503
Q8NC51	-0.0902979	0.131856	-0.268144	-0.109244	-0.0291826	0.078686
Q8NC56	-0.119328	0.43071	-0.14683	0.112911	0.185332	-0.0493506
Q8NCN5	-0.34851	0.0701299	0.0383499	0.00290298	0.213445	-0.0307105
Q8NCW5	-0.0258212	0.211001	-0.236058	-0.283422	-0.135829	-0.211001
Q8NDA8	-0.162108	0.339343	-0.0313216	0.0591291	0.225363	-0.319786
Q8NE71	-0.233308	0.0637128	0.0102368	-0.0475172	0.12055	-0.0887701
Q8NE86	-0.1178	0.133995	-0.317647	-0.288312	-0.173109	-0.0658518
Q8NFH4	-0.376929	0.136746	0.010848	-0.00962567	0.212223	-0.237586
Q8NFU3	0.0695187	0.45149	-0.0579068	-0.315508	-0.179526	-0.214668
Q8NFV4	-0.125134	0.222613	-0.295951	-0.0878533	0.108633	-0.0835752
Q8NFW8	-0.415737	0.0951872	-0.105577	0.180138	0.385791	-0.0936593
Q8NHH9	-0.354927	0.33751	-0.0160428	-0.150191	0.167609	-0.303285
Q8NI27	-0.274255	0.395264	-0.154469	-0.118105	0.209473	0.0013751
Q8TAQ2	-0.257143	0.207639	-0.134301	0.0142093	0.187471	0.0979374
Q8TB22	-0.368067	0.240336	-0.0377387	-0.0637128	0.315814	-0.22628
Q8TB37	-0.121772	0.392208	-0.166387	-0.0887701	0.078686	-0.34301
Q8TC12	-0.0135982	-0.0673797	0.0899924	-0.177387	-0.180443	0.163942
Q8TCJ2	-0.0750191	0.455768	0.0734912	-0.0741024	0.046906	-0.249503
Q8TCS8	-0.310008	0.163331	-0.185943	0.0621849	0.327426	-0.16822
Q8TCT9	-0.301146	0.273644	-0.0371276	-0.126356	0.18686	-0.248587
Q8TE77	0.145302	0.0655462	-0.10741	-0.242475	-0.268144	-0.239419
Q8TEM1	-0.329565	0.291367	-0.137051	0.126356	0.336287	-0.27945
Q8WU39	-0.45699	-0.0493506	0.0331551	0.0569901	0.355844	-0.431627
Q8WUM0	-0.295034	0.164248	-0.0802139	0.00870894	0.175859	0.0163484
Q8WUM4	0.042628	0.018793	0.101604	-0.160581	0.0319328	-0.385485
Q8WUW1	-0.394041	0.328342	0.0212376	0.221085	0.427655	-0.255309
Q8WUY1	-0.160275	0.27395	0.0343774	0.0297937	0.335676	-0.153247
Q8WVC6	-0.163025	0.330787	-0.196639	0.0860199	0.286784	-0.0154316
Q8WVM8	-0.290451	0.344538	-0.130328	-0.121161	0.169442	-0.360428
Q8WVV9	-0.243697	-0.0322383	0.142857	0.114439	0.333231	-0.0514897
Q8WW59	-0.149885	0.0472116	-0.0273491	-0.0634072	0.0988541	0.0637128
Q8WWC4	-0.0890756	0.0976318	-0.285867	-0.290145	-0.0624905	-0.0279603
Q8WWI1	-0.00626432	0.026738	-0.0514897	-0.296562	-0.0423224	0.314897
Q8WWI5	-0.203361	0.0221543	0.115661	0.371429	0.447823	-0.0817418
Q8WWP7	-0.343621	0.266921	-0.0661574	0.192361	0.343621	-0.287089
Q8WWY3	-0.31673	0.187777	-0.060657	-0.117189	0.0799083	-0.0025974
Q8WX93	0.141329	-0.190833	-0.129412	0.0322383	0.00320856	0.0857143
Q8WXF1	-0.239114	0.354316	-0.0737968	0.0832697	0.352177	-0.141024
Q8WXH0	-0.0371276	0.376012	-0.0386555	-0.272116	-0.152636	-0.2822
Q8WZ42	-0.0386555	0.135218	-0.171887	0.284034	0.373873	-0.205195
Q92485	-0.106494	0.338121	-0.117494	0.142246	0.159358	0.10191
Q92499	-0.286784	0.026738	0.100076	-0.042628	0.252559	-0.177998
Q92506	-0.111077	0.188083	-0.251642	-0.133384	0.0475172	-0.0731856
Q92520	0.0157372	0.39068	-0.179526	-0.159664	-0.0530176	-0.175859
Q92522	-0.410848	0.17861	-0.241558	0.271199	0.400764	-0.0851031
Q92538	0.154469	0.134607	-0.0915202	-0.204278	-0.230863	-0.350955
Q92542	-0.262338	0.477769	-0.261727	-0.0435447	0.00779221	-0.0921314
Q92544	0.122995	0.418793	-0.335676	-0.302979	-0.328037	-0.00901452
Q92552	-0.391291	0.249503	-0.122995	-0.126967	0.262032	-0.0453782
Q92575	-0.312147	0.365011	0.0178762	-0.159358	0.152941	-0.171581
Q92597	-0.241253	-0.0359053	0.0157372	0.282811	0.219557	-0.140413
Q92598	-0.155386	0.103438	-0.0386555	-0.230558	-0.0377387	-0.497326
Q92599	-0.020932	0.0362108	0.268449	0.0252101	0.0799083	-0.267227
Q92616	-0.281589	0.0884645	-0.000458365	0.166692	0.349733	-0.359206
Q92626	-0.00443086	0.323759	-0.301757	-0.0851031	-0.050573	0.121467
Q92688	0.0725745	0.078686	0.0169595	-0.135218	-0.134912	-0.261421
Q92734	-0.118105	0.126662	0.0820474	0.00473644	0.0203209	-0.297785
Q92743	-0.0395722	-0.349121	0.0640183	0.161497	-0.094576	0.18686
Q92783	-0.0878533	0.148969	-0.204278	-0.174943	-0.105882	0.193583
Q92804	-0.402903	0.269672	-0.0493506	0.174332	0.456684	-0.0588235
Q92817	-0.0737968	0.405348	-0.398014	-0.426738	-0.292284	-0.0349885
Q92841	-0.258365	0.303896	-0.124828	-0.0539343	0.0774637	-0.182277
Q92878	-0.182582	0.0120703	0.0475172	-0.0493506	0.14683	-0.0695187
Q92896	-0.25806	0.498854	-0.163636	-0.128189	0.119328	-0.0279603
Q92900	-0.270283	0.221696	0.0789916	0.13094	0.298396	-0.465852
Q92930	-0.114744	0.293201	-0.265088	-0.147746	0.0811306	-0.255921
Q92945	-0.192666	0.172498	0.0634072	0.108327	0.290145	-0.0594347
Q92947	-0.320703	0.110772	-0.154163	0.0722689	0.279756	-0.162108
Q92973	0.046906	0.118717	0.101299	-0.241864	0.00290298	-0.271199
Q93008	-0.420015	-0.0013751	0.188083	0.193888	0.503438	-0.102215
Q93050	-0.212834	0.131551	-0.0285714	-0.0227655	0.182888	-0.372345
Q93084	-0.156914	0.0411001	0.00840336	-0.054851	0.0713522	-0.325592
Q969G3	-0.243392	0.0194041	0.100382	0.30848	0.248892	0.0340718
Q969G5	0.00748663	-0.2	0.0453782	0.135829	-0.0392666	0.148358
Q969H8	-0.190527	0.450573	-0.123911	-0.225363	0.020932	-0.442934
Q969N2	-0.0832697	0.237892	-0.0618793	0.113216	0.161803	-0.211612
Q969V3	-0.0789916	0.481436	-0.14683	-0.00381971	-0.00565317	-0.373568
Q969X5	-0.16547	0.47288	-0.168831	-0.232697	-0.0649351	-0.245837
Q969Z3	-0.194805	0.0728801	0.115661	0.265699	0.236669	-0.0906035
Q96A26	0.00168067	0.155997	-0.175248	-0.316425	-0.116578	-0.0640183
Q96A32	0.116883	0.0273491	-0.230863	0.0441558	-0.038961	0.0249045
Q96A33	-0.102215	0.425516	-0.0404889	0.0203209	0.103132	-0.105882
Q96A35	-0.108633	0.0132926	-0.223224	-0.148358	-0.0682964	-0.181971
Q96AB3	-0.289534	-0.00962567	0.0328495	-0.0355997	-0.00229183	-0.199389
Q96AC1	-0.174943	-0.174943	0.336593	0.0682964	0.174332	0.128495
Q96AE4	-0.279756	0.201528	-0.0160428	0.060657	0.389458	-0.294729
Q96AG4	-0.378151	0.381818	-0.211917	0.112299	0.338426	-0.203667
Q96AP7	0.0291826	-0.00932009	-0.0111536	0.0906035	-0.0190985	0.233613
Q96AQ6	0.00473644	0.326814	0.0355997	-0.0957983	0.0417112	-0.166081
Q96AY3	-0.315202	-0.157219	0.218946	0.116883	0.229641	0.107105
Q96B49	-0.363484	0.211612	0.0227655	-0.28984	0.137968	-0.297173
Q96C23	-0.162108	-0.0322383	0.192055	-0.0386555	0.195416	-0.450267
Q96CG8	0.0597403	-0.390985	0.0218487	0.122995	-0.044767	0.174332
Q96CM8	-0.275172	0.147135	-0.259282	-0.238808	0.038961	-0.0851031
Q96CN7	-0.253476	0.094576	0.031016	-0.0200153	0.0759358	-0.175248
Q96CS3	-0.261421	0.349427	-0.220779	0.0212376	0.205195	-0.140718
Q96CW1	-0.321008	-0.114133	0.29259	0.36715	0.518717	-0.0832697
Q96CX2	-0.261727	-0.259282	0.362567	0.535829	0.515966	-0.326814
Q96D15	-0.193888	-0.346677	0.128495	0.120244	0.125745	-0.0799083
Q96DB5	-0.392819	0.330481	-0.118105	-0.14683	0.198778	-0.27395
Q96DC8	0.0194041	0.250726	-0.0643239	0.0304049	0.0988541	-0.0988541
Q96DH6	-0.00351413	0.327426	-0.0142093	-0.0676853	0.0352941	-0.21864
Q96DI7	-0.408098	0.162414	0.0194041	0.187471	0.480825	-0.0835752
Q96DZ1	-0.327731	0.371429	-0.117189	-0.00504202	0.189305	-0.286173
Q96EP5	-0.239725	0.218029	0.0875477	0.151719	0.287089	-0.352788
Q96EY1	-0.193277	0.160581	-0.174637	-0.343927	-0.103132	0.144996
Q96EY7	-0.20275	0.367456	-0.222307	-0.0181818	0.012987	-0.215584
Q96EY8	-0.336287	0.127578	-0.0453782	-0.127884	0.20275	-0.184721
Q96FJ2	0.109855	0.154163	-0.0612681	-0.352483	-0.254698	-0.129106
Q96FN4	-0.0811306	0.310924	-0.102521	0.00565317	-0.0404889	-0.259587
Q96FQ6	-0.123606	0.228724	-0.0212376	-0.0175707	0.163636	-0.177693
Q96FW1	0.00106952	-0.165775	0.174637	-0.205806	-0.0111536	-0.31398
Q96FZ7	-0.201833	0.274866	0.121161	-0.0407945	0.130328	-0.14958
Q96G03	0.0719633	0.190833	0.0450726	-0.118717	-0.105577	-0.41482
Q96GC5	-0.510466	0.347899	-0.17372	0.0863254	0.354927	-0.192055
Q96GQ5	-0.384874	0.176165	0.046906	-0.130634	0.255615	-0.117189
Q96HC4	0.13919	-0.0789916	-0.0282659	-0.34576	-0.124523	-0.166692
Q96HD1	-0.0374332	0.215279	0.171276	-0.0206264	0.00870894	-0.194805
Q96HE7	-0.235447	0.310008	-0.106799	-0.150802	0.16272	-0.361345
Q96HS1	0.0386555	0.331398	-0.0789916	-0.255309	-0.162414	0.0857143
Q96HY6	0.0792972	0.0456837	-0.0979374	-0.245837	-0.14958	-0.156303
Q96I24	-0.219251	0.25317	-0.172498	-0.0111536	0.218946	-0.151719
Q96I99	-0.266616	0.109855	-0.157219	-0.250115	0.0734912	-0.0936593
Q96IU4	-0.124523	0.0579068	0.199083	-0.188083	0.0835752	-0.232697
Q96IX5	-0.189305	0.180749	-0.339343	-0.21589	-0.0221543	-0.169442
Q96JB5	-0.199389	0.16272	-0.0297937	-0.201528	0.124523	-0.24217
Q96JJ7	-0.248281	0.388541	-0.0701299	0.179832	0.35615	-0.192055
Q96K19	0.100688	0.246753	-0.0242934	-0.225974	-0.0988541	-0.188083
Q96KA5	-0.147746	0.152024	0.0750191	-0.175859	-0.0551566	-0.227196
Q96KP1	0.0352941	0.0380443	0.227196	-0.0890756	-0.0517953	-0.325286
Q96KP4	-0.0646295	-0.0533231	0.217418	-0.217112	0.036822	-0.339649
Q96LJ7	-0.0792972	0.394958	-0.177082	-0.171276	-0.0401833	-0.148969
Q96M27	-0.438044	0.00595875	0.174332	0.0145149	0.427044	-0.144385
Q96ME7	-0.257448	0.387013	-0.0132926	0.161803	0.344843	0.0835752
Q96N66	-0.0942704	0.334148	0.0245989	-0.268755	0.00779221	-0.0896868
Q96NB2	-0.140413	-0.0435447	-0.119633	-0.22903	-0.129717	0.0065699
Q96PD5	0.176165	0.00993125	0.0780749	0.137357	-0.0884645	0.309396
Q96PK6	-0.230863	0.0863254	0.00840336	0.0961039	0.258365	-0.233002
Q96QK1	-0.182888	-0.0582124	0.147746	0.084492	0.313063	-0.243086
Q96QR8	-0.126967	0.302063	0.00626432	0.0762414	0.286478	-0.367456
Q96RF0	-0.0737968	0.267838	0.0780749	0.313369	0.330787	-0.148969
Q96RP9	-0.323453	0.141329	-0.000458365	-0.0227655	0.358594	-0.166692
Q96RQ3	-0.19725	0.102827	-0.108327	0.00870894	0.241558	-0.271811
Q96RQ9	-0.357678	0.235752	-0.130634	0.0954927	0.245531	-0.211917
Q96S52	-0.0741024	0.346066	-0.0973262	-0.0197097	0.00412529	-0.0450726
Q96S97	0.0524064	-0.152636	0.0551566	0.192361	0.0643239	-0.0560733
Q96SQ9	0.273644	0.0658518	-0.153552	-0.0438503	-0.171276	-0.134301
Q96T51	-0.208862	-0.0475172	0.00473644	-0.126356	0.106799	-0.121772
Q96TA1	-0.0973262	0.0670741	0.181665	0.166692	0.34301	-0.315202
Q96TC7	-0.242475	0.455462	-0.0621849	-0.178915	0.0634072	-0.0404889
Q99426	-0.285867	0.147441	-0.2055	0.094576	0.199389	-0.390374
Q99439	-0.204584	0.00962567	-0.0912147	-0.0713522	0.148052	-0.171581
Q99459	-0.288923	0.404431	-0.116883	0.105577	0.331398	-0.231169
Q99460	0.0197097	0.0936593	0.0734912	-0.212223	-0.144385	-0.389763
Q99471	-0.208251	-0.10741	0.262949	-0.0542399	0.201222	-0.192666
Q99497	0.102827	0.13094	0.0789916	-0.207945	-0.0710466	-0.284339
Q99523	-0.14683	0.137968	-0.044767	0.0178762	0.0105424	0.300535
Q99536	-0.174332	-0.0362108	-0.0236822	-0.0771581	0.0377387	-0.286784
Q99538	0.012987	0.169442	-0.117494	-0.0276547	-0.0661574	-0.0741024
Q99569	0.139496	0.358594	0.113522	-0.24492	-0.165775	-0.122383
Q99584	-0.0811306	0.272727	0.0814362	0.0487395	0.236669	-0.163942
Q99613	-0.124217	0.164248	0.0936593	-0.142857	0.0747135	-0.342704
Q99623	-0.180749	0.171581	-0.300229	-0.267838	-0.00993125	-0.0111536
Q99627	-0.230252	-0.0221543	0.136134	0.0371276	0.282506	-0.27945
Q99653	-0.174332	0.432238	-0.180749	-0.100993	-0.0860199	-0.0890756
Q99714	-0.16547	0.269672	-0.345149	-0.190527	-0.0255157	-0.130023
Q99715	-0.219862	-0.152941	0.0117647	0.179526	0.277617	0.219557
Q99729	-0.145607	0.55233	-0.2767	0.00809778	0.187777	-0.0860199
Q99733	-0.291062	-0.0190985	0.050573	-0.0805195	0.0637128	-0.524828
Q99747	-0.371734	0.45424	-0.199389	0.0304049	0.299924	-0.0890756
Q99798	-0.211306	0.230252	-0.293812	-0.0832697	0.164248	-0.238503
Q99805	-0.225974	0.569442	-0.148052	-0.225057	0.0142093	-0.251337
Q99828	0.0725745	0.500382	-0.131551	-0.334759	-0.114744	-0.338121
Q99829	0.116578	0.0817418	0.0349885	-0.233613	-0.12055	-0.503132
Q99832	-0.453018	0.223224	0.050573	0.292895	0.55233	-0.440489
Q99873	-0.207945	0.0365164	0.193888	-0.101604	0.180138	-0.130634
Q99969	-0.096715	-0.167303	0.141329	0.281589	0.333843	0.118105
Q9BPW8	-0.197861	0.268755	-0.278533	-0.104354	0.0832697	-0.183193
Q9BPX5	-0.151413	0.243697	-0.123606	-0.236364	0.0640183	-0.471658
Q9BQ69	-0.198472	0.214973	-0.094576	-0.236364	0.123606	-0.0948816
Q9BQA9	-0.324675	0.333537	-0.0401833	0.215279	0.357066	-0.360733
Q9BQB6	-0.0282659	0.122995	0.138885	-0.0634072	-0.0169595	-0.204278
Q9BQG0	-0.203056	0.154163	0.0731856	0.129412	0.371429	-0.0423224
Q9BQI0	-0.244003	0.1945	-0.0695187	-0.26906	0.018793	0.0282659
Q9BR76	-0.126662	-0.0322383	0.281589	0.0899924	0.233308	-0.125745
Q9BRA2	0.0768526	0.0771581	0.172498	-0.230558	-0.070741	-0.268144
Q9BRJ7	-0.338426	0.398625	0.0374332	0.0670741	0.350344	-0.179832
Q9BRK5	-0.0774637	0.228419	0.107716	0.0643239	0.153858	-0.124828
Q9BRR6	-0.295034	0.233919	-0.00351413	-0.168526	0.0557678	-0.209167
Q9BRX8	-0.278228	0.25317	0.0294882	0.232697	0.36715	-0.010848
Q9BS26	-0.134912	0.354622	0.00473644	-0.170053	-0.0203209	-0.217723
Q9BS40	-0.450573	-0.0377387	0.196944	0.174637	0.418182	-0.138885
Q9BSH5	-0.39068	0.0860199	-0.0111536	-0.121772	0.240947	-0.140107
Q9BSJ8	-0.315508	0.0102368	0.0313216	0.175859	0.293506	-0.203056
Q9BT22	-0.122689	0.0233766	0.109244	0.437128	0.329259	-0.346371
Q9BT40	0.152941	0.389458	0.0521008	-0.0823529	0.0197097	0.0126814
Q9BT78	-0.0178762	-0.170053	-0.0154316	-0.118411	-0.0300993	-0.202139
Q9BTT0	0.00290298	0.106494	0.0734912	-0.433766	-0.122995	-0.15783
Q9BTU6	-0.347594	0.0744079	-0.0340718	-0.0511841	0.330787	-0.164859
Q9BTV4	-0.128495	0.277005	0.0456837	0.0835752	0.21314	-0.0658518
Q9BTZ2	-0.37204	0.388541	-0.366234	-0.208862	-0.000763942	0.108633
Q9BU23	-0.156914	0.243697	-0.0508785	-0.204584	-0.135218	-0.17097
Q9BUF5	0.252865	0.16822	-0.0242934	-0.381207	-0.384568	-0.198167
Q9BUJ2	0.0698243	0.419404	-0.143163	-0.170665	-0.103438	-0.172498
Q9BUP3	-0.356761	0.157525	-0.154163	-0.14958	0.167609	-0.155386
Q9BUQ8	-0.289534	0.236669	-0.261115	-0.124828	0.0805195	-0.0912147
Q9BUR5	-0.221696	0.22628	-0.181054	-0.111077	0.140413	0.0456837
Q9BUT1	-0.247976	0.14683	0.162414	0.0438503	0.283422	-0.288312
Q9BV38	-0.151413	0.278228	-0.0557678	0.0557678	0.214057	-0.0603514
Q9BV40	-0.28984	0.447823	-0.179221	-0.283117	-0.00809778	-0.172804
Q9BVC6	-0.42246	0.254087	-0.10741	0.122995	0.334759	-0.194194
Q9BVK6	-0.202139	0.455462	-0.151413	0.00504202	0.0799083	-0.255004
Q9BWM7	-0.096715	0.209473	-0.278228	-0.129106	-0.00198625	-0.0689076
Q9BWS9	-0.102827	0.416654	0.0884645	-0.16822	0.133079	-0.199083
Q9BX66	0.0829641	-0.339037	0.0997708	0.167303	-0.0634072	0.159053
Q9BX68	-0.288312	0.174637	-0.14958	-0.0921314	0.252559	-0.166387
Q9BX97	-0.161803	0.127884	0.208251	0.154163	0.280367	0.129412
Q9BXJ0	-0.220474	-0.248281	-0.0340718	0.405042	0.210084	0.261115
Q9BXJ9	-0.228113	0.0148205	0.00840336	0.322842	0.30848	-0.487548
Q9BXN1	0.00473644	-0.464018	0.245837	0.285561	0.0175707	0.285867
Q9BXP5	-0.30084	-0.0692131	0.0670741	-0.0145149	0.198472	-0.0291826
Q9BXS5	-0.405959	0.166998	0.00198625	0.150497	0.359817	-0.436516
Q9BXX0	-0.398014	0.0649351	-0.18136	0.138885	0.288006	-0.0420168
Q9BY32	-0.315202	0.036822	0.0142093	0.0618793	0.286173	-0.198778
Q9BY50	-0.356455	0.17372	-0.096715	0.0802139	0.296257	-0.532468
Q9BY67	-0.119328	0.219251	-0.0194041	0.133995	0.321008	-0.0142093
Q9BYC9	-0.287395	0.227196	0.00901452	-0.150802	0.21314	-0.320092
Q9BYD2	-0.114133	0.118717	-0.21589	-0.0792972	-0.044767	-0.0591291
Q9BYD6	-0.409626	0.322842	-0.223224	-0.0701299	0.296868	-0.290145
Q9BZ29	0.180138	0.163942	0.205806	-0.0817418	-0.0514897	-0.291367
Q9BZE1	-0.137968	0.0679908	-0.227807	0.0432391	0.112605	-0.191138
Q9BZF9	-0.341176	0.0973262	0.155386	-0.215584	0.102521	0.177387
Q9BZK7	-0.272422	0.124523	-0.00504202	0.0912147	0.275172	-0.319175
Q9BZQ8	0.0105424	0.00351413	-0.0841864	-0.182582	-0.196028	-0.094576
Q9BZZ5	-0.354011	0.170053	-0.00290298	0.00595875	0.255004	-0.228724
Q9C002	-0.0533231	-0.0539343	-0.0676853	-0.0572956	-0.0337662	-0.222918
Q9GZM7	0.266616	0.164859	-0.0407945	0.0404889	-0.274255	-0.0725745
Q9GZS3	-0.0762414	0.144996	0.00198625	-0.0915202	0.068602	-0.217723
Q9GZT3	-0.0157372	0.109244	-0.192361	-0.203667	-0.0365164	-0.0649351
Q9GZT6	-0.464018	0.0896868	0.0142093	-0.00381971	0.499465	-0.235141
Q9H074	-0.0664629	-0.0566845	0.283728	-0.0582124	0.16547	-0.508633
Q9H0E2	-0.211917	0.192361	-0.0643239	-0.0194041	0.0649351	-0.115355
Q9H0U3	-0.127884	0.37754	0.108021	-0.275172	0.0163484	-0.232086
Q9H0U4	-0.21864	0.513827	-0.0933537	-0.347594	-0.00809778	-0.165164
Q9H0W9	0.020932	0.0365164	0.0860199	-0.225057	-0.174637	-0.0725745
Q9H1E3	-0.0881589	-0.0307105	0.0618793	0.17861	0.215279	0.125439
Q9H1E5	-0.00809778	0.27945	0.00962567	0.140718	0.0582124	0.0325439
Q9H1K1	-0.432238	0.147441	0.0780749	0.129106	0.442628	-0.068602
Q9H223	0.00381971	0.0184874	0.288312	0.0912147	0.0948816	-0.122383
Q9H299	-0.38793	0.0319328	-0.134912	0.044767	0.340871	-0.266005
Q9H2U2	-0.245837	0.0817418	-0.252254	-0.180138	0.104966	-0.144079
Q9H2W6	-0.25317	0.137051	0.0438503	-0.108021	0.234225	-0.0988541
Q9H307	-0.192666	0.525745	-0.218335	-0.0847976	0.180443	-0.327426
Q9H3G5	-0.0169595	0.40657	0.138579	-0.0634072	0.0521008	-0.173415
Q9H3K2	-0.248281	0.232086	-0.190527	0.0545455	0.350038	-0.199694
Q9H3N1	-0.227502	0.269366	0.0487395	-0.203667	0.0355997	-0.262949
Q9H3P7	-0.222002	0.1945	0.0591291	0.221696	0.200917	-0.350955
Q9H3S7	-0.208556	0.127273	0.231169	0.178915	0.321925	-0.485714
Q9H3U1	-0.174943	0.115661	0.0676853	-0.214668	0.0249045	-0.173415
Q9H444	-0.419404	0.118717	0.0652406	0.31123	0.470435	-0.00106952
Q9H4A4	-0.0676853	0.0450726	0.0860199	-0.270283	-0.141635	-0.337204
Q9H4G0	0.153858	0.330481	0.181054	-0.00290298	-0.126967	-0.166692
Q9H4G4	0.0215432	-0.240642	0.00687548	0.0200153	-0.129412	-0.170359
Q9H4M9	-0.293506	-0.0374332	-0.031016	0.0701299	0.166387	-0.210695
Q9H553	-0.135218	0.436516	0.0172651	-0.107105	0.00168067	-0.356455
Q9H6K4	-0.312147	0.194805	-0.198778	-0.124217	0.0884645	-0.0365164
Q9H6R3	-0.0961039	0.127884	0.0979374	-0.328037	-0.060657	-0.225057
Q9H7Z7	-0.266005	0.199389	-0.0013751	-0.0808251	0.250726	-0.296257
Q9H845	-0.222307	0.136134	-0.208251	-0.0829641	0.0838808	-0.206112
Q9H8H3	-0.0151261	0.463102	-0.0615737	-0.200917	-0.0734912	-0.0166539
Q9H8L6	-0.337204	0.158136	0.192055	0.416654	0.559664	-0.0881589
Q9H8Y8	-0.227196	0.0300993	0.114439	-0.133384	0.151108	-0.261115
Q9H936	-0.273338	0.197861	-0.157219	0.135523	0.34301	-0.226585
Q9H993	0.0517953	-0.0890756	0.113827	-0.0462949	-0.0294882	-0.395569
Q9H9B4	-0.269672	0.148052	-0.207639	-0.0319328	0.232391	-0.14958
Q9H9J2	-0.293506	0.276394	-0.269366	-0.078686	0.172498	-0.363789
Q9HAT2	-0.0438503	0.308174	0.0304049	0.141024	0.229947	-0.092437
Q9HAV0	-0.479297	0.232391	-0.229335	0.0725745	0.157219	-0.170359
Q9HAV7	-0.201833	0.292895	-0.277922	-0.302979	0.0554622	-0.250115
Q9HB40	-0.0466005	0.0355997	0.150497	0.21589	0.128189	-0.108327
Q9HBH5	-0.0915202	0.0893812	-0.044767	-0.245837	-0.166387	0.0658518
Q9HBL0	0.0429335	-0.37479	0.142552	0.155997	-0.0261268	0.289228
Q9HC35	-0.181971	0.228419	0.132162	-0.112299	0.0991597	-0.241864
Q9HC38	-0.0682964	0.109244	0.112299	-0.203667	0.0212376	-0.266921
Q9HCC0	-0.150497	0.123606	-0.294729	-0.287395	-0.120856	-0.121161
Q9HCU5	-0.217418	0.280978	-0.0264324	0.00718105	0.173415	-0.351872
Q9HD20	-0.124828	0.326509	-0.00626432	-0.0612681	-0.000152788	-0.225974
Q9HD45	-0.218335	0.287089	0.0359053	-0.350344	-0.0218487	-0.18686
Q9HDC9	-0.209473	0.438961	0.010848	-0.207334	0.0780749	0.0279603
Q9NNW7	-0.409626	0.267838	-0.208862	0.103743	0.474102	-0.0771581
Q9NP72	-0.313369	0.450573	-0.150497	-0.119633	0.177693	-0.262643
Q9NP81	-0.181054	0.262643	-0.17861	-0.195416	0.0954927	-0.150802
Q9NPJ3	-0.0851031	0.159358	-0.274561	-0.27395	-0.124828	-0.12055
Q9NQC3	-0.145913	0.121161	-0.100076	0.0799083	0.153858	-0.0190985
Q9NQG5	0.010848	0.134607	-0.031016	-0.198472	-0.189305	-0.185027
Q9NQR4	-0.200917	-0.023071	0.0450726	-0.181971	0.0139037	-0.320397
Q9NQW7	-0.271811	0.0985485	-0.128189	-0.0524064	0.169137	-0.146524
Q9NR12	0.0279603	-0.417265	0.0658518	0.00687548	-0.0300993	0.092437
Q9NR28	-0.214973	0.22628	-0.159358	-0.084492	0.211001	-0.111383
Q9NR31	-0.277617	0.0704354	0.1178	0.464018	0.55233	-0.3589
Q9NR45	-0.220474	0.160581	0.0120703	-0.188083	-0.0145149	-0.431627
Q9NR46	-0.246448	0.0939649	0.153552	-0.116272	0.0521008	-0.370206
Q9NR99	-0.201833	-0.303896	0.123606	0.39893	0.3644	0.0734912
Q9NRD9	-0.0300993	0.27945	0.086631	0.0242934	0.0768526	-0.158442
Q9NRG7	-0.141024	0.112605	-0.0893812	0.213445	0.357983	-0.0673797
Q9NRK6	-0.207028	-0.0352941	-0.149274	-0.0536287	0.117189	-0.096715
Q9NRN5	-0.251337	-0.115661	0.0805195	0.278839	0.132468	0.0799083
Q9NRP0	-0.108633	0.376623	-0.0279603	-0.259893	-0.116578	-0.266616
Q9NRV9	-0.224446	0.131856	-0.0796027	-0.191749	0.103132	-0.106188
Q9NRX4	-0.121467	0.124523	0.0906035	0.0334607	0.28984	-0.322536
Q9NS69	-0.367456	0.262643	-0.301451	-0.187471	0.0796027	-0.111688
Q9NSD9	-0.297479	0.145302	0.086631	-0.00962567	0.29534	-0.288923
Q9NSE4	-0.244003	0.174637	-0.281589	-0.101299	0.166998	-0.169137
Q9NT62	-0.0719633	-0.115966	0.194194	-0.00962567	0.0160428	-0.428571
Q9NTI5	-0.290451	0.200611	0.0297937	0.0634072	0.339954	-0.068602
Q9NTJ5	-0.140413	0.429794	-0.0025974	-0.224141	0.00901452	-0.290145
Q9NTK5	-0.159969	0.153247	0.0692131	-0.122995	0.0771581	-0.453629
Q9NTX5	-0.323759	0.185332	0.165164	0.243086	0.520244	-0.425821
Q9NUB1	-0.452406	0.314591	-0.165164	0.0221543	0.467991	-0.246142
Q9NUJ1	-0.141329	0.160581	-0.113216	-0.185638	0.0799083	-0.176471
Q9NUP9	-0.0236822	0.275783	0.12605	-0.0618793	0.0276547	0.0618793
Q9NUQ7	-0.271811	0.376318	0.0249045	0.130328	0.321314	-0.123911
Q9NUQ9	-0.376318	-0.236669	0.0964095	0.303591	0.431933	-0.325592
Q9NUU7	-0.306646	-0.0245989	0.169442	0.239419	0.434989	-0.341176
Q9NVA2	-0.0936593	-0.335676	0.203667	0.18961	0.172193	0.100076
Q9NVH1	-0.181665	0.243392	-0.328648	-0.148663	-0.018793	0.0166539
Q9NVH6	-0.255004	0.125134	-0.0493506	-0.0514897	0.162108	-0.230558
Q9NVI7	-0.338426	0.139496	-0.262643	-0.152941	0.0744079	-0.243392
Q9NVJ2	-0.281283	0.311536	-0.0618793	-0.154163	0.173109	-0.182277
Q9NVP1	-0.15233	0.150497	-0.0215432	0.208862	0.271199	-0.312758
Q9NW15	-0.132468	0.142552	0.0661574	-0.129106	-0.026738	-0.174943
Q9NW64	0.164248	0.0893812	-0.0502674	-0.108021	-0.120856	-0.223529
Q9NWS8	-0.281589	0.213751	-0.310313	-0.352483	-0.0875477	-0.0524064
Q9NX14	-0.18136	0.545607	-0.365928	-0.0820474	0.177998	-0.124523
Q9NX24	-0.346982	0.0939649	0.0640183	0.283117	0.494882	0.0698243
Q9NX40	-0.174637	0.387013	-0.00290298	-0.179832	0.116883	-0.141329
Q9NX63	-0.302063	0.28495	-0.286478	-0.192055	0.200917	-0.109549
Q9NY12	-0.28495	0.288617	-0.1233	0.239725	0.4356	-0.00870894
Q9NY15	-0.0933537	-0.115355	0.260199	0.267227	0.0689076	-0.0300993
Q9NY33	-0.0881589	0.0453782	0.18136	-0.0692131	0.164553	-0.347288
Q9NYL9	-0.227502	0.280367	-0.117189	-0.0282659	0.141329	-0.26906
Q9NYU2	-0.208556	0.449351	-0.0496562	-0.144079	0.0603514	-0.379679
Q9NZ01	-0.127578	0.50741	-0.169137	-0.226585	-0.148663	-0.242781
Q9NZ08	-0.196639	0.301757	-0.126356	0.0517953	0.216501	-0.46249
Q9NZ45	0.00993125	0.0982429	-0.207334	-0.220168	-0.0985485	0.00748663
Q9NZB2	-0.0343774	0.267227	-0.0826585	-0.208556	-0.171581	-0.264477
Q9NZJ7	-0.116883	0.0847976	0.240642	0.0331551	0.304202	-0.0386555
Q9NZM1	-0.131856	0.155386	-0.0634072	0.0759358	0.225363	0.173109
Q9NZN4	0.105882	-0.427044	0.311841	0.134301	-0.0154316	0.247364
Q9P016	-0.380901	0.0936593	0.0719633	0.219862	0.547135	-0.212223
Q9P035	-0.114133	0.28495	0.176165	-0.0135982	0.116272	-0.0539343
Q9P0I2	-0.132773	0.310313	0.0863254	0.137968	0.274561	-0.102215
Q9P0J0	-0.0142093	0.363484	-0.290756	-0.173415	-0.188694	-0.020932
Q9P0K7	-0.206417	-0.0637128	0.14683	-0.0878533	0.114439	0.169748
Q9P0L0	-0.233613	0.53094	-0.172498	-0.269366	-0.0215432	-0.0148205
Q9P0M6	-0.151719	0.163025	-0.00198625	0.240947	0.28495	0.166692
Q9P291	-0.100688	0.383346	-0.0190985	-0.238503	0.028877	0.0212376
Q9P2B2	-0.146218	-0.012987	0.0349885	0.357678	0.310008	-0.0438503
Q9P2E9	-0.295951	0.208251	-0.0872422	-0.103132	0.160886	-0.203667
Q9P2J5	-0.058518	-0.126356	0.0273491	-0.234836	-0.145302	-0.267532
Q9P2R3	-0.233002	0.14958	0.166387	-0.0514897	0.255309	-0.361345
Q9P2R7	-0.224141	0.207945	-0.0698243	-0.158442	0.145913	-0.177387
Q9TQE0	0.0493506	-0.0197097	0.0163484	0.123606	0.241558	-0.136134
Q9UBG0	-0.0811306	0.254698	-0.125134	0.00351413	0.102215	0.124523
Q9UBI6	0.370817	0.148663	0.0588235	-0.0533231	-0.129106	-0.18411
Q9UBQ0	-0.121467	-0.0591291	0.227196	0.000458365	0.184721	-0.288617
Q9UBQ5	-0.103132	0.159664	-0.0285714	-0.0511841	0.125745	-0.46738
[truncated: 137 more rows]

## Sheet: p value
	rectlike	Eccentricity	distance to capsule	mean tumor contrast	deviationratio of tumor tissue and normal thyroid gland	minimum calcification area
A0A0C4DH25	1	1	1	1	1	1
A0A0C4DH31	1	1	1	1	1	1
A0A0C4DH67	1	1	1	1	1	1
A0FGR8	1	1	1	1	1	1
A1L0T0	1	1	1	1	1	1
A3KMH1	1	1	1	1	1	1
A8MSI8	1	1	1	1	1	1
B0I1T2	1	1	1	1	1	1
L0R6Q1	1	1	1	1	1	1
O00151	1	1	1	1	1	1
O00159	1	1	1	1	1	1
O00160	1	1	1	1	1	1
O00161	1	1	1	1	1	1
O00170	1	1	1	1	1	1
O00186	1	1	1	1	1	1
O00192	1	1	1	1	1	1
O00203	1	1	1	1	1	1
O00217	1	1	1	1	1	1
O00231	1	1	1	1	1	1
O00232	1	1	1	1	1	1
O00233	1	1	1	1	1	1
O00264	1	1	1	1	1	1
O00267	1	1	1	1	1	1
O00291	1	1	1	1	1	1
O00299	1	1	1	1	1	1
O00303	1	1	1	1	1	1
O00330	1	1	1	1	1	1
O00339	1	1	1	1	1	1
O00410	1	1	1	1	1	1
O00422	1	1	1	1	1	1
O00442	1	1	1	1	1	1
O00461	1	1	1	1	1	1
O00468	1	1	1	1	1	1
O00483	1	1	1	1	1	1
O00487	1	1	1	1	1	1
O00534	1	1	1	1	1	1
O00567	1	1	1	1	1	1
O00592	1	1	1	1	1	1
O00764	1	1	1	1	1	1
O14495	1	1	1	1	1	1
O14498	1	1	1	1	1	1
O14548	1	1	1	1	1	1
O14561	1	1	1	1	1	1
O14579	1	1	1	1	1	1
O14617	1	1	1	1	1	1
O14672	1	1	1	1	1	1
O14735	1	1	1	1	1	1
O14745	1	1	1	1	1	1
O14773	1	1	1	1	1	1
O14776	1	1	1	1	1	1
O14786	1	1	1	1	1	1
O14818	1	1	1	1	1	1
O14828	1	1	1	1	1	1
O14874	1	1	1	1	1	1
O14880	1	1	1	1	1	1
O14936	1	1	1	1	1	1
O14949	1	1	1	1	1	1
O14974	1	1	1	1	1	1
O14979	1	1	1	1	1	1
O14980	1	1	1	1	1	1
O15031	1	1	1	1	1	1
O15042	1	1	1	1	1	1
O15126	1	1	1	1	1	1
O15127	1	1	1	1	1	1
O15143	1	1	1	1	1	1
O15144	1	1	1	1	1	1
O15145	1	1	1	1	1	1
O15162	1	1	1	1	1	1
O15173	1	1	1	1	1	1
O15212	1	1	1	1	1	1
O15230	1	1	1	1	1	1
O15247	1	1	1	1	1	1
O15260	1	1	1	1	1	1
O15269	1	1	1	1	1	1
O15371	1	1	1	1	1	1
O15382	1	1	1	1	1	1
O15400	1	1	1	1	1	1
O15438	1	1	1	1	1	1
O15460	1	1	1	1	1	1
O15511	1	1	1	1	1	1
O15533	1	1	1	1	1	1
O43143	1	1	1	1	1	1
O43148	1	1	1	1	1	1
O43169	1	1	1	1	1	1
O43175	1	1	1	1	1	1
O43181	1	1	1	1	1	1
O43242	1	1	1	1	1	1
O43290	1	1	1	1	1	1
O43294	1	1	1	1	1	1
O43324	1	1	1	1	1	1
O43390	1	1	1	1	1	1
O43396	1	1	1	1	1	1
O43399	1	1	1	1	1	1
O43402	1	1	1	1	1	1
O43464	1	1	1	1	1	1
O43488	1	1	1	1	1	1
O43491	1	1	1	1	1	1
O43493	1	1	1	1	1	1
O43583	1	1	1	1	1	1
O43598	1	1	1	1	1	1
O43615	1	1	1	1	1	1
O43660	1	1	1	1	1	1
O43678	1	1	1	1	1	1
O43681	1	1	1	1	1	1
O43707	1	1	1	1	1	1
O43747	1	1	1	1	1	1
O43772	1	1	1	1	1	1
O43776	1	1	1	1	1	1
O43795	1	1	1	1	1	1
O43809	1	1	1	1	1	1
O43813	1	1	1	1	1	1
O43819	1	1	1	1	1	1
O43837	1	1	1	1	1	1
O43852	1	1	1	1	1	1
O43865	1	1	1	1	1	1
O43920	1	1	1	1	1	1
O60216	1	1	1	1	1	1
O60220	1	1	1	1	1	1
O60256	1	1	1	1	1	1
O60264	1	1	1	1	1	1
O60306	1	1	1	1	1	1
O60313	1	1	1	1	1	1
O60437	1	1	1	1	1	1
O60449	1	1	1	1	1	1
O60504	1	1	1	1	1	1
O60506	1	1	1	1	1	1
O60568	1	1	1	1	1	1
O60610	1	1	1	1	1	1
O60664	1	1	1	1	1	1
O60701	1	1	1	1	1	1
O60716	1	1	1	1	1	1
O60749	1	1	1	1	1	1
O60762	1	1	1	1	1	1
O60763	1	1	1	1	1	1
O60784	1	1	1	1	1	1
O60831	1	1	1	1	1	1
O60832	1	1	1	1	1	1
O60888	1	1	1	1	1	1
O75027	1	1	1	1	1	1
O75083	1	1	1	1	1	1
O75131	1	1	1	1	1	1
O75208	1	1	1	1	1	1
O75223	1	1	1	1	1	1
O75251	1	1	1	1	1	1
O75306	1	1	1	1	1	1
O75323	1	1	1	1	1	1
O75340	1	1	1	1	1	1
O75348	1	1	1	1	1	1
O75367	1	1	1	1	1	1
O75368	1	1	1	1	1	1
O75369	1	1	1	1	1	1
O75390	1	1	1	1	1	1
O75396	1	1	1	1	1	1
O75431	1	1	1	1	1	1
O75436	1	1	1	1	1	1
O75439	1	1	1	1	1	1
O75475	1	1	1	1	1	1
O75477	1	1	1	1	1	1
O75489	1	1	1	1	1	1
O75494	1	1	1	1	1	1
O75521	1	1	1	1	1	1
O75531	1	1	1	1	1	1
O75533	1	1	1	1	1	1
O75569	1	1	1	1	1	1
O75608	1	1	1	1	1	1
O75643	1	1	1	1	1	1
O75694	1	1	1	1	1	1
O75746	1	1	1	1	1	1
O75844	1	1	1	1	1	1
O75874	1	1	1	1	1	1
O75886	1	1	1	1	1	1
O75915	1	1	1	1	1	1
O75923	1	1	1	1	1	1
O75937	1	1	1	1	1	1
O75947	1	1	1	1	1	1
O75955	1	1	1	1	1	1
O75964	1	1	1	1	1	1
O76021	1	1	1	1	1	1
O76027	1	1	1	1	1	1
O76031	1	1	1	1	1	1
O76062	1	1	1	1	1	1
O76094	1	1	1	1	1	1
O94760	1	1	1	1	1	1
O94826	1	1	1	1	1	1
O94832	1	1	1	1	1	1
O94874	1	1	1	1	1	1
O94875	1	1	1	1	1	1
O94901	1	1	1	1	1	1
O94903	1	1	1	1	1	1
O94905	1	1	1	1	1	1
O94906	1	1	1	1	1	1
O94919	1	1	1	1	1	1
O94925	1	1	1	1	1	1
O94973	1	1	1	1	1	1
O94979	1	1	1	1	1	1
O95140	1	1	1	1	1	1
O95197	1	1	1	1	1	1
O95202	1	1	1	1	1	1
O95232	1	1	1	1	1	1
O95292	1	1	1	1	1	1
O95294	1	1	1	1	1	1
O95299	1	1	1	1	1	1
O95336	1	1	1	1	1	1
O95425	1	1	1	1	1	1
O95436	1	1	1	1	1	1
O95470	1	1	1	1	1	1
O95471	1	1	1	1	1	1
O95487	1	1	1	1	1	1
O95571	1	1	1	1	1	1
O95573	1	1	1	1	1	1
O95715	1	1	1	1	1	1
O95782	1	1	1	1	1	1
O95793	1	1	1	1	1	1
O95810	1	1	1	1	1	1
O95816	1	1	1	1	1	1
O95817	1	1	1	1	1	1
O95831	1	1	1	1	1	1
O95833	1	1	1	1	1	1
O95834	1	1	1	1	1	1
O95861	1	1	1	1	1	1
O95865	1	1	1	1	1	1
O95870	1	1	1	1	1	1
O95881	1	1	1	1	1	1
O95994	1	1	1	1	1	1
O96000	1	1	1	1	1	1
O96005	1	1	1	1	1	1
O96008	1	1	1	1	1	1
P00167	1	1	1	1	1	1
P00338	1	1	1	1	1	1
P00352	1	1	1	1	1	1
P00367	1	1	1	1	1	1
P00387	1	1	1	1	1	1
P00390	1	1	1	1	1	1
P00403	1	1	1	1	1	1
P00441	1	1	1	1	1	1
P00450	1	1	1	1	1	1
P00488	1	1	1	1	1	1
P00491	1	1	1	1	1	1
P00492	1	1	1	1	1	1
P00505	1	1	1	1	1	1
P00533	1	1	1	1	1	1
P00558	1	1	1	1	1	1
P00568	1	1	1	1	1	1
P00734	1	1	1	1	1	1
P00736	1	1	1	1	1	1
P00738	1	1	1	1	1	1
P00740	1	1	1	1	1	1
P00747	1	1	1	1	1	1
P00751	1	1	1	1	1	1
P00846	1	1	1	1	1	1
P00915	1	1	1	1	1	1
P00918	1	1	1	1	1	1
P00966	1	1	1	1	1	1
P01008	1	1	1	1	1	1
P01009	1	1	1	1	1	1
P01011	1	1	1	1	1	1
P01019	1	1	1	1	1	1
P01023	1	1	1	1	1	1
P01024	1	1	1	1	1	1
P01031	1	1	1	1	1	1
P01033	1	1	1	1	1	1
P01034	1	1	1	1	1	1
P01042	1	1	1	1	1	1
P01266	1	1	1	1	1	1
P01591	1	1	1	1	1	1
P01594	1	1	1	1	1	1
P01700	1	1	1	1	1	1
P01701	1	1	1	1	1	1
P01780	1	1	1	1	1	1
P01782	1	1	1	1	1	1
P01825	1	1	1	1	1	1
P01834	1	1	1	1	1	1
P01859	1	1	1	1	1	1
P01860	1	1	1	1	1	1
P01861	1	1	1	1	1	1
P01871	1	1	1	1	1	1
P01876	1	1	1	1	1	1
P01903	1	1	1	1	1	1
P01920	1	1	1	1	1	1
P02042	1	1	1	1	1	1
P02452	1	1	1	1	1	1
P02461	1	1	1	1	1	1
P02462	1	1	1	1	1	1
P02511	1	1	1	1	1	1
P02545	1	1	1	1	1	1
P02549	1	1	1	1	1	1
P02585	1	1	1	1	1	1
P02647	1	1	1	1	1	1
P02649	1	1	1	1	1	1
P02652	1	1	1	1	0.485726	1
P02654	1	1	1	1	1	1
P02656	1	1	1	1	1	1
P02671	1	1	1	1	1	1
P02675	1	1	1	1	1	1
P02679	1	1	1	1	1	1
P02730	1	1	1	1	1	1
P02743	1	1	1	1	1	1
P02745	1	1	1	1	1	1
P02746	1	1	1	1	1	1
P02747	1	1	1	1	1	1
P02748	1	1	1	1	1	1
P02749	1	1	1	1	1	1
P02751	1	1	1	1	1	1
P02760	1	1	1	1	1	1
P02763	1	1	1	1	1	1
P02765	1	1	1	1	1	1
P02766	1	1	1	1	1	1
P02768	1	1	1	1	1	1
P02774	1	1	1	1	1	1
P02786	1	1	1	1	1	1
P02787	1	1	1	1	1	1
P02788	1	1	1	1	1	1
P02790	1	1	1	1	1	1
P02792	1	1	1	1	1	1
P02794	1	1	1	1	1	1
P03891	1	1	1	1	1	1
P03928	1	1	1	1	1	1
P04003	1	1	1	1	1	1
P04004	1	1	1	1	1	1
P04040	1	1	1	1	1	1
P04062	1	1	1	1	1	1
P04066	1	1	1	1	1	1
P04075	1	1	1	1	1	1
P04080	1	1	1	1	1	1
P04083	1	1	1	1	1	1
P04114	1	1	1	1	1	1
P04179	1	1	1	1	1	1
P04181	1	1	1	1	1	1
P04196	1	1	1	1	1	1
P04216	1	1	1	1	1	1
P04217	1	1	1	1	1	1
P04233	1	1	1	1	1	1
P04264	1	1	1	1	1	1
P04275	1	1	1	1	1	1
P04406	1	1	1	1	1	1
P04632	1	1	1	1	1	1
P04792	1	1	1	1	1	1
P04839	1	1	1	1	1	1
P04843	1	1	1	1	1	1
P04844	1	1	1	1	1	1
P04899	1	1	1	1	1	1
P05023	1	1	1	1	1	1
P05026	1	1	1	1	1	1
P05067	1	1	1	1	1	1
P05090	1	1	1	1	1	1
P05091	1	1	1	1	1	1
P05106	1	1	1	1	1	1
P05107	1	1	1	1	1	1
P05109	1	1	1	1	1	1
P05141	1	1	1	1	1	1
P05155	1	1	1	1	1	1
P05156	1	1	1	1	1	1
P05161	1	1	1	1	1	1
P05165	1	1	1	1	1	1
P05166	1	1	1	1	1	1
P05198	1	1	1	1	1	1
P05204	1	1	1	1	1	1
P05362	1	1	1	1	1	1
P05387	1	1	1	1	1	1
P05388	1	1	1	1	1	1
P05452	1	1	1	1	1	1
P05455	1	1	1	1	1	1
P05496	1	1	1	1	1	1
P05546	1	1	1	1	1	1
P05556	1	1	1	1	1	1
P05783	1	1	1	1	1	1
P05787	1	1	1	1	1	1
P05976	1	1	1	1	1	1
P05997	1	1	1	1	1	1
P06280	1	1	1	1	1	1
P06396	1	1	1	1	1	1
P06454	1	1	1	1	1	1
P06576	1	1	1	1	1	1
P06702	1	1	1	1	1	1
P06703	1	1	1	1	1	1
P06727	1	1	1	1	1	1
P06732	1	1	1	1	1	1
P06733	1	1	1	1	1	1
P06737	1	1	1	1	1	1
P06744	1	1	1	1	1	1
P06748	1	1	1	1	1	1
P06753	1	1	1	1	1	1
P06756	1	1	1	1	1	1
P06865	1	1	1	1	1	1
P07099	1	1	1	1	1	1
P07108	1	1	1	1	1	1
P07195	1	1	1	1	1	1
P07202	1	1	1	1	1	1
P07203	1	1	1	1	1	1
P07225	1	1	1	1	1	1
P07237	1	1	1	1	1	1
P07305	1	1	1	1	1	1
P07339	1	1	1	1	1	1
P07355	1	1	1	1	1	1
P07357	1	1	1	1	1	1
P07358	1	1	1	1	1	1
P07360	1	1	1	1	1	1
P07384	1	1	1	1	1	1
P07437	1	1	1	1	1	1
P07585	1	1	1	1	1	1
P07602	1	1	1	1	1	1
P07686	1	1	1	1	1	1
P07737	1	1	1	1	1	1
P07741	1	1	1	1	1	1
P07814	1	1	1	1	1	1
P07858	1	1	1	1	1	1
P07900	1	1	1	1	1	1
P07910	1	1	1	1	1	1
P07919	1	1	1	1	1	1
P07942	1	1	1	1	1	1
P07948	1	1	1	1	1	1
P07951	1	1	1	1	1	1
P07954	1	1	1	1	1	1
P07988	1	1	1	1	1	1
P07996	1	1	1	1	1	1
P08123	1	1	1	1	1	1
P08133	1	1	1	1	1	1
P08134	1	1	1	1	1	1
P08174	1	1	1	1	1	1
P08195	1	1	1	1	1	1
P08236	1	1	1	1	1	1
P08237	1	1	1	1	1	1
P08238	1	1	1	1	1	1
P08240	1	1	1	1	1	1
P08253	1	1	1	1	1	1
P08294	1	1	1	1	1	1
P08311	1	1	1	1	1	1
P08493	1	1	1	1	1	1
P08519	1	1	1	1	1	1
P08559	1	1	1	1	1	1
P08571	1	1	1	1	1	1
P08572	1	1	1	1	1	1
P08574	1	1	1	1	1	1
P08575	1	1	1	1	1	1
P08579	1	1	1	1	1	1
P08581	1	1	1	1	1	1
P08590	1	1	1	1	1	1
P08603	1	1	1	1	1	1
P08621	1	1	1	1	1	1
P08670	1	1	1	1	1	1
P08697	1	1	1	1	1	1
P08708	1	1	1	1	1	1
P08727	1	1	1	1	1	1
P08729	1	1	1	1	1	1
P08754	1	1	1	1	1	1
P08758	1	1	1	1	1	1
P08865	1	1	1	1	1	1
P08962	1	1	1	1	1	1
P09001	1	1	1	1	1	1
P09012	1	1	1	1	1	1
P09104	1	1	1	1	1	1
P09110	1	1	1	1	1	1
P09211	1	1	1	1	1	1
P09234	1	1	1	1	1	1
P09382	1	1	1	1	1	1
P09417	1	1	1	1	1	1
P09429	1	1	1	1	1	1
P09467	1	1	1	1	1	1
P09486	1	1	1	1	1	1
P09493	1	1	1	1	1	1
P09496	1	1	1	1	1	1
P09497	1	1	1	1	1	1
P09525	1	1	1	1	1	1
P09543	1	1	1	1	1	1
P09619	1	1	1	1	1	1
P09622	1	1	1	1	1	1
P09651	1	1	1	1	1	1
P09661	1	1	1	1	1	1
P09668	1	1	1	1	1	1
P09669	1	1	1	1	1	1
P09758	1	1	1	1	1	1
P09871	1	1	1	1	1	1
P09874	1	1	1	1	1	1
P09917	1	1	1	1	1	1
P09960	1	1	1	1	1	1
P0C0L4	1	1	1	1	1	1
P0C0L5	1	1	1	1	1	1
P0C0S5	1	1	1	1	1	1
P0CG08	1	1	1	1	1	1
P0DMV8	1	1	1	1	1	1
P0DOX2	1	1	1	1	1	1
P0DOX5	1	1	1	1	1	1
P0DOY2	1	1	1	1	1	1
P0DP24	1	1	1	1	1	1
P10155	1	1	1	1	1	1
P10253	1	1	1	1	1	1
P10301	1	1	1	1	1	1
P10412	1	1	1	1	1	1
P10515	1	1	1	1	1	1
P10599	1	1	1	1	1	1
P10606	1	1	1	1	1	1
P10619	1	1	1	1	1	1
P10620	1	1	1	1	1	1
P10643	1	1	1	1	1	1
P10644	1	1	1	1	1	1
P10768	1	1	1	1	1	1
P10809	1	1	1	1	1	1
P10909	1	1	1	1	1	1
P11021	1	1	1	1	1	1
P11047	1	1	1	1	1	1
P11142	1	1	1	1	1	1
P11171	1	1	1	1	1	1
P11172	1	1	1	1	1	1
P11177	1	1	1	1	1	1
P11182	1	1	1	1	1	1
P11215	1	1	1	1	1	1
P11216	1	1	1	1	1	1
P11234	1	1	1	1	1	1
P11277	1	1	1	1	1	1
P11279	1	1	1	1	1	1
P11310	1	1	1	1	1	1
P11387	1	1	1	1	1	1
P11413	1	1	1	1	1	1
P11498	1	1	1	1	1	1
P11586	1	1	1	1	1	1
P11717	1	1	1	1	1	1
P11766	1	1	1	1	1	1
P11940	1	1	1	1	1	1
P12004	1	1	1	1	1	1
P12081	1	1	1	1	1	1
P12109	1	1	1	1	1	1
P12110	1	1	1	1	1	1
P12111	1	1	1	1	1	1
P12235	1	1	1	1	1	1
P12236	1	1	1	1	1	1
P12268	1	1	1	1	1	1
P12270	1	1	1	1	1	1
P12277	1	1	1	1	1	1
P12429	1	1	1	1	1	1
P12694	1	1	1	1	1	1
P12814	1	1	1	1	1	1
P12830	1	1	1	1	1	1
P12883	1	1	1	1	1	1
P12955	1	1	1	1	1	1
P12956	1	1	1	1	1	1
P13010	1	1	1	1	1	1
P13073	1	1	1	1	1	1
P13284	1	1	1	1	1	1
P13473	1	1	1	1	1	1
P13489	1	1	1	1	1	1
P13611	1	1	1	1	1	1
P13639	1	1	1	1	1	1
P13645	1	1	1	1	1	1
P13667	1	1	1	1	1	1
P13671	1	1	1	1	1	1
P13693	1	1	1	1	1	1
P13746	1	1	1	1	1	1
P13762	1	1	1	1	1	1
P13796	1	1	1	1	1	1
P13797	1	1	1	1	1	1
P13798	1	1	1	1	1	1
P13804	1	1	1	1	1	1
P13861	1	1	1	1	1	1
P13987	1	1	1	1	1	1
P14174	1	1	1	1	1	1
P14207	1	1	1	1	1	1
P14209	1	1	1	1	1	1
P14314	1	1	1	1	1	1
P14324	1	1	1	1	1	1
P14406	1	1	1	1	1	1
P14543	1	1	1	1	1	1
P14550	1	1	1	1	1	1
P14618	1	1	1	1	1	1
P14625	1	1	1	1	1	1
P14678	1	1	1	1	1	1
P14854	1	1	1	1	1	1
P14866	1	1	1	1	1	1
P14868	1	1	1	1	1	1
P14923	1	1	1	1	1	1
P14927	1	1	1	1	1	1
P15088	1	1	1	1	1	1
P15104	1	1	1	1	1	1
P15121	1	1	1	1	1	1
P15144	1	1	1	1	1	1
P15153	1	1	1	1	1	1
P15291	1	1	1	1	1	1
P15311	1	1	1	1	1	1
P15531	1	1	1	1	1	1
P15586	1	1	1	1	1	1
P15880	1	1	1	1	1	1
P15924	1	1	1	1	1	1
P15927	1	1	1	1	1	1
P15954	1	1	1	1	1	1
P16070	1	1	1	1	1	1
P16104	1	1	1	1	1	1
P16144	1	1	1	1	1	1
P16152	1	1	1	1	1	1
P16157	1	1	1	1	1	1
P16219	1	1	1	1	1	1
P16278	1	1	1	1	1	1
P16284	1	1	1	1	1	1
P16401	1	1	1	1	1	1
P16402	1	1	1	1	1	1
P16403	1	1	1	1	1	1
P16422	1	1	1	1	1	1
P16435	1	1	1	1	1	1
P16473	1	1	1	1	1	1
P16615	1	1	1	1	1	1
P16930	1	1	1	1	1	1
P16949	1	1	1	1	1	1
P17050	1	1	1	1	1	1
P17096	1	1	1	1	1	1
P17301	1	1	1	1	1	1
P17480	1	1	1	1	1	1
P17568	1	1	1	1	1	1
P17612	1	1	1	1	1	1
P17655	1	1	1	1	1	1
P17661	1	1	1	1	1	1
P17813	1	1	1	1	1	1
P17844	1	1	1	1	1	1
P17858	1	1	1	1	1	1
P17900	1	1	1	1	1	1
P17931	1	1	1	1	1	1
P17980	1	1	1	1	1	1
P17987	1	1	1	1	0.0379224	1
P18077	1	1	1	1	1	1
P18085	1	1	1	1	1	1
P18124	1	1	1	1	1	1
P18206	1	1	1	1	1	1
P18433	1	1	1	1	1	1
P18621	1	1	1	1	1	1
P18669	1	1	1	1	1	1
P18754	1	1	1	1	1	1
P18859	1	1	1	1	1	1
P19105	1	1	1	1	1	1
P19338	1	1	1	1	1	1
P19367	1	1	1	1	1	1
P19404	1	1	1	1	1	1
P19652	1	1	1	1	1	1
P19823	1	1	1	1	1	1
P19827	1	1	1	1	1	1
P19838	1	1	1	1	1	1
P19971	1	1	1	1	1	1
P20042	1	1	1	1	1	1
P20073	1	1	1	1	1	1
P20339	1	1	1	1	1	1
P20340	1	1	1	1	1	1
P20591	1	1	1	1	1	1
P20618	1	1	1	1	1	1
P20645	1	1	1	1	1	1
P20674	1	1	1	1	1	1
P20700	1	1	1	1	1	1
P20774	1	1	1	1	1	1
P20810	1	1	1	1	1	1
P20962	1	1	1	1	1	1
P21266	1	1	1	1	1	1
P21281	1	1	1	1	1	1
P21283	1	1	1	1	1	1
P21291	1	1	1	1	1	1
P21333	1	1	1	1	1	1
P21397	1	1	1	1	1	1
P21399	1	1	1	1	1	1
P21589	1	1	1	1	1	1
P21796	1	1	1	1	1	1
P21810	1	1	1	1	1	1
P21912	1	1	1	1	1	1
P21926	1	1	1	1	1	1
P21953	1	1	1	1	1	1
P21964	1	1	1	1	1	1
P21980	1	1	1	1	1	1
P22033	1	1	1	1	1	1
P22059	1	1	1	1	1	1
P22061	1	1	1	1	1	1
P22087	1	1	1	1	1	1
P22105	1	1	1	1	1	1
P22307	1	1	1	1	1	1
P22314	1	1	1	1	1	1
P22352	1	1	1	1	1	1
P22392	1	1	1	1	1	1
P22413	1	1	1	1	1	1
P22570	1	1	1	1	1	1
P22626	1	1	1	1	1	1
P22695	1	1	1	1	1	1
P22830	1	1	1	1	1	1
P22897	1	1	1	1	1	1
P23141	1	1	1	1	1	1
P23142	1	1	1	1	1	1
P23229	1	1	1	1	1	1
P23246	1	1	1	1	1	1
P23284	1	1	1	1	1	1
P23297	1	1	1	1	1	1
P23368	1	1	1	1	1	1
P23381	1	1	1	1	1	1
P23396	1	1	1	1	1	1
P23434	1	1	1	1	1	1
P23526	1	1	1	1	1	1
P23528	1	1	1	1	1	1
P23634	1	1	1	1	1	1
P23786	1	1	1	1	1	1
P23919	1	1	1	1	1	1
P24043	1	1	1	1	1	1
P24534	1	1	1	1	1	1
P24539	1	1	1	1	1	1
P24557	1	1	1	1	1	1
P24592	1	1	1	1	1	1
P24666	1	1	1	1	1	1
P24752	1	1	1	1	1	1
P24821	1	1	1	1	1	1
P24844	1	1	1	1	1	1
P24928	1	1	1	1	1	1
P25311	1	1	1	1	1	1
P25391	1	1	1	1	1	1
P25398	1	1	1	1	1	1
P25685	1	1	1	1	1	1
P25705	1	1	1	1	1	1
P25786	1	1	1	1	1	1
P25787	1	1	1	1	1	1
P25788	1	1	1	1	1	1
P25789	1	1	1	1	1	1
P26006	1	1	1	1	1	1
P26038	1	1	1	1	1	1
P26196	1	1	1	1	1	1
P26368	1	1	1	1	1	1
P26373	1	1	1	1	1	1
P26440	1	1	1	1	1	1
P26447	1	1	1	1	1	1
P26583	1	1	1	1	0.661885	1
P26599	1	1	1	1	1	1
P26639	1	1	1	1	1	1
P26640	1	1	1	1	1	1
P26641	1	1	1	1	1	1
P26885	1	1	1	1	1	1
P27105	1	1	1	1	1	1
P27144	1	1	1	1	1	1
P27338	1	1	1	1	1	1
P27348	1	1	1	1	1	1
P27361	1	1	1	1	1	1
P27487	1	1	1	1	1	1
P27635	1	1	1	1	1	1
P27658	1	1	1	1	1	1
P27694	1	1	1	1	1	1
P27695	1	1	1	1	1	1
P27797	1	1	1	1	1	1
P27824	1	1	1	1	1	1
P28062	1	1	1	1	1	1
P28065	1	1	1	1	1	1
P28066	1	1	1	1	1	1
P28070	1	1	1	1	1	1
P28072	1	1	1	1	1	1
P28288	1	1	1	1	1	1
P28330	1	1	1	1	1	1
P28331	1	1	1	1	1	1
P28482	1	1	1	1	1	1
P28676	1	1	1	1	1	1
P28838	1	1	1	1	1	1
P28906	1	1	1	1	1	1
P29144	1	1	1	1	1	1
P29218	1	1	1	1	1	1
P29401	1	1	1	1	1	1
P29590	1	1	1	1	1	1
P29692	1	1	1	1	1	1
P29966	1	1	1	1	1	1
P29992	1	1	1	1	1	1
P30038	1	1	1	1	1	1
P30040	1	1	1	1	1	1
P30041	1	1	1	1	1	1
P30042	1	1	1	1	1	1
P30043	1	1	1	1	1	1
P30044	1	1	1	1	1	1
P30046	1	1	1	1	1	1
P30048	1	1	1	1	1	1
P30049	1	1	1	1	1	1
P30050	1	1	1	1	1	1
P30084	1	1	1	1	1	1
P30085	1	1	1	1	1	1
P30086	1	1	1	1	1	1
P30101	1	1	1	1	1	1
P30153	1	1	1	1	1	1
P30405	1	1	1	1	1	1
P30519	1	1	1	1	1	1
P30520	1	1	1	1	1	1
P30533	1	1	1	1	1	1
P30536	1	1	1	1	1	1
P30622	1	1	1	1	1	1
P30626	1	1	1	1	1	1
P30740	1	1	1	1	1	1
P30837	1	1	1	1	1	1
P30876	1	1	1	1	1	1
P31040	1	1	1	1	1	1
P31146	1	1	1	1	1	1
P31150	1	1	1	1	1	1
P31153	1	1	1	1	1	1
P31689	1	1	1	1	1	1
P31930	1	1	1	1	1	1
P31937	1	1	1	1	1	1
P31939	1	1	1	1	1	1
P31942	1	1	1	1	1	1
P31943	1	1	1	1	1	1
P31946	1	1	1	1	1	1
P31948	1	1	1	1	1	1
P31949	1	1	1	1	1	1
P32119	1	1	1	1	1	1
P32455	1	1	1	1	1	1
P32969	1	1	1	1	1	1
P33121	1	1	1	1	1	1
P33176	1	1	1	1	1	1
P33316	1	1	1	1	1	1
P34896	1	1	1	1	1	1
P34897	1	1	1	1	1	1
P34932	1	1	1	1	1	1
P35080	1	1	1	1	1	1
P35221	1	1	1	1	1	1
P35222	1	1	1	1	1	1
P35232	1	1	1	1	1	1
P35237	1	1	1	1	1	1
P35241	1	1	1	1	1	1
P35244	1	1	1	1	1	1
P35268	1	1	1	1	1	1
P35270	1	1	1	1	1	1
P35442	1	1	1	1	1	1
P35527	1	1	1	1	1	1
P35555	1	1	1	1	1	1
P35556	1	1	1	1	1	1
P35579	1	1	1	1	1	1
P35580	1	1	1	1	1	1
P35606	1	1	1	1	1	1
P35609	1	1	1	1	1	1
P35611	1	1	1	1	1	1
P35613	1	1	1	1	1	1
P35625	1	1	1	1	1	1
P35637	1	1	1	1	1	1
P35659	1	1	1	1	1	1
P35749	1	1	1	1	1	1
P35754	1	1	1	1	1	1
P35908	1	1	1	1	1	1
P35914	1	1	1	1	1	1
P35998	1	1	1	1	1	1
P36222	1	1	1	1	1	1
P36269	1	1	1	1	1	1
P36405	1	1	1	1	1	1
P36542	1	1	1	1	1	1
P36543	1	1	1	1	1	1
P36578	1	1	1	1	1	1
P36776	1	1	1	1	1	1
P36871	1	1	1	1	1	1
P36873	1	1	1	1	1	1
P36915	1	1	1	1	1	1
P36955	1	1	1	1	1	1
P36957	1	1	1	1	1	1
P36969	1	1	1	1	1	1
P37108	1	1	1	1	1	1
P37198	1	1	1	1	1	1
P37235	1	1	1	1	1	1
P37802	1	1	1	1	1	1
P37837	1	1	1	1	1	1
P38117	1	1	1	1	1	1
P38159	1	1	1	1	1	1
P38435	1	1	1	1	1	1
P38606	1	1	1	1	1	1
P38646	1	1	1	1	1	1
P38919	1	1	1	1	1	1
P39019	1	1	1	1	1	1
P39023	1	1	1	1	1	1
P39059	1	1	1	1	1	1
P39060	1	1	1	1	1	1
P39210	1	1	1	1	1	1
P39656	1	1	1	1	1	1
P39687	1	1	1	1	1	1
P40121	1	1	1	1	1	1
P40227	1	1	1	1	1	1
P40306	1	1	1	1	1	1
P40429	1	1	1	1	1	1
P40616	1	1	1	1	1	1
P40763	1	1	1	1	1	1
P40925	1	1	1	1	1	1
P40926	1	1	1	1	1	1
P40939	1	1	1	1	1	1
P41218	1	1	1	1	1	1
P41250	1	1	1	1	1	1
P41252	1	1	1	1	1	1
P42126	1	1	1	1	1	1
P42167	1	1	1	1	1	1
P42224	1	1	1	1	1	1
P42566	1	1	1	1	1	1
P42704	1	1	1	1	1	1
P42765	1	1	1	1	1	1
P42766	1	1	1	1	1	1
P42785	1	1	1	1	1	1
P42892	1	1	1	1	1	1
P43034	1	1	1	1	1	1
P43121	1	1	1	1	1	1
P43155	1	1	1	1	1	1
P43243	1	1	1	1	1	1
P43304	1	1	1	1	1	1
P43307	1	1	1	1	1	1
P43490	1	1	1	1	1	1
P43686	1	1	1	1	1	1
P45877	1	1	1	1	1	1
P45880	1	1	1	1	1	1
P45954	1	1	1	1	1	1
P45973	1	1	1	1	1	1
P45974	1	1	1	1	1	1
P46063	1	1	1	1	1	1
P46108	1	1	1	1	1	1
P46459	1	1	1	1	1	1
P46776	1	1	1	1	1	1
P46777	1	1	1	1	1	1
P46778	1	1	1	1	1	1
P46779	1	1	1	1	1	1
P46781	1	1	1	1	1	1
P46782	1	1	1	1	1	1
P46783	1	1	1	1	1	1
P46821	1	1	1	1	1	1
P46926	1	1	1	1	1	1
P46939	1	1	1	1	1	1
P46940	1	1	1	1	1	1
P46977	1	1	1	1	1	1
P47755	1	1	1	1	1	1
P47756	1	1	1	1	1	1
P47897	1	1	1	1	1	1
P47914	1	1	1	1	1	1
P47985	1	1	1	1	1	1
P48047	1	1	1	1	1	1
P48059	1	1	1	1	1	1
P48147	1	1	1	1	1	1
P48444	1	1	1	1	1	1
P48509	1	1	1	1	1	1
P48556	1	1	1	1	1	1
P48637	1	1	1	1	1	1
P48643	1	1	1	1	0.586786	1
P48681	1	1	1	1	1	1
P48735	1	1	1	1	1	1
P49006	1	1	1	1	1	1
P49189	1	1	1	1	1	1
P49207	1	1	1	1	1	1
P49257	1	1	1	1	1	1
P49327	1	1	1	1	1	1
P49368	1	1	1	1	1	1
P49406	1	1	1	1	1	1
P49411	1	1	1	1	1	1
P49419	1	1	1	1	1	1
P49458	1	1	1	1	1	1
P49585	1	1	1	1	1	1
P49588	1	1	1	1	1	1
P49590	1	1	1	1	1	1
P49591	1	1	1	1	1	1
P49720	1	1	1	1	1	1
P49747	1	1	1	1	1	1
P49748	1	1	1	1	1	1
P49755	1	1	1	1	1	1
P49773	1	1	1	1	1	1
P49792	1	1	1	1	1	1
P49821	1	1	1	1	1	1
P49903	1	1	1	1	1	1
P49959	1	1	1	1	1	1
P49961	1	1	1	1	1	1
P50148	1	1	1	1	1	1
P50213	1	1	1	1	1	1
P50238	1	1	1	1	1	1
P50281	1	1	1	1	1	1
P50395	1	1	1	1	1	1
P50402	1	1	1	1	1	1
P50416	1	1	1	1	1	1
P50440	1	1	1	1	1	1
P50453	1	1	1	1	1	1
P50454	1	1	1	1	1	1
P50502	1	1	1	1	1	1
P50552	1	1	1	1	1	1
P50570	1	1	1	1	1	1
P50851	1	1	1	1	1	1
P50895	1	1	1	1	1	1
P50897	1	1	1	1	1	1
P50914	1	1	1	1	1	1
P50990	1	1	1	1	0.865815	1
P50991	1	1	1	1	1	1
P50995	1	1	1	1	1	1
P51114	1	1	1	1	1	1
P51148	1	1	1	1	1	1
P51149	1	1	1	1	1	1
P51153	1	1	1	1	1	1
P51159	1	1	1	1	1	1
P51452	1	1	1	1	1	1
P51531	1	1	1	1	1	1
P51553	1	1	1	1	1	1
P51571	1	1	1	1	1	1
P51572	1	1	1	1	1	1
P51608	1	1	1	1	1	1
P51610	1	1	1	1	1	1
P51636	1	1	1	1	1	1
P51648	1	1	1	1	1	1
P51649	1	1	1	1	1	1
P51659	1	1	1	1	1	1
P51665	1	1	1	1	1	1
P51858	1	1	1	1	1	1
P51884	1	1	1	1	1	1
P51888	1	1	1	1	1	1
P51911	1	1	1	1	1	1
P51970	1	1	1	1	1	1
P51991	1	1	1	1	1	1
P52209	1	1	1	1	1	1
P52272	1	1	1	1	1	1
P52565	1	1	1	1	1	1
P52566	1	1	1	1	1	1
P52597	1	1	1	1	1	1
P52815	1	1	1	1	1	1
P52907	1	1	1	1	1	1
P52926	1	1	1	1	1	1
P52943	1	1	1	1	1	1
P53007	1	1	1	1	1	1
P53396	1	1	1	1	1	1
P53597	1	1	1	1	1	1
P53618	1	1	1	1	1	1
P53621	1	1	1	1	1	1
P53634	1	1	1	1	1	1
P53990	1	1	1	1	1	1
P53992	1	1	1	1	1	1
P53999	1	1	1	1	1	1
P54136	1	1	1	1	1	1
P54289	1	1	1	1	1	1
P54577	1	1	1	1	1	1
P54578	1	1	1	1	1	1
P54725	1	1	1	1	1	1
P54727	1	1	1	1	1	1
P54819	1	1	1	1	1	1
P54886	1	1	1	1	1	1
P54920	1	1	1	1	1	1
P55001	1	1	1	1	1	1
P55008	1	1	1	1	1	1
P55010	1	1	1	1	1	1
P55036	1	1	1	1	1	1
P55060	1	1	1	1	1	1
P55072	1	1	1	1	1	1
P55083	1	1	1	1	1	1
P55084	1	1	1	1	1	1
P55145	1	1	1	1	1	1
P55209	1	1	1	1	1	1
P55263	1	1	1	1	1	1
P55265	1	1	1	1	1	1
P55268	1	1	1	1	1	1
P55290	1	1	1	1	1	1
P55327	1	1	1	1	1	1
P55735	1	1	1	1	1	1
P55769	1	1	1	1	1	1
P55786	1	1	1	1	1	1
P55795	1	1	1	1	1	1
P55809	1	1	1	1	1	1
P55884	1	1	1	1	1	1
P56134	1	1	1	1	1	1
P56192	1	1	1	1	1	1
P56199	1	1	1	1	1	1
P56378	1	1	1	1	1	1
P56381	1	1	1	1	1	1
P56385	1	1	1	1	1	1
P56537	1	1	1	1	1	1
P56556	1	1	1	1	1	1
P57088	1	1	1	1	1	1
P57105	1	1	1	1	1	1
P58107	1	1	1	1	1	1
P58546	1	1	1	1	1	1
P59665	1	1	1	1	1	1
P59998	1	1	1	1	1	1
P60033	1	1	1	1	1	1
P60174	1	1	1	1	1	1
P60228	1	1	1	1	1	1
P60468	1	1	1	1	1	1
P60660	1	1	1	1	1	1
P60709	1	1	1	1	1	1
P60842	1	1	1	1	1	1
P60866	1	1	1	1	1	1
P60891	1	1	1	1	1	1
P60900	1	1	1	1	1	1
P60903	1	1	1	1	1	1
P60953	1	1	1	1	1	1
P60981	1	1	1	1	1	1
P61009	1	1	1	1	1	1
P61019	1	1	1	1	1	1
P61020	1	1	1	1	1	1
P61026	1	1	1	1	1	1
P61081	1	1	1	1	1	1
P61088	1	1	1	1	1	1
P61106	1	1	1	1	1	1
P61158	1	1	1	1	1	1
P61160	1	1	1	1	1	1
P61163	1	1	1	1	1	1
P61204	1	1	1	1	1	1
P61221	1	1	1	1	1	1
P61225	1	1	1	1	1	1
P61247	1	1	1	1	1	1
P61254	1	1	1	1	1	1
P61313	1	1	1	1	1	1
P61353	1	1	1	1	1	1
P61421	1	1	1	1	1	1
P61513	1	1	1	1	1	1
P61586	1	1	1	1	1	1
P61604	1	1	1	1	1	1
P61619	1	1	1	1	1	1
P61626	1	1	1	1	1	1
P61758	1	1	1	1	1	1
P61769	1	1	1	1	1	1
P61803	1	1	1	1	1	1
P61916	1	1	1	1	1	1
P61923	1	1	1	1	1	1
P61956	1	1	1	1	1	1
P61960	1	1	1	1	1	1
P61970	1	1	1	1	1	1
P61978	1	1	1	1	1	1
P61981	1	1	1	1	1	1
P62072	1	1	1	1	1	1
P62081	1	1	1	1	1	1
P62136	1	1	1	1	1	1
P62140	1	1	1	1	1	1
P62191	1	1	1	1	1	1
P62195	1	1	1	1	1	1
P62241	1	1	1	1	1	1
P62244	1	1	1	1	1	1
P62249	1	1	1	1	1	1
P62258	1	1	1	1	1	1
P62263	1	1	1	1	1	1
P62266	1	1	1	1	1	1
P62269	1	1	1	1	1	1
P62273	1	1	1	1	1	1
P62277	1	1	1	1	1	1
P62280	1	1	1	1	1	1
P62304	1	1	1	1	1	1
P62310	1	1	1	1	1	1
P62316	1	1	1	1	1	1
P62318	1	1	1	1	1	1
P62328	1	1	1	1	1	1
P62333	1	1	1	1	1	1
P62424	1	1	1	1	1	1
P62495	1	1	1	1	1	1
P62633	1	1	1	1	1	1
P62701	1	1	1	1	1	1
P62736	1	1	1	1	1	1
P62750	1	1	1	1	1	1
P62753	1	1	1	1	1	1
P62805	1	1	1	1	1	1
P62820	1	1	1	1	1	1
P62826	1	1	1	1	1	1
P62829	1	1	1	1	1	1
P62847	1	1	1	1	1	1
P62851	1	1	1	1	1	1
P62854	1	1	1	1	1	1
P62857	1	1	1	1	1	1
P62873	1	1	1	1	1	1
P62879	1	1	1	1	1	1
P62888	1	1	1	1	1	1
P62899	1	1	1	1	1	1
P62906	1	1	1	1	1	1
P62910	1	1	1	1	1	1
P62913	1	1	1	1	1	1
P62917	1	1	1	1	1	1
P62937	1	1	1	1	1	1
P62942	1	1	1	1	1	1
P62979	1	1	1	1	1	1
P62993	1	1	1	1	1	1
P62995	1	1	1	1	1	1
P63000	1	1	1	1	1	1
P63010	1	1	1	1	1	1
P63104	1	1	1	1	1	1
P63151	1	1	1	1	1	1
P63173	1	1	1	1	1	1
P63208	1	1	1	1	1	1
P63218	1	1	1	1	1	1
P63220	1	1	1	1	1	1
P63241	1	1	1	1	1	1
P63244	1	1	1	1	1	1
P63261	1	1	1	1	1	1
P63279	1	1	1	1	1	1
P63313	1	1	1	1	1	1
P67775	1	1	1	1	1	1
P67812	1	1	1	1	1	1
P67870	1	1	1	1	1	1
P67936	1	1	1	1	1	1
P68036	1	1	1	1	1	1
P68104	1	1	1	1	1	1
P68366	1	1	1	1	1	1
P68371	1	1	1	1	1	1
P68400	1	1	1	1	1	1
P68431	1	1	1	1	1	1
P68871	1	1	1	1	1	1
P69905	1	1	1	1	1	1
P78344	1	1	1	1	1	1
P78347	1	1	1	1	1	1
P78371	1	1	1	1	1	1
P78406	1	1	1	1	1	1
P78417	1	1	1	1	1	1
P78527	1	1	1	1	1	1
P80303	1	1	1	1	1	1
P80404	1	1	1	1	1	1
P80723	1	1	1	1	1	1
P82650	1	1	1	1	1	1
P82675	1	1	1	1	1	1
P82921	1	1	1	1	1	1
P82933	1	1	1	1	1	1
P83111	1	1	1	1	1	1
P83731	1	1	1	1	1	1
P83916	1	1	1	1	1	1
P84022	1	1	1	1	1	1
P84085	1	1	1	1	1	1
P84090	1	1	1	1	1	1
P84095	1	1	1	1	1	1
P84098	1	1	1	1	1	1
P84103	1	1	1	1	1	1
P84243	1	1	1	1	1	1
P98095	1	1	1	1	1	1
P98160	1	1	1	1	1	1
P98164	1	1	1	1	1	1
P99999	1	1	1	1	1	1
Q00059	1	1	1	1	1	1
Q00325	1	1	1	1	1	1
Q00341	1	1	1	1	1	1
Q00577	1	1	1	1	1	1
Q00610	1	1	1	1	1	1
Q00688	1	1	1	1	1	1
Q00765	1	1	1	1	1	1
Q00796	1	1	1	1	1	1
Q00839	1	1	1	1	1	1
Q01081	1	1	1	1	1	1
Q01082	1	1	1	1	1	1
Q01105	1	1	1	1	1	1
Q01130	1	1	1	1	1	1
Q01469	1	1	1	1	1	1
Q01518	1	1	1	1	1	1
Q01658	1	1	1	1	1	1
Q01813	1	1	1	1	1	1
Q01844	1	1	1	1	1	1
Q01995	1	1	1	1	1	1
Q02218	1	1	1	1	1	1
Q02252	1	1	1	1	1	1
Q02338	1	1	1	1	1	1
Q02543	1	1	1	1	1	1
Q02790	1	1	1	1	1	1
Q02809	1	1	1	1	1	1
Q02818	1	1	1	1	1	1
Q02878	1	1	1	1	1	1
Q02880	1	1	1	1	1	1
Q02952	1	1	1	1	1	1
Q02978	1	1	1	1	1	1
Q03001	1	1	1	1	1	1
Q03135	1	1	1	1	1	1
Q03154	1	1	1	1	1	1
Q03252	1	1	1	1	1	1
Q03518	1	1	1	1	1	1
Q03519	1	1	1	1	1	1
Q03591	1	1	1	1	1	1
Q04446	1	1	1	1	1	1
Q04637	1	1	1	1	1	1
Q04760	1	1	1	1	1	1
Q04837	1	1	1	1	1	1
Q04917	1	1	1	1	1	1
Q04941	1	1	1	1	1	1
Q05519	1	1	1	1	1	1
Q05655	1	1	1	1	1	1
Q05682	1	1	1	1	1	1
Q05707	1	1	1	1	1	1
Q06136	1	1	1	1	1	1
Q06210	1	1	1	1	1	1
Q06323	1	1	1	1	1	1
Q06787	1	1	1	1	1	1
Q06828	1	1	1	1	1	1
Q06830	1	1	1	1	1	1
Q07020	1	1	1	1	1	1
Q07021	1	1	1	1	1	1
Q07065	1	1	1	1	1	1
Q07075	1	1	1	1	1	1
Q07157	1	1	1	1	1	1
Q07507	1	1	1	1	1	1
Q07666	1	1	1	1	1	1
Q07812	1	1	1	1	1	1
Q07817	1	1	1	1	1	1
Q07866	1	1	1	1	1	1
Q07954	1	1	1	1	1	1
Q07955	1	1	1	1	1	1
Q07960	1	1	1	1	1	1
Q08170	1	1	1	1	1	1
Q08211	1	1	1	1	1	1
Q08257	1	1	1	1	1	1
Q08345	1	1	1	1	1	1
Q08378	1	1	1	1	1	1
Q08380	1	1	1	1	1	1
Q08431	1	1	1	1	1	1
Q08722	1	1	1	1	1	1
Q08945	1	1	1	1	1	1
Q08AM6	1	1	1	1	1	1
Q08J23	1	1	1	1	1	1
Q09028	1	1	1	1	1	1
Q09666	1	1	1	1	1	1
Q10471	1	1	1	1	1	1
Q10567	1	1	1	1	1	1
Q10588	1	1	1	1	1	1
Q10589	1	1	1	1	1	1
Q10713	1	1	1	1	1	1
Q12765	1	1	1	1	1	1
Q12792	1	1	1	1	1	1
Q12797	1	1	1	1	1	1
Q12805	1	1	1	1	1	1
Q12846	1	1	1	1	1	1
Q12874	1	1	1	1	1	1
Q12904	1	1	1	1	1	1
Q12905	1	1	1	1	1	1
Q12906	1	1	1	1	1	1
Q12907	1	1	1	1	1	1
Q12929	1	1	1	1	1	1
Q12931	1	1	1	1	1	1
Q12955	1	1	1	1	1	1
Q12965	1	1	1	1	1	1
Q13011	1	1	1	1	1	1
Q13045	1	1	1	1	1	1
Q13057	1	1	1	1	1	1
Q13098	1	1	1	1	1	1
Q13126	1	1	1	1	1	1
Q13131	1	1	1	1	1	1
Q13148	1	1	1	1	1	1
Q13151	1	1	1	1	1	1
Q13155	1	1	1	1	1	1
Q13162	1	1	1	1	1	1
Q13185	1	1	1	1	1	1
Q13190	1	1	1	1	1	1
Q13200	1	1	1	1	1	1
Q13217	1	1	1	1	1	1
Q13228	1	1	1	1	1	1
Q13232	1	1	1	1	1	1
Q13242	1	1	1	1	1	1
Q13243	1	1	1	1	1	1
Q13247	1	1	1	1	1	1
Q13263	1	1	1	1	1	1
Q13283	1	1	1	1	1	1
Q13308	1	1	1	1	1	1
Q13310	1	1	1	1	1	1
Q13347	1	1	1	1	1	1
Q13361	1	1	1	1	1	1
Q13363	1	1	1	1	1	1
Q13404	1	1	1	1	1	1
Q13405	1	1	1	1	1	1
Q13418	1	1	1	1	1	1
Q13423	1	1	1	1	1	1
Q13425	1	1	1	1	1	1
Q13427	1	1	1	1	1	1
Q13435	1	1	1	1	1	1
Q13505	1	1	1	1	1	1
Q13509	1	1	1	1	1	1
Q13510	1	1	1	1	1	1
Q13547	1	1	1	1	1	1
Q13557	1	1	1	1	1	1
Q13561	1	1	1	1	1	1
Q13576	1	1	1	1	1	1
Q13586	1	1	1	1	1	1
Q13595	1	1	1	1	1	1
Q13596	1	1	1	1	1	1
Q13618	1	1	1	1	1	1
Q13630	1	1	1	1	1	1
Q13636	1	1	1	1	1	1
Q13642	1	1	1	1	1	1
Q13683	1	1	1	1	1	1
Q13724	1	1	1	1	1	1
Q13740	1	1	1	1	1	1
Q13765	1	1	1	1	1	1
Q13813	1	1	1	1	1	1
Q13825	1	1	1	1	1	1
Q13838	1	1	1	1	1	1
Q13884	1	1	1	1	1	1
Q13885	1	1	1	1	1	1
Q13938	1	1	1	1	1	1
Q13951	1	1	1	1	1	1
Q14011	1	1	1	1	1	1
Q14019	1	1	1	1	1	1
Q14103	1	1	1	1	1	1
Q14108	1	1	1	1	1	1
Q14112	1	1	1	1	1	1
Q14118	1	1	1	1	1	1
Q14126	1	1	1	1	1	1
Q14151	1	1	1	1	1	1
Q14152	1	1	1	1	1	1
Q14160	1	1	1	1	1	1
Q14165	1	1	1	1	1	1
Q14195	1	1	1	1	1	1
Q14203	1	1	1	1	1	1
Q14204	1	1	1	1	1	1
Q14240	1	1	1	1	1	1
Q14247	1	1	1	1	1	1
Q14254	1	1	1	1	1	1
Q14258	1	1	1	1	1	1
Q14318	1	1	1	1	1	1
Q14344	1	1	1	1	1	1
Q14376	1	1	1	1	1	1
Q14498	1	1	1	1	1	1
Q14554	1	1	1	1	1	1
Q14571	1	1	1	1	1	1
Q14573	1	1	1	1	1	1
Q14624	1	1	1	1	1	1
Q14683	1	1	1	1	1	1
Q14696	1	1	1	1	1	1
Q14697	1	1	1	1	1	1
Q14739	1	1	1	1	1	1
Q14764	1	1	1	1	1	1
Q14767	1	1	1	1	1	1
Q14789	1	1	1	1	1	1
Q14839	1	1	1	1	1	1
Q14847	1	1	1	1	1	1
Q14914	1	1	1	1	1	1
Q14956	1	1	1	1	1	1
Q14974	1	1	1	1	1	1
Q14980	1	1	1	1	1	1
Q15005	1	1	1	1	1	1
Q15006	1	1	1	1	1	1
Q15008	1	1	1	1	1	1
Q15019	1	1	1	1	1	1
Q15020	1	1	1	1	1	1
Q15029	1	1	1	1	1	1
Q15031	1	1	1	1	1	1
Q15046	1	1	1	1	1	1
Q15056	1	1	1	1	1	1
Q15063	1	1	1	1	1	1
Q15067	1	1	1	1	1	1
Q15075	1	1	1	1	1	1
Q15084	1	1	1	1	1	1
Q15113	1	1	1	1	1	1
Q15121	1	1	1	1	1	1
Q15149	1	1	1	1	1	1
Q15165	1	1	1	1	1	1
Q15181	1	1	1	1	1	1
Q15185	1	1	1	1	1	1
Q15233	1	1	1	1	1	1
Q15286	1	1	1	1	1	1
Q15287	1	1	1	1	1	1
Q15293	1	1	1	1	1	1
Q15363	1	1	1	1	1	1
Q15365	1	1	1	1	1	1
Q15366	1	1	1	1	1	1
Q15369	1	1	1	1	1	1
Q15370	1	1	1	1	1	1
Q15388	1	1	1	1	1	1
Q15393	1	1	1	1	1	1
Q15404	1	1	1	1	1	1
Q15417	1	1	1	1	1	1
Q15424	1	1	1	1	1	1
Q15427	1	1	1	1	1	1
Q15428	1	1	1	1	1	1
Q15435	1	1	1	1	1	1
Q15436	1	1	1	1	1	1
Q15437	1	1	1	1	1	1
Q15459	1	1	1	1	1	1
Q15582	1	1	1	1	1	1
Q15599	1	1	1	1	1	1
Q15629	1	1	1	1	1	1
Q15637	1	1	1	1	1	1
Q15654	1	1	1	1	1	1
Q15661	1	1	1	1	1	1
Q15691	1	1	1	1	1	1
Q15717	1	1	1	1	1	1
Q15746	1	1	1	1	1	1
Q15828	1	1	1	1	1	1
Q15833	1	1	1	1	1	1
Q15836	1	1	1	1	1	1
Q15907	1	1	1	1	1	1
Q15942	1	1	1	1	1	1
Q16134	1	1	1	1	1	1
Q16181	1	1	1	1	1	1
Q16270	1	1	1	1	1	1
Q16363	1	1	1	1	1	1
Q16401	1	1	1	1	1	1
Q16531	1	1	1	1	1	1
Q16543	1	1	1	1	1	1
Q16555	1	1	1	1	1	1
Q16563	1	1	1	1	1	1
Q16595	1	1	1	1	1	1
Q16610	1	1	1	1	1	1
Q16629	1	1	1	1	1	1
Q16630	1	1	1	1	1	1
Q16643	1	1	1	1	1	1
Q16658	1	1	1	1	1	1
Q16666	1	1	1	1	1	1
Q16698	1	1	1	1	1	1
Q16718	1	1	1	1	1	1
Q16740	1	1	1	1	1	1
Q16762	1	1	1	1	1	1
Q16775	1	1	1	1	1	1
Q16795	1	1	1	1	1	1
Q16798	1	1	1	1	1	1
Q16822	1	1	1	1	1	1
Q16836	1	1	1	1	1	1
Q16851	1	1	1	1	1	1
Q16853	1	1	1	1	1	1
Q16864	1	1	1	1	1	1
Q16890	1	1	1	1	1	1
Q16891	1	1	1	1	1	1
Q1KMD3	1	1	1	1	1	1
Q2M389	1	1	1	1	1	1
Q2TAY7	1	1	1	1	1	1
Q32MZ4	1	1	1	1	1	1
Q32P28	1	1	1	1	1	1
Q3LXA3	1	1	1	1	1	1
Q3ZCQ8	1	1	1	1	1	1
Q49A26	1	1	1	1	1	1
Q4G0N4	1	1	1	1	1	1
Q4G176	1	1	1	1	1	1
Q4VC31	1	1	1	1	1	1
Q52LJ0	1	1	1	1	1	1
Q53EL6	1	1	1	1	1	1
Q53FA7	1	1	1	1	1	1
Q53GQ0	1	1	1	1	1	1
Q53H12	1	1	1	1	1	1
Q53TN4	1	1	1	1	1	1
Q562R1	1	1	1	1	1	1
Q56VL3	1	1	1	1	1	1
Q5HYI8	1	1	1	1	1	1
Q5J8M3	1	1	1	1	1	1
Q5JPE7	1	1	1	1	1	1
Q5JRA6	1	1	1	1	1	1
Q5JRX3	1	1	1	1	1	1
Q5JTJ3	1	1	1	1	1	1
Q5JTV8	1	1	1	1	1	1
Q5JTZ9	1	1	1	1	1	1
Q5SSJ5	1	1	1	1	1	1
Q5SZK8	1	1	1	1	1	1
Q5T5P2	1	1	1	1	1	1
Q5T653	1	1	1	1	1	1
Q5TGZ0	1	1	1	1	1	1
Q5TZA2	1	1	1	1	1	1
Q5VT66	1	1	1	1	1	1
Q5VWZ2	1	1	1	1	1	1
Q63HN8	1	1	1	1	1	1
Q63ZY3	1	1	1	1	1	1
Q66K74	1	1	1	1	1	1
Q687X5	1	1	1	1	1	1
Q6DD88	1	1	1	1	1	1
Q6IAA8	1	1	1	1	1	1
Q6IAN0	1	1	1	1	1	1
Q6IBS0	1	1	1	1	1	1
Q6NUK1	1	1	1	1	1	1
Q6NVY1	1	1	1	1	1	1
Q6NZI2	1	1	1	1	1	1
Q6P1L8	1	1	1	1	1	1
Q6P1X6	1	1	1	1	1	1
Q6P2Q9	1	1	1	1	1	1
Q6P587	1	1	1	1	1	1
Q6PCB0	1	1	1	1	1	1
Q6PCB7	1	1	1	1	1	1
Q6PHW0	1	1	1	1	1	1
Q6PI48	1	1	1	1	1	1
Q6PIU2	1	1	1	1	1	1
Q6PML9	1	1	1	1	1	1
Q6UB35	1	1	1	1	1	1
Q6UW02	1	1	1	1	1	1
Q6UW68	1	1	1	1	1	1
Q6UWY5	1	1	1	1	1	1
Q6UX53	1	1	1	1	1	1
Q6UX71	1	1	1	1	1	1
Q6UXI9	1	1	1	1	1	1
Q6UXV4	1	1	1	1	1	1
Q6WCQ1	1	1	1	1	1	1
Q6YHK3	1	1	1	1	1	1
Q6YN16	1	1	1	1	1	1
Q6YP21	1	1	1	1	1	1
Q6ZMP0	1	1	1	1	1	1
Q6ZXV5	1	1	1	1	1	1
Q709C8	1	1	1	1	1	1
Q70UQ0	1	1	1	1	1	1
Q71UM5	1	1	1	1	1	1
Q7KZF4	1	1	1	1	1	1
Q7L014	1	1	1	1	1	1
Q7L0Y3	1	1	1	1	1	1
Q7L1Q6	1	1	1	1	1	1
Q7L2H7	1	1	1	1	1	1
Q7L576	1	1	1	1	1	1
Q7L5N1	1	1	1	1	1	1
Q7L5N7	1	1	1	1	1	1
Q7L775	1	1	1	1	1	1
Q7LBR1	1	1	1	1	1	1
Q7RTV0	1	1	1	1	1	1
Q7Z2K6	1	1	1	1	1	1
Q7Z2W9	1	1	1	1	1	1
Q7Z304	1	1	1	1	1	1
Q7Z3B4	1	1	1	1	1	1
Q7Z3D6	1	1	1	1	1	1
Q7Z406	1	1	1	1	1	1
Q7Z4H8	1	1	1	1	1	1
Q7Z4V5	1	1	1	1	1	1
Q7Z4W1	1	1	1	1	1	1
Q7Z5L7	1	1	1	1	1	1
Q7Z6Z7	1	1	1	1	1	1
Q7Z7G0	1	1	1	1	1	1
Q7Z7H5	1	1	1	1	1	1
Q86SF2	1	1	1	1	1	1
Q86SX6	1	1	1	1	1	1
Q86TX2	1	1	1	1	1	1
Q86U28	1	1	1	1	1	1
Q86U42	1	1	1	1	1	1
Q86UE4	1	1	1	1	1	1
Q86UP2	1	1	1	1	1	1
Q86UT6	1	1	1	1	1	1
Q86UX7	1	1	1	1	1	1
Q86V81	1	1	1	1	1	1
Q86VB7	1	1	1	1	1	1
Q86VP6	1	1	1	1	1	1
Q86W92	1	1	1	1	1	1
Q86WA6	1	1	1	1	1	1
Q86WV6	1	1	1	1	1	1
Q86X76	1	1	1	1	1	1
Q86Y39	1	1	1	1	1	1
Q86Y82	1	1	1	1	1	1
Q86YB7	1	1	1	1	1	1
Q86YS6	1	1	1	1	1	1
Q8IUE6	1	1	1	1	1	1
Q8IUX7	1	1	1	1	1	1
Q8IV08	1	1	1	1	1	1
Q8IVH4	1	1	1	1	1	1
Q8IW45	1	1	1	1	1	1
Q8IWA5	1	1	1	1	1	1
Q8IWB7	1	1	1	1	1	1
Q8IWX8	1	1	1	1	1	1
Q8IXB1	1	1	1	1	1	1
Q8IXI1	1	1	1	1	1	1
Q8IXI2	1	1	1	1	1	1
Q8IXM6	1	1	1	1	1	1
Q8IYJ3	1	1	1	1	1	1
Q8IZ81	1	1	1	1	1	1
Q8IZ83	1	1	1	1	1	1
Q8IZL8	1	1	1	1	1	1
Q8N0U8	1	1	1	1	1	1
Q8N0X4	1	1	1	1	1	1
Q8N163	1	1	1	1	1	1
Q8N1F7	1	1	1	1	1	1
Q8N1G4	1	1	1	1	1	1
Q8N2F6	1	1	1	1	1	1
Q8N2K0	1	1	1	1	1	1
Q8N2S1	1	1	1	1	1	1
Q8N335	1	1	1	1	1	1
Q8N4Q0	1	1	1	1	1	1
Q8N4T8	1	1	1	1	1	1
Q8N5K1	1	1	1	1	1	1
Q8N5M1	1	1	1	1	1	1
Q8N684	1	1	1	1	1	1
Q8N6C5	1	1	1	1	1	1
Q8N766	1	1	1	1	1	1
Q8NBJ5	1	1	1	1	1	1
Q8NBJ7	1	1	1	1	1	1
Q8NBQ5	1	1	1	1	1	1
Q8NBS9	1	1	1	1	1	1
Q8NBU5	1	1	1	1	1	1
Q8NBX0	1	1	1	1	1	1
Q8NC51	1	1	1	1	1	1
Q8NC56	1	1	1	1	1	1
Q8NCN5	1	1	1	1	1	1
Q8NCW5	1	1	1	1	1	1
Q8NDA8	1	1	1	1	1	1
Q8NE71	1	1	1	1	1	1
Q8NE86	1	1	1	1	1	1
Q8NFH4	1	1	1	1	1	1
Q8NFU3	1	1	1	1	1	1
Q8NFV4	1	1	1	1	1	1
Q8NFW8	1	1	1	1	1	1
Q8NHH9	1	1	1	1	1	1
Q8NI27	1	1	1	1	1	1
Q8TAQ2	1	1	1	1	1	1
Q8TB22	1	1	1	1	1	1
Q8TB37	1	1	1	1	1	1
Q8TC12	1	1	1	1	1	1
Q8TCJ2	1	1	1	1	1	1
Q8TCS8	1	1	1	1	1	1
Q8TCT9	1	1	1	1	1	1
Q8TE77	1	1	1	1	1	1
Q8TEM1	1	1	1	1	1	1
Q8WU39	1	1	1	1	1	1
Q8WUM0	1	1	1	1	1	1
Q8WUM4	1	1	1	1	1	1
Q8WUW1	1	1	1	1	1	1
Q8WUY1	1	1	1	1	1	1
Q8WVC6	1	1	1	1	1	1
Q8WVM8	1	1	1	1	1	1
Q8WVV9	1	1	1	1	1	1
Q8WW59	1	1	1	1	1	1
Q8WWC4	1	1	1	1	1	1
Q8WWI1	1	1	1	1	1	1
Q8WWI5	1	1	1	1	1	1
Q8WWP7	1	1	1	1	1	1
Q8WWY3	1	1	1	1	1	1
Q8WX93	1	1	1	1	1	1
Q8WXF1	1	1	1	1	1	1
Q8WXH0	1	1	1	1	1	1
Q8WZ42	1	1	1	1	1	1
Q92485	1	1	1	1	1	1
Q92499	1	1	1	1	1	1
Q92506	1	1	1	1	1	1
Q92520	1	1	1	1	1	1
Q92522	1	1	1	1	1	1
Q92538	1	1	1	1	1	1
Q92542	1	1	1	1	1	1
Q92544	1	1	1	1	1	1
Q92552	1	1	1	1	1	1
Q92575	1	1	1	1	1	1
Q92597	1	1	1	1	1	1
Q92598	1	1	1	1	1	1
Q92599	1	1	1	1	1	1
Q92616	1	1	1	1	1	1
Q92626	1	1	1	1	1	1
Q92688	1	1	1	1	1	1
Q92734	1	1	1	1	1	1
Q92743	1	1	1	1	1	1
Q92783	1	1	1	1	1	1
Q92804	1	1	1	1	1	1
Q92817	1	1	1	1	1	1
Q92841	1	1	1	1	1	1
Q92878	1	1	1	1	1	1
Q92896	1	1	1	1	1	1
Q92900	1	1	1	1	1	1
Q92930	1	1	1	1	1	1
Q92945	1	1	1	1	1	1
Q92947	1	1	1	1	1	1
Q92973	1	1	1	1	1	1
Q93008	1	1	1	1	1	1
Q93050	1	1	1	1	1	1
Q93084	1	1	1	1	1	1
Q969G3	1	1	1	1	1	1
Q969G5	1	1	1	1	1	1
Q969H8	1	1	1	1	1	1
Q969N2	1	1	1	1	1	1
Q969V3	1	1	1	1	1	1
Q969X5	1	1	1	1	1	1
Q969Z3	1	1	1	1	1	1
Q96A26	1	1	1	1	1	1
Q96A32	1	1	1	1	1	1
Q96A33	1	1	1	1	1	1
Q96A35	1	1	1	1	1	1
Q96AB3	1	1	1	1	1	1
Q96AC1	1	1	1	1	1	1
Q96AE4	1	1	1	1	1	1
Q96AG4	1	1	1	1	1	1
Q96AP7	1	1	1	1	1	1
Q96AQ6	1	1	1	1	1	1
Q96AY3	1	1	1	1	1	1
Q96B49	1	1	1	1	1	1
Q96C23	1	1	1	1	1	1
Q96CG8	1	1	1	1	1	1
Q96CM8	1	1	1	1	1	1
Q96CN7	1	1	1	1	1	1
Q96CS3	1	1	1	1	1	1
Q96CW1	1	1	1	1	1	1
Q96CX2	1	1	1	1	1	1
Q96D15	1	1	1	1	1	1
Q96DB5	1	1	1	1	1	1
Q96DC8	1	1	1	1	1	1
Q96DH6	1	1	1	1	1	1
Q96DI7	1	1	1	1	1	1
Q96DZ1	1	1	1	1	1	1
Q96EP5	1	1	1	1	1	1
Q96EY1	1	1	1	1	1	1
Q96EY7	1	1	1	1	1	1
Q96EY8	1	1	1	1	1	1
Q96FJ2	1	1	1	1	1	1
Q96FN4	1	1	1	1	1	1
Q96FQ6	1	1	1	1	1	1
Q96FW1	1	1	1	1	1	1
Q96FZ7	1	1	1	1	1	1
Q96G03	1	1	1	1	1	1
Q96GC5	1	1	1	1	1	1
Q96GQ5	1	1	1	1	1	1
Q96HC4	1	1	1	1	1	1
Q96HD1	1	1	1	1	1	1
Q96HE7	1	1	1	1	1	1
Q96HS1	1	1	1	1	1	1
Q96HY6	1	1	1	1	1	1
Q96I24	1	1	1	1	1	1
Q96I99	1	1	1	1	1	1
Q96IU4	1	1	1	1	1	1
Q96IX5	1	1	1	1	1	1
Q96JB5	1	1	1	1	1	1
Q96JJ7	1	1	1	1	1	1
Q96K19	1	1	1	1	1	1
Q96KA5	1	1	1	1	1	1
Q96KP1	1	1	1	1	1	1
Q96KP4	1	1	1	1	1	1
Q96LJ7	1	1	1	1	1	1
Q96M27	1	1	1	1	1	1
Q96ME7	1	1	1	1	1	1
Q96N66	1	1	1	1	1	1
Q96NB2	1	1	1	1	1	1
Q96PD5	1	1	1	1	1	1
Q96PK6	1	1	1	1	1	1
Q96QK1	1	1	1	1	1	1
Q96QR8	1	1	1	1	1	1
Q96RF0	1	1	1	1	1	1
Q96RP9	1	1	1	1	1	1
Q96RQ3	1	1	1	1	1	1
Q96RQ9	1	1	1	1	1	1
Q96S52	1	1	1	1	1	1
Q96S97	1	1	1	1	1	1
Q96SQ9	1	1	1	1	1	1
Q96T51	1	1	1	1	1	1
Q96TA1	1	1	1	1	1	1
Q96TC7	1	1	1	1	1	1
Q99426	1	1	1	1	1	1
Q99439	1	1	1	1	1	1
Q99459	1	1	1	1	1	1
Q99460	1	1	1	1	1	1
Q99471	1	1	1	1	1	1
Q99497	1	1	1	1	1	1
Q99523	1	1	1	1	1	1
Q99536	1	1	1	1	1	1
Q99538	1	1	1	1	1	1
Q99569	1	1	1	1	1	1
Q99584	1	1	1	1	1	1
Q99613	1	1	1	1	1	1
Q99623	1	1	1	1	1	1
Q99627	1	1	1	1	1	1
Q99653	1	1	1	1	1	1
Q99714	1	1	1	1	1	1
Q99715	1	1	1	1	1	1
Q99729	1	1	1	1	1	1
Q99733	1	1	1	1	1	1
Q99747	1	1	1	1	1	1
Q99798	1	1	1	1	1	1
Q99805	1	1	1	1	1	1
Q99828	1	1	1	1	1	1
Q99829	1	1	1	1	1	1
Q99832	1	1	1	1	1	1
Q99873	1	1	1	1	1	1
Q99969	1	1	1	1	1	1
Q9BPW8	1	1	1	1	1	1
Q9BPX5	1	1	1	1	1	1
Q9BQ69	1	1	1	1	1	1
Q9BQA9	1	1	1	1	1	1
Q9BQB6	1	1	1	1	1	1
Q9BQG0	1	1	1	1	1	1
Q9BQI0	1	1	1	1	1	1
Q9BR76	1	1	1	1	1	1
Q9BRA2	1	1	1	1	1	1
Q9BRJ7	1	1	1	1	1	1
Q9BRK5	1	1	1	1	1	1
Q9BRR6	1	1	1	1	1	1
Q9BRX8	1	1	1	1	1	1
Q9BS26	1	1	1	1	1	1
Q9BS40	1	1	1	1	1	1
Q9BSH5	1	1	1	1	1	1
Q9BSJ8	1	1	1	1	1	1
Q9BT22	1	1	1	1	1	1
Q9BT40	1	1	1	1	1	1
Q9BT78	1	1	1	1	1	1
Q9BTT0	1	1	1	1	1	1
Q9BTU6	1	1	1	1	1	1
Q9BTV4	1	1	1	1	1	1
Q9BTZ2	1	1	1	1	1	1
Q9BU23	1	1	1	1	1	1
Q9BUF5	1	1	1	1	1	1
Q9BUJ2	1	1	1	1	1	1
Q9BUP3	1	1	1	1	1	1
Q9BUQ8	1	1	1	1	1	1
Q9BUR5	1	1	1	1	1	1
Q9BUT1	1	1	1	1	1	1
Q9BV38	1	1	1	1	1	1
Q9BV40	1	1	1	1	1	1
Q9BVC6	1	1	1	1	1	1
Q9BVK6	1	1	1	1	1	1
Q9BWM7	1	1	1	1	1	1
Q9BWS9	1	1	1	1	1	1
Q9BX66	1	1	1	1	1	1
Q9BX68	1	1	1	1	1	1
Q9BX97	1	1	1	1	1	1
Q9BXJ0	1	1	1	1	1	1
Q9BXJ9	1	1	1	1	1	1
Q9BXN1	1	1	1	1	1	1
Q9BXP5	1	1	1	1	1	1
Q9BXS5	1	1	1	1	1	1
Q9BXX0	1	1	1	1	1	1
Q9BY32	1	1	1	1	1	1
Q9BY50	1	1	1	1	1	1
Q9BY67	1	1	1	1	1	1
Q9BYC9	1	1	1	1	1	1
Q9BYD2	1	1	1	1	1	1
Q9BYD6	1	1	1	1	1	1
Q9BZ29	1	1	1	1	1	1
Q9BZE1	1	1	1	1	1	1
Q9BZF9	1	1	1	1	1	1
Q9BZK7	1	1	1	1	1	1
Q9BZQ8	1	1	1	1	1	1
Q9BZZ5	1	1	1	1	1	1
Q9C002	1	1	1	1	1	1
Q9GZM7	1	1	1	1	1	1
Q9GZS3	1	1	1	1	1	1
Q9GZT3	1	1	1	1	1	1
Q9GZT6	1	1	1	1	1	1
Q9H074	1	1	1	1	1	1
Q9H0E2	1	1	1	1	1	1
Q9H0U3	1	1	1	1	1	1
Q9H0U4	1	1	1	1	1	1
Q9H0W9	1	1	1	1	1	1
Q9H1E3	1	1	1	1	1	1
Q9H1E5	1	1	1	1	1	1
Q9H1K1	1	1	1	1	1	1
Q9H223	1	1	1	1	1	1
Q9H299	1	1	1	1	1	1
Q9H2U2	1	1	1	1	1	1
Q9H2W6	1	1	1	1	1	1
Q9H307	1	1	1	1	1	1
Q9H3G5	1	1	1	1	1	1
Q9H3K2	1	1	1	1	1	1
Q9H3N1	1	1	1	1	1	1
Q9H3P7	1	1	1	1	1	1
Q9H3S7	1	1	1	1	1	1
Q9H3U1	1	1	1	1	1	1
Q9H444	1	1	1	1	1	1
Q9H4A4	1	1	1	1	1	1
Q9H4G0	1	1	1	1	1	1
Q9H4G4	1	1	1	1	1	1
Q9H4M9	1	1	1	1	1	1
Q9H553	1	1	1	1	1	1
Q9H6K4	1	1	1	1	1	1
Q9H6R3	1	1	1	1	1	1
Q9H7Z7	1	1	1	1	1	1
Q9H845	1	1	1	1	1	1
Q9H8H3	1	1	1	1	1	1
Q9H8L6	1	1	1	1	1	1
Q9H8Y8	1	1	1	1	1	1
Q9H936	1	1	1	1	1	1
Q9H993	1	1	1	1	1	1
Q9H9B4	1	1	1	1	1	1
Q9H9J2	1	1	1	1	1	1
Q9HAT2	1	1	1	1	1	1
Q9HAV0	1	1	1	1	1	1
Q9HAV7	1	1	1	1	1	1
Q9HB40	1	1	1	1	1	1
Q9HBH5	1	1	1	1	1	1
Q9HBL0	1	1	1	1	1	1
Q9HC35	1	1	1	1	1	1
Q9HC38	1	1	1	1	1	1
Q9HCC0	1	1	1	1	1	1
Q9HCU5	1	1	1	1	1	1
Q9HD20	1	1	1	1	1	1
Q9HD45	1	1	1	1	1	1
Q9HDC9	1	1	1	1	1	1
Q9NNW7	1	1	1	1	1	1
Q9NP72	1	1	1	1	1	1
Q9NP81	1	1	1	1	1	1
Q9NPJ3	1	1	1	1	1	1
Q9NQC3	1	1	1	1	1	1
Q9NQG5	1	1	1	1	1	1
Q9NQR4	1	1	1	1	1	1
Q9NQW7	1	1	1	1	1	1
Q9NR12	1	1	1	1	1	1
Q9NR28	1	1	1	1	1	1
Q9NR31	1	1	1	1	1	1
Q9NR45	1	1	1	1	1	1
Q9NR46	1	1	1	1	1	1
Q9NR99	1	1	1	1	1	1
Q9NRD9	1	1	1	1	1	1
Q9NRG7	1	1	1	1	1	1
Q9NRK6	1	1	1	1	1	1
Q9NRN5	1	1	1	1	1	1
Q9NRP0	1	1	1	1	1	1
Q9NRV9	1	1	1	1	1	1
Q9NRX4	1	1	1	1	1	1
Q9NS69	1	1	1	1	1	1
Q9NSD9	1	1	1	1	1	1
Q9NSE4	1	1	1	1	1	1
Q9NT62	1	1	1	1	1	1
Q9NTI5	1	1	1	1	1	1
Q9NTJ5	1	1	1	1	1	1
Q9NTK5	1	1	1	1	1	1
Q9NTX5	1	1	1	1	1	1
Q9NUB1	1	1	1	1	1	1
Q9NUJ1	1	1	1	1	1	1
Q9NUP9	1	1	1	1	1	1
Q9NUQ7	1	1	1	1	1	1
Q9NUQ9	1	1	1	1	1	1
Q9NUU7	1	1	1	1	1	1
Q9NVA2	1	1	1	1	1	1
Q9NVH1	1	1	1	1	1	1
Q9NVH6	1	1	1	1	1	1
Q9NVI7	1	1	1	1	1	1
Q9NVJ2	1	1	1	1	1	1
Q9NVP1	1	1	1	1	1	1
Q9NW15	1	1	1	1	1	1
Q9NW64	1	1	1	1	1	1
Q9NWS8	1	1	1	1	1	1
Q9NX14	1	1	1	1	1	1
Q9NX24	1	1	1	1	1	1
Q9NX40	1	1	1	1	1	1
Q9NX63	1	1	1	1	1	1
Q9NY12	1	1	1	1	1	1
Q9NY15	1	1	1	1	1	1
Q9NY33	1	1	1	1	1	1
Q9NYL9	1	1	1	1	1	1
Q9NYU2	1	1	1	1	1	1
Q9NZ01	1	1	1	1	1	1
Q9NZ08	1	1	1	1	1	1
Q9NZ45	1	1	1	1	1	1
Q9NZB2	1	1	1	1	1	1
Q9NZJ7	1	1	1	1	1	1
Q9NZM1	1	1	1	1	1	1
Q9NZN4	1	1	1	1	1	1
Q9P016	1	1	1	1	1	1
Q9P035	1	1	1	1	1	1
Q9P0I2	1	1	1	1	1	1
Q9P0J0	1	1	1	1	1	1
Q9P0K7	1	1	1	1	1	1
Q9P0L0	1	1	1	1	1	1
Q9P0M6	1	1	1	1	1	1
Q9P291	1	1	1	1	1	1
Q9P2B2	1	1	1	1	1	1
Q9P2E9	1	1	1	1	1	1
Q9P2J5	1	1	1	1	1	1
Q9P2R3	1	1	1	1	1	1
Q9P2R7	1	1	1	1	1	1
Q9TQE0	1	1	1	1	1	1
Q9UBG0	1	1	1	1	1	1
Q9UBI6	1	1	1	1	1	1
Q9UBQ0	1	1	1	1	1	1
Q9UBQ5	1	1	1	1	1	1
[truncated: 137 more rows]
