# Supplementary material for: Radiogenomic Analysis of Papillary Thyroid Carcinoma for Prediction of Cervical Lymph Node Metastasis: A Preliminary Study
Source: Front Oncol. 2021 Jun 29;11:682998. doi: 10.3389/fonc.2021.682998 (PMC8276635; doi:10.3389/fonc.2021.682998)
Supplement: Supplementary file 2 [file DataSheet_2.xls]

## Sheet: total CC
	Age	Area	The ratio of the tumor area to that of its convex hull	Eccentricity	Convexity	Roundness	Compactness	Spiculation	ExtremePointNum	Rectlike	Acutance	Roughness	Elliptical-normalized eccentricity	Elliptical-normalized angle	Length-to-width ratio	Overlap part length	Overlap part area	distance to capsule	mean tumor contrast	mean tumor covariance	mean tumor non-similarity	deviation ratio of tumor tissue and normal thyroid gland	relative brightness of tumor and normal tissue	relative brightness of tumor and normal muscle	Autoc	Contr	Corm	Corrp	Cprom	Cshad	Dissi	Energy	Entro	Homom	Homop	Maxpr	Sosvh	Savgh	Svarh	Senth	Dvarh	Denth	inf1h	inf2h	total calcification area	maximum calcification area	minimum calcification area	total calcification circumference	the number of calcification point
A0A0C4DH25	0.207773	0.0490451	0.0490451	0.0466005	0.39068	-0.026738	0.353705	0.0637128	-0.145419	-0.143468	0.291367	0.0478228	0.245531	-0.194724	-0.206417	0.0215432	0.203361	-0.209778	0.101604	0.133995	0.042628	0.0542399	-0.106494	-0.434989	-0.246448	-0.084492	-0.307257	-0.0517953	-0.409626	-0.318869	0.00687548	0.184416	-0.185638	-0.0646295	-0.0624905	-0.044767	-0.238197	-0.240031	-0.260504	-0.208251	-0.084492	0.0588235	0.134301	0.0771581	-0.026738	0.245531	-0.420932	0.353705	-0.0517953
A0A0C4DH31	0.262699	0.135218	0.135218	0.068602	0.130634	-0.0490451	0.000458365	-0.121467	0.0265685	-0.178915	0.038961	-0.00718105	0.152636	0.0388501	0.0218487	-0.0734912	0.181054	-0.126967	0.0542399	0.215584	0.0429335	0.121467	0.0282659	-0.280672	-0.163636	-0.164553	-0.122383	0.00229183	-0.435294	-0.300229	-0.137051	0.249809	-0.285561	0.112605	0.113827	0.117189	-0.16272	-0.187777	-0.169442	-0.309091	-0.164553	-0.112299	-0.078686	0.169137	-0.0490451	0.152636	-0.285867	0.000458365	0.00229183
A0A0C4DH67	0.206396	-0.0530176	-0.0530176	0.235447	0.228419	-0.220168	0.000458365	-0.0322383	-0.0834786	-0.195416	0.104049	-0.0857143	0.117189	0.0113708	-0.00809778	-0.155997	0.267227	-0.119022	-0.14958	0.21589	0.211306	-0.00168067	0.169137	-0.108633	-0.0496562	0.0560733	-0.153858	-0.152941	-0.302979	-0.185027	0.00932009	0.155691	-0.207028	0.0218487	0.0212376	-0.0148205	-0.0404889	-0.0759358	-0.0621849	-0.225057	0.0560733	-0.00840336	0.00901451	-0.0432391	-0.220168	0.117189	-0.250726	0.000458365	-0.152941
A0FGR8	0.34333	0.0533231	0.0533231	-0.124217	0.313675	0.122689	0.37204	0.158442	0.0584822	0.156303	0.274561	0.0704354	0.0374332	0.0633288	-0.357372	0.0572956	-0.132162	-0.0414057	0.181665	-0.171276	-0.0551566	-0.0172651	-0.125134	-0.306952	-0.142857	0.0896868	-0.214668	-0.0719633	-0.107105	-0.0796028	0.0420168	0.0542399	0.00932009	-0.0499618	-0.0441558	-0.0579068	-0.129412	-0.149274	-0.130023	0.0126814	0.0896868	0.038961	0.070741	-0.0747135	0.122689	0.0374332	-0.141635	0.37204	-0.0719633
A1L0T0	-0.353581	0.0316272	0.0316272	0.301146	0.10191	-0.291367	-0.0692131	0.246448	-0.206889	-0.182277	-0.0805195	-0.216501	-0.0881589	-0.0808587	0.34026	0.115661	-0.268144	0.0820474	-0.0508785	0.0988541	-0.0166539	0.163636	-0.186249	-0.0420168	-0.188083	-0.0872422	0.00932009	0.00809778	0.133079	-0.0258212	-0.0780749	0.174026	-0.181665	0.0169595	0.026738	0.0612681	-0.192055	-0.150191	-0.177998	-0.171276	-0.0872422	-0.0701299	0.109244	0.0829641	-0.291367	-0.0881589	-0.180138	-0.0692131	0.00809778
A3KMH1	0.260557	0.129412	0.129412	0.0820474	0.127884	-0.0634072	0.0401833	0.210695	-0.0443333	-0.126967	0.114133	-0.182277	-0.0744079	0.0535373	0.0676853	-0.0649351	0.0560733	-0.157525	0.0728801	-0.0142093	-0.125745	0.0634072	-0.145607	-0.310008	-0.0252101	-0.0359053	0.0297937	0.120856	0.0517953	-0.0728801	-0.0524064	0.0961039	-0.0741024	-0.0252101	-0.0227655	0.0258212	-0.0194041	-0.0423224	-0.00320856	-0.0551566	-0.0359053	-0.0160428	-0.0242934	0.0462949	-0.0634072	-0.0744079	-0.0123759	0.0401833	0.120856
A8MSI8	-0.0449817	0.0325439	0.0325439	0.0927426	-0.126662	-0.0906035	-0.112605	0.0139037	-0.120109	-0.147746	-0.155386	-0.0737968	-0.0802139	-0.0568538	0.207028	0.0731856	0.122078	-0.078686	-0.084492	0.167914	0.214668	0.156303	-0.132162	-0.136134	-0.0117647	-0.0221543	0.211001	0.0285714	0.255615	-0.111688	0.0126814	0.122078	-0.136746	-0.0796028	-0.0777693	-0.0261268	-0.0172651	-0.0429335	0.00626432	-0.147441	-0.0221543	0.0597403	0.10741	0.0154316	-0.0906035	-0.0802139	-0.0493506	-0.112605	0.0285714
B0I1T2	-0.119186	-0.0349885	-0.0349885	0.411459	0.36165	-0.390985	0.0893812	0.190833	-0.202644	-0.0731856	0.0411001	-0.275477	-0.0472116	-0.039008	0.15233	-0.186249	0.111688	-0.269366	-0.100076	0.0511841	-0.138579	-0.147135	0.0737968	-0.105577	-0.0340718	0.00993125	0.0918258	-0.00718105	0.0404889	-0.0896868	0.0359053	0.00779221	-0.0524064	-0.0847976	-0.0725745	-0.0655462	-0.0313216	0.00381971	-0.0514897	-0.0322383	0.00993125	0.0432391	0.14194	-0.00412529	-0.390985	-0.0472116	-0.171581	0.0893812	-0.00718105
L0R6Q1	0.19385	0.0252101	0.0252101	0.182582	0.121467	-0.194194	-0.0838808	0.182277	-0.372431	-0.38518	-0.0741024	-0.060657	0.219862	-0.29027	0.176776	-0.161192	0.230252	-0.255921	-0.22903	0.0875477	0.253476	0.062796	0.181665	-0.286173	0.0957983	0.185638	0.0631016	-0.0154316	-0.0695187	-0.0383499	0.165775	-0.0135982	-0.0432391	-0.17372	-0.171581	-0.167303	0.0976318	0.0997708	0.119022	-0.0484339	0.185638	0.142552	-0.00565317	-0.164553	-0.194194	0.219862	0.11505	-0.0838808	-0.0154316
O00151	-0.565025	-0.060657	-0.060657	0.161497	-0.0759358	-0.21039	-0.220474	0.0172651	0.00220094	0.0242934	-0.373262	-0.0817418	0.0508785	0.100757	0.202445	-0.0484339	0.0649351	-0.0365164	-0.0930481	-0.13094	0.0200153	0.00412529	0.119633	0.281589	0.1233	0.0157372	0.258976	0.103132	0.429794	0.251337	0.0313216	-0.144079	0.132468	-0.0154316	-0.0224599	-0.0420168	0.133995	0.122383	0.154775	0.109855	0.0157372	0.0374332	-0.0349885	-0.0178762	-0.21039	0.0508785	0.0359053	-0.220474	0.103132
O00159	-0.131885	0.0594347	0.0594347	0.103132	0.137051	-0.122078	0.0374332	0.259893	-0.114449	0.164248	-0.0466005	-0.235752	-0.195416	-0.0546428	0.177082	-0.000763942	-0.29259	0.204584	0.121467	-0.0380443	-0.412376	-0.0890756	-0.115661	0.197861	-0.0493506	-0.222613	0.0600458	0.161192	0.252559	0.117189	-0.258365	-0.0307105	0.0355997	0.271811	0.27945	0.268755	-0.0438503	-0.00351413	-0.0487395	0.0838808	-0.222613	-0.277311	-0.25806	0.234836	-0.122078	-0.195416	-0.0194041	0.0374332	0.161192
O00160	0.401775	-0.0530176	-0.0530176	-0.0300993	0.0692131	0.0276547	-0.0218487	0.0566845	-0.274961	-0.405042	-0.296257	-0.0215432	0.166998	-0.235943	0.235447	0.164859	-0.258671	0.153858	0.142552	0.208556	0.00381971	0.335371	-0.159358	-0.31123	-0.281895	-0.0282659	-0.319175	-0.113522	-0.119633	-0.216196	-0.105882	0.385791	-0.335982	0.137357	0.146218	0.120244	-0.277311	-0.269977	-0.267227	-0.350955	-0.0282659	-0.137662	-0.0395722	0.0359053	0.0276547	0.166998	-0.363178	-0.0218487	-0.113522
O00161	-0.190484	0.497021	0.497021	0.418182	0.187471	-0.428266	-0.0869366	0.3534	-0.181892	-0.144996	0.0906035	-0.400764	-0.130023	-0.0750154	0.236975	-0.212529	0.0499618	-0.168831	0.147441	0.0499618	-0.164248	0.233308	-0.114439	-0.245837	-0.208862	-0.45424	0.10466	0.387624	-0.23178	-0.0869366	-0.408709	0.294118	-0.293201	0.342093	0.347594	0.38304	-0.207945	-0.244614	-0.188999	-0.253476	-0.45424	-0.397403	-0.314591	0.474714	-0.428266	-0.130023	-0.170053	-0.0869366	0.387624
O00170	-0.163556	0.068602	0.068602	0.00870894	0.177082	-0.000458365	0.156914	0.0912147	-0.0836358	0.0634072	0.196333	-0.0777693	-0.00748663	-0.0312696	-0.151719	0.0517953	0.0462949	0.00198625	-0.0316272	-0.0374332	-0.0502674	0.0762414	-0.107716	-0.062796	-0.174332	-0.0331551	-0.144079	-0.185332	-0.0365164	-0.248587	-0.0569901	0.13369	-0.277617	0.112605	0.109244	0.050573	-0.170665	-0.122383	-0.144385	-0.268144	-0.0331551	-0.0609626	-0.0245989	0.038961	-0.000458365	-0.00748663	-0.18686	0.156914	-0.185332
O00186	-0.229498	0.299924	0.299924	0.323759	0.159358	-0.337815	-0.0896868	0.342704	-0.20453	-0.203361	-0.0835752	-0.340565	-0.0554622	-0.1006	0.196639	-0.0823529	-0.122689	0.0377387	0.0854087	0.126356	-0.0936593	0.209167	-0.111077	-0.117189	-0.22628	-0.228724	-0.034683	0.153247	-0.160581	-0.0181818	-0.263866	0.235447	-0.236364	0.248281	0.257754	0.235752	-0.215279	-0.220779	-0.199083	-0.20275	-0.228724	-0.279756	-0.199083	0.266005	-0.337815	-0.0554622	-0.252865	-0.0896868	0.153247
O00192	-0.210068	0.317341	0.317341	0.337204	-0.0481283	-0.352177	-0.283728	0.231474	-0.061312	-0.0796028	-0.198778	-0.38793	-0.285867	-0.0653818	0.352177	-0.323147	-0.0132926	-0.131856	0.111383	0.126356	-0.235752	0.0973262	-0.000763942	-0.189916	-0.0190985	-0.267532	0.195722	0.284645	-0.112605	0.034683	-0.193888	0.136746	-0.092437	0.161497	0.171887	0.184721	-0.023071	-0.0539343	-0.00320856	-0.0731856	-0.267532	-0.197861	-0.13094	0.278839	-0.352177	-0.285867	-0.0698243	-0.283728	0.284645
O00203	0.0154529	0.212529	0.212529	-0.0563789	-0.113827	0.0438503	-0.092437	0.0704354	0.012734	-0.232086	-0.163636	0.026738	0.121161	-0.00552745	0.0374332	0.0380443	-0.0337662	0.158747	-0.0111536	0.164859	0.169748	0.322536	-0.153858	-0.138885	-0.109244	-0.119633	-0.1945	0.0725745	-0.272422	-0.0166539	-0.123606	0.218335	-0.176165	0.118717	0.114439	0.0756303	-0.0982429	-0.171276	-0.0734912	-0.188694	-0.119633	-0.0994652	-0.0572956	0.136134	0.0438503	0.121161	-0.278228	-0.092437	0.0725745
O00217	-0.175949	0.239114	0.239114	0.266921	0.0930481	-0.263254	-0.0646295	0.168526	-0.0870944	-0.120856	0.0713522	-0.179526	-0.133079	-0.0323751	0.214362	0.0982429	-0.15783	0.0331551	0.0181818	0.207028	0.100076	0.150191	-0.229947	-0.154163	-0.173415	-0.200611	0.0401833	0.131551	-0.119939	-0.0542399	-0.164248	0.243086	-0.277617	0.119633	0.129412	0.146524	-0.180138	-0.194805	-0.165775	-0.25042	-0.200611	-0.160275	-0.0472116	0.198472	-0.263254	-0.133079	-0.155691	-0.0646295	0.131551
O00231	-0.252907	-0.424599	-0.424599	0.076547	0.387013	-0.0664629	0.401681	0.0820474	-0.190539	-0.0126814	0.201528	0.0744079	0.110466	-0.233416	-0.102215	0.0771581	0.118105	0.0710466	-0.273033	0.280978	0.142552	-0.164859	0.00595875	-0.070741	-0.109549	0.246142	-0.286478	-0.508633	0.0893812	-0.330176	0.296868	-0.0591291	-0.0175707	-0.29259	-0.300229	-0.326509	-0.103438	-0.0462949	-0.141024	-0.094576	0.246142	0.340871	0.508938	-0.257143	-0.0664629	0.110466	-0.47013	0.401681	-0.508633
O00232	-0.230416	-0.392819	-0.392819	0.068602	0.351261	-0.0722689	0.308785	0.0667685	-0.0885093	0.0126814	0.167914	-0.0563789	-0.054851	-0.112918	-0.160581	-0.092437	0.187777	0.0890756	-0.245837	0.194194	0.0404889	-0.175554	0.0105424	-0.00779221	-0.038961	0.279756	-0.355233	-0.481131	0.026738	-0.185027	0.324981	-0.129106	0.0921314	-0.30573	-0.313675	-0.353705	-0.0291826	0.000763942	-0.0679908	0.0343774	0.279756	0.348205	0.445073	-0.275477	-0.0722689	-0.054851	-0.36929	0.308785	-0.481131
O00233	0.0399327	-0.214362	-0.214362	0.152941	0.240947	-0.149274	0.185638	-0.00229183	-0.37809	-0.133079	0.0997708	-0.0307105	0.168831	-0.381552	-0.0245989	-0.158747	0.331398	-0.175859	-0.209473	0.0517953	-0.0572956	-0.0695187	0.155691	-0.147746	-0.0692131	0.142246	-0.231474	-0.33751	0.0456837	-0.346982	0.155386	0.0334607	-0.124523	-0.130634	-0.136746	-0.167303	-0.0554622	-0.0398778	-0.0710466	-0.182277	0.142246	0.170053	0.256226	-0.149274	-0.149274	0.168831	-0.381207	0.185638	-0.33751
O00264	-0.435741	-0.0438503	-0.0438503	0.447823	0.287395	-0.436822	0.0392666	0.339649	-0.373689	0.00473644	0.0646295	-0.330787	-0.145302	-0.256316	0.324981	-0.0566845	-0.126662	0.00626432	-0.228724	0.0719633	-0.154775	-0.0808251	-0.0826585	0.0609626	-0.122078	-0.052712	0.00870894	-0.0820474	0.188999	-0.104966	-0.000152788	-0.0139037	-0.0826585	-0.0392666	-0.0279603	-0.00718105	-0.126662	-0.0282659	-0.130023	-0.052712	-0.052712	-0.00809778	0.183193	0.0472116	-0.436822	-0.145302	-0.179526	0.0392666	-0.0820474
O00267	-0.138158	0.254698	0.254698	0.272116	0.113827	-0.292284	-0.00626432	0.208556	-0.282035	-0.160275	0.0643239	-0.34851	-0.170665	-0.206253	0.153858	-0.15233	0.0566845	-0.0857143	0.0316272	-0.132773	0.0744079	0.210084	-0.139496	-0.0670741	-0.27395	-0.362567	-0.028877	0.143468	-0.0371276	-0.204889	-0.359511	0.251031	-0.379679	0.368678	0.368984	0.349733	-0.269672	-0.265699	-0.22628	-0.34301	-0.362567	-0.370206	-0.254698	0.378151	-0.292284	-0.170665	-0.264171	-0.00626432	0.143468
O00291	-0.0843024	0.275477	0.275477	0.00229183	-0.1178	-0.0472116	-0.177693	0.279756	-0.103916	-0.297479	-0.388846	-0.0352941	0.109549	-0.123815	0.255921	-0.0325439	-0.139801	0.0270435	0.131856	0.0799083	0.0875477	0.294118	-0.130328	-0.281895	-0.00320856	-0.15783	0.125134	0.358289	0.104049	0.152636	-0.131551	0.12055	-0.0111536	0.119022	0.118105	0.109549	0.00351413	-0.0484339	0.031016	-0.0148205	-0.15783	-0.117494	-0.22139	0.172193	-0.0472116	0.109549	0.00229183	-0.177693	0.358289
O00299	-0.121328	0.0912147	0.0912147	0.0212376	0.122078	-0.00626432	0.169137	0.0304049	0.0215378	0.0637128	0.199694	0.076547	0.076547	-0.0655397	-0.0805195	0.174637	-0.146524	0.259282	-0.0475172	0.101299	0.123606	0.0805195	-0.180138	0.0190985	-0.225974	-0.0484339	-0.292284	-0.204278	-0.24217	-0.233613	-0.103743	0.201222	-0.312452	0.164859	0.163025	0.100076	-0.224446	-0.220779	-0.203056	-0.303591	-0.0484339	-0.122689	0.00412529	0.0621849	-0.00626432	0.076547	-0.269672	0.169137	-0.204278
O00303	0.167534	-0.128801	-0.128801	-0.000458365	0.159664	0.00504202	0.236669	-0.190222	-0.193369	-0.33262	0.0750191	0.144996	0.400764	-0.183195	-0.0777693	0.23453	0.15508	-0.0545455	0.176471	0.0172651	0.0362108	0.158136	-0.121161	-0.199694	-0.239114	0.0065699	-0.290756	-0.127578	-0.163025	-0.176471	-0.0502674	0.264477	-0.254698	0.0233766	0.0163484	0.0102368	-0.22628	-0.278839	-0.239725	-0.285256	0.0065699	-0.0145149	0.0875477	0.00106952	0.00504202	0.400764	-0.419404	0.236669	-0.127578
O00330	-0.0287638	0.100993	0.100993	0.185638	0.237892	-0.17097	0.0951872	0.176776	-0.250279	-0.12605	0.200306	-0.233308	-0.11016	-0.233416	-0.0239878	-0.122078	0.240642	-0.270283	-0.141024	0.121772	0.180443	0.0429335	-0.0557678	-0.352177	-0.13369	-0.00534759	-0.023071	-0.177387	-0.0805195	-0.384874	0.0618793	0.108633	-0.1945	-0.134607	-0.125134	-0.0792972	-0.136746	-0.0988541	-0.150802	-0.183193	-0.00534759	0.0847976	0.163942	0.00565317	-0.17097	-0.11016	-0.191444	0.0951872	-0.177387
O00339	0.197828	0.260504	0.260504	0.0710466	-0.11016	-0.0820474	-0.193277	0.0511841	-0.0201229	-0.207945	-0.177693	-0.251031	-0.179832	0.00189513	0.148052	-0.0796028	0.0025974	-0.113216	0.286784	0.00320856	-0.166998	0.174943	-0.0579068	-0.058518	0.0270435	-0.246448	0.199083	0.41696	-0.156303	0.251031	-0.259893	0.169748	-0.0851031	0.236364	0.241253	0.257754	0.0245989	-0.0597403	0.0517953	-0.0472116	-0.246448	-0.274255	-0.360122	0.269672	-0.0820474	-0.179832	0.094576	-0.193277	0.41696
O00410	-0.313954	0.0658518	0.0658518	0.103438	-0.0392666	-0.084492	0.0172651	0.042628	-0.0841074	-0.123911	0.0450726	-0.0065699	0.0747135	-0.271793	0.078686	0.151108	-0.0716578	0.148969	-0.177082	0.138273	-0.00779221	0.148358	-0.169748	-0.142857	-0.0279603	0.0435447	-0.231474	-0.084492	-0.253782	-0.00901451	0.102215	0.0533231	-0.0307105	-0.159053	-0.161497	-0.147746	-0.0285714	-0.0618793	-0.0111536	-0.0591291	0.0435447	0.144079	0.247059	-0.0380443	-0.084492	0.0747135	-0.248281	0.0172651	-0.084492
O00422	-0.311659	0.259587	0.259587	0.350649	-0.0878533	-0.368067	-0.305424	0.222918	-0.256567	-0.405042	-0.331092	-0.347288	-0.0734912	-0.139765	0.505882	0.0013751	-0.151413	-0.0572956	0.114744	0.0126814	0.0349885	0.362261	-0.143468	-0.0300993	-0.137357	-0.300535	0.117494	0.327426	-0.0658518	0.172193	-0.299312	0.293812	-0.247364	0.255309	0.266616	0.287701	-0.142246	-0.172193	-0.102521	-0.20275	-0.300535	-0.313063	-0.217418	0.315814	-0.368067	-0.0734912	-0.0915202	-0.305424	0.327426
O00442	0.219859	0.119633	0.119633	0.126356	-0.0499618	-0.118105	-0.0398778	-0.0774637	-0.419594	-0.438961	-0.0484339	-0.0533231	0.22628	-0.389606	0.169137	0.0493506	0.0805195	0.0297937	0.191444	0.207334	-0.152941	0.333537	-0.220779	-0.373873	-0.411154	-0.244614	-0.319175	-0.0221543	-0.215279	-0.374484	-0.242781	0.387013	-0.374484	0.14683	0.151108	0.196028	-0.403209	-0.400458	-0.410542	-0.373262	-0.244614	-0.190833	0.0252101	0.243697	-0.118105	0.22628	-0.460351	-0.0398778	-0.0221543
O00461	-0.107711	0.0682964	0.0682964	0.103132	-0.226585	-0.148663	-0.382429	-0.0872422	-0.0375732	-0.280367	-0.421543	-0.0466005	0.1178	0.0391659	0.290451	0.0117647	-0.0224599	0.0105424	-0.0102368	-0.141024	0.10466	0.203667	-0.0300993	0.00901451	0.108327	0.0221543	0.144996	0.256532	0.239419	0.325898	-0.0142093	0.0117647	0.0242934	0.0120703	0.00993125	0.00229183	0.12055	0.0496562	0.16547	0.0245989	0.0221543	-0.018793	-0.18136	-0.0178762	-0.148663	0.1178	0.141329	-0.382429	0.256532
O00468	-0.345931	0.214973	0.214973	0.344843	-0.0514897	-0.349121	-0.265393	0.299007	-0.115078	-0.0294882	-0.177998	-0.461574	-0.335065	-0.0983886	0.351261	-0.0734912	-0.19725	-0.00840336	0.126662	-0.0145149	-0.304202	0.0820474	-0.0930481	0.17372	0.0163484	-0.21314	0.102827	0.2822	-0.0194041	0.305118	-0.198472	0.0603514	0.0175707	0.190222	0.204278	0.211001	0.0105424	0.00901451	0.0270435	0.0820474	-0.21314	-0.235752	-0.163636	0.228724	-0.349121	-0.335065	0.0624905	-0.265393	0.2822
O00483	-0.00887394	-0.156303	-0.156303	0.0594347	0.197861	-0.0304049	0.177693	-0.0912147	0.211133	0.225363	0.181971	-0.119328	-0.25806	0.232785	-0.158136	0.0695187	0.159358	-0.0484339	0.0221543	0.137968	0.16822	-0.0741024	-0.135523	0.0802139	-0.0826585	0.0539343	-0.0811306	-0.259587	0.0151261	-0.155997	0.0631016	0.118105	-0.105271	-0.0750191	-0.0689076	-0.0710466	-0.0780749	-0.128189	-0.092437	-0.123911	0.0539343	0.106188	0.280367	-0.0591291	-0.0304049	-0.25806	-0.305118	0.177693	-0.259587
O00487	-0.000305998	-0.462796	-0.462796	0.0233766	0.288006	-0.023071	0.2822	-0.0569901	-0.372745	-0.147441	-0.00534759	0.170053	0.445684	-0.349019	-0.0517953	0.238808	0.244003	-0.0826585	-0.0655462	0.119022	0.00534759	-0.0508785	0.0245989	-0.0203209	-0.102215	0.322231	-0.21864	-0.392819	0.136746	-0.143468	0.328037	0.0181818	-0.0472116	-0.338121	-0.342704	-0.342093	-0.0863254	-0.0655462	-0.0982429	-0.114133	0.322231	0.358289	0.449962	-0.336287	-0.023071	0.445684	-0.405042	0.2822	-0.392819
O00534	-0.241279	0.0954927	0.0954927	0.154163	-0.0719633	-0.167303	0.00198625	0.0190985	-0.275904	-0.365623	0.0322383	0.0569901	0.191444	-0.277952	0.169748	0.163025	0.0374332	0.0948816	-0.0218487	0.238197	0.130023	0.271811	-0.2767	-0.328037	-0.283422	-0.119328	-0.185332	-0.00595875	-0.010848	-0.229335	-0.0508785	0.273338	-0.301146	-0.0175707	-0.0245989	0.00320856	-0.275477	-0.303896	-0.266921	-0.341788	-0.119328	0.00901451	0.166692	0.104354	-0.167303	0.191444	-0.421543	0.00198625	-0.00595875
O00567	-0.178244	0.344843	0.344843	0.281283	-0.174332	-0.294423	-0.387624	0.122383	-0.110676	-0.353705	-0.275477	-0.44385	-0.216196	-0.0407452	0.349121	-0.0554622	-0.00779221	-0.135523	0.238197	-0.141635	-0.113522	0.397403	-0.215584	-0.0270435	-0.0860199	-0.309091	0.152636	0.449656	-0.058518	0.276394	-0.287395	0.263866	-0.159664	0.200917	0.206417	0.267532	-0.0872422	-0.171887	-0.0462949	-0.115355	-0.309091	-0.284339	-0.253476	0.325898	-0.294423	-0.216196	0.00748663	-0.387624	0.449656
O00592	-0.0146879	0.0774637	0.0774637	0.36929	0.0710466	-0.376929	-0.158136	0.235752	-0.282035	-0.0768526	-0.134607	-0.326814	-0.105882	-0.217939	0.410237	-0.107105	-0.163942	0.00351413	-0.0600458	0.0906035	-0.293201	-0.0652406	0.0863254	0.0206264	0.0157372	-0.113827	0.0258212	0.0710466	0.00840336	0.0343774	-0.178915	0.026738	-0.0398778	0.186555	0.20275	0.182582	0.0200153	0.0456837	0.0242934	-0.000458365	-0.113827	-0.212529	-0.131856	0.136746	-0.376929	-0.105882	-0.0823529	-0.158136	0.0710466
O00764	0.0327418	0.0362108	0.0362108	0.0725745	-0.0517953	-0.0569901	0.0774637	-0.217723	-0.0660283	-0.117494	0.195416	0.0453782	0.0615737	-0.128711	0.0462949	0.206112	0.163636	-0.00962567	0.062796	0.159664	-0.0297937	-0.0148205	-0.275477	-0.140107	-0.120244	-0.129106	-0.0441558	0.0759358	-0.0343774	-0.110772	-0.0441558	0.0487395	-0.0591291	-0.108938	-0.109549	-0.00993125	-0.119633	-0.161192	-0.13644	-0.0609626	-0.129106	0.0502674	0.141329	0.116578	-0.0569901	0.0615737	-0.18411	0.0774637	0.0759358
O14495	-0.396879	0.217418	0.217418	0.306341	0.0316272	-0.305424	-0.112911	0.328342	-0.0575389	0.170665	-0.0496562	-0.239419	-0.105882	-0.0818062	0.228724	-0.0802139	-0.132162	0.0114591	-0.0933537	0.000763942	-0.252865	-0.157219	0.0478228	0.251642	0.189305	-0.130023	0.269366	0.298701	-0.00351413	0.32437	-0.111383	-0.165164	0.164553	0.0991597	0.108327	0.096715	0.188388	0.191444	0.200917	0.224446	-0.130023	-0.126662	-0.137968	0.151108	-0.305424	-0.105882	0.140107	-0.112911	0.298701
O14498	0.410343	0.0872422	0.0872422	-0.222918	-0.0154316	0.189916	0.0343774	0.0456837	0.0627269	-0.00320856	0.0902979	0.0957983	-0.0102368	-0.0750154	-0.151719	0.175248	-0.121467	0.0157372	0.303285	-0.152024	0.104354	0.127578	-0.182582	-0.0921314	0.0190985	-0.0163484	-0.0545455	0.245531	-0.169748	0.274866	-0.0142093	0.0716578	0.0285714	0.0227655	0.023071	0.0401833	0.0172651	-0.0618793	0.0517953	0.0576012	-0.0163484	-0.0475172	-0.138273	0.00504202	0.189916	-0.0102368	0.194194	0.0343774	0.245531
O14548	0.286567	-0.0643239	-0.0643239	-0.109549	0.246142	0.136746	0.265699	0.00229183	0.0690153	0.0117647	0.22903	0.0200153	-0.0521008	0.0927032	-0.264782	0.0682964	0.173415	-0.158442	0.13094	0.0331551	0.15783	0.0887701	-0.179526	-0.232086	-0.163636	0.0719633	-0.218029	-0.251642	-0.096715	-0.281283	0.0829641	0.217112	-0.16547	-0.12055	-0.114133	-0.104049	-0.159664	-0.191444	-0.180443	-0.181665	0.0719633	0.131856	0.268449	-0.0820474	0.136746	-0.0521008	-0.25806	0.265699	-0.251642
O14561	-0.281365	0.0438503	0.0438503	0.440489	0.184416	-0.428266	-0.0912147	0.224446	-0.357653	-0.159664	0.054851	-0.287395	-0.031016	-0.306694	0.113827	-0.229641	0.42246	-0.50466	-0.207028	-0.0493506	0.211612	-0.0438503	0.184416	-0.136134	0.150191	0.164248	0.182888	-0.0530176	0.0808251	0.0245989	0.222307	-0.0453782	0.00687548	-0.233002	-0.227196	-0.208251	0.144691	0.151413	0.14194	0.012987	0.164248	0.205806	0.103132	-0.155997	-0.428266	-0.031016	0.126662	-0.0912147	-0.0530176
O14579	-0.211445	-0.242781	-0.242781	0.128189	0.278839	-0.137968	0.0236822	0.137968	-0.185194	-0.230863	0.0407945	-0.155386	0.0994652	-0.104864	-0.0242934	0.00870894	0.060657	0.0508785	-0.166387	0.150802	0.101299	0.096715	0.126662	0.0517953	-0.0218487	0.312758	-0.372345	-0.383346	-0.255921	0.0734912	0.223529	0.0407945	-0.0456837	-0.137357	-0.139496	-0.218335	-0.0105424	-0.00290298	-0.00473644	-0.0728801	0.312758	0.175248	0.17372	-0.288923	-0.137968	0.0994652	-0.164248	0.0236822	-0.383346
O14617	0.0211139	-0.26631	-0.26631	0.167609	0.288312	-0.196639	0.0774637	0.147135	-0.0951122	-0.00351413	-0.0450726	-0.0860199	-0.110466	-0.176878	0.062796	-0.150802	0.0475172	0.0939649	-0.244309	0.38518	0.23453	-0.196028	0.0151261	-0.192361	0.0551566	0.198472	-0.187471	-0.269977	0.031016	-0.0930481	0.275172	-0.138579	0.121467	-0.247364	-0.24492	-0.296868	0.0609626	0.0747135	0.031016	0.0811306	0.198472	0.281283	0.288617	-0.200306	-0.196639	-0.110466	-0.274255	0.0774637	-0.269977
O14672	-0.0564566	0.199083	0.199083	0.252254	0.0744079	-0.235752	-0.0178762	0.260504	-0.0393025	0.0566845	0.166998	-0.319175	-0.189305	0.0723306	0.0673797	-0.0591291	0.0741024	-0.0942704	0.0496562	-0.0114591	-0.170053	-0.0588235	-0.0621849	0.163331	0.0511841	-0.113522	0.136746	0.231169	-0.0359053	0.192666	-0.159664	0.0123759	0.00595875	0.129412	0.135523	0.154775	0.0576012	0.0157372	0.0670741	0.0722689	-0.113522	-0.167303	-0.140718	0.142246	-0.235752	-0.189305	0.0744079	-0.0178762	0.231169
O14735	-0.182834	-0.0392666	-0.0392666	0.375707	0.47013	-0.386402	0.150191	0.429488	-0.483893	0.0285714	0.0872422	-0.252254	-0.0282659	-0.423718	0.241558	-0.0609626	0.0145149	-0.0111536	-0.316119	0.255615	0.0212376	-0.145913	-0.0194041	0.0175707	-0.0154316	0.0334607	0.0359053	-0.084492	0.0737968	-0.120856	0.0805195	-0.0722689	-0.0753247	-0.0658518	-0.0521008	-0.0750191	-0.0190985	0.0667685	-0.0102368	-0.0313216	0.0334607	0.0536287	0.105577	-0.0282659	-0.386402	-0.0282659	-0.0792972	0.150191	-0.084492
O14745	-0.194309	0.125134	0.125134	0.118411	-0.0976318	-0.133384	-0.204278	-0.104049	0.0976275	-0.201528	-0.137357	0.0496562	0.114133	0.14782	0.220779	0.00106952	0.145913	-0.0279603	-0.108327	0.179832	0.294423	0.129412	-0.00840336	-0.0450726	0.0851031	-0.0459893	0.248892	0.189305	-0.0533231	0.0789916	-0.028877	0.104354	-0.176776	0.0273491	0.0194041	0.00718105	0.0814362	0.0025974	0.126356	-0.18961	-0.0459893	-0.00779221	-0.0896868	0.0462949	-0.133384	0.114133	0.0652406	-0.204278	0.189305
O14773	0.24541	-0.042628	-0.042628	0.273644	0.333843	-0.26631	0.0802139	0.183804	-0.404973	-0.248587	0.0985485	-0.214057	-0.0319328	-0.293586	0.144691	-0.138579	0.139496	-0.196944	-0.0884645	0.191138	0.191749	0.0884645	-0.0395722	-0.412987	-0.264477	0.0340718	-0.137051	-0.261115	-0.0105424	-0.446295	0.0459893	0.222002	-0.314591	-0.0829641	-0.0728801	-0.0478228	-0.263866	-0.215279	-0.261421	-0.331398	0.0340718	0.0462949	0.168526	-0.0313216	-0.26631	-0.0319328	-0.302979	0.0802139	-0.261115
O14776	0.0599756	0.464324	0.464324	0.174637	-0.0762414	-0.165164	-0.139801	0.102827	-0.0298699	-0.274561	-0.0270435	-0.273644	-0.108327	0.0680666	0.185943	-0.0991597	0.0456837	-0.121161	0.112605	-0.026738	-0.00504202	0.380596	-0.251031	-0.320092	-0.256226	-0.445684	0.0554622	0.339954	-0.22903	-0.228419	-0.413293	0.385791	-0.409931	0.301451	0.304202	0.360122	-0.255004	-0.311536	-0.217723	-0.371429	-0.445684	-0.367456	-0.22139	0.455462	-0.165164	-0.108327	-0.272422	-0.139801	0.339954
O14786	0.129284	0.404431	0.404431	0.250115	0.0304049	-0.280978	-0.153552	0.287395	-0.208618	-0.205195	-0.126967	-0.316119	-0.0753247	-0.153031	0.375401	-0.0401833	-0.122689	-0.00748663	0.24767	-0.00381971	-0.304507	0.267838	-0.246753	-0.217112	-0.205806	-0.483575	0.026738	0.471352	-0.00779221	-0.0496562	-0.460657	0.235752	-0.155386	0.343621	0.3534	0.430099	-0.2	-0.227196	-0.187166	-0.104354	-0.483575	-0.423988	-0.320397	0.493048	-0.280978	-0.0753247	-0.122689	-0.153552	0.471352
O14818	-0.191861	-0.551719	-0.551719	0.0261268	0.326814	-0.0316272	0.274561	0.00993125	-0.169001	-0.113216	0.0270435	0.0362108	0.0994652	-0.141503	-0.138273	0.042628	0.236058	0.0646295	-0.244309	0.261727	0.309396	-0.0829641	0.0893812	0.150191	-0.0337662	0.395875	-0.317341	-0.559969	0.0823529	-0.1233	0.382429	-0.023071	-0.0169595	-0.299618	-0.310924	-0.380901	-0.0236822	-0.0160428	-0.050573	-0.0884645	0.395875	0.371734	0.470741	-0.398625	-0.0316272	0.0994652	-0.384568	0.274561	-0.559969
O14828	0.0475827	-0.142857	-0.142857	-0.134607	0.0857143	0.170665	0.202139	-0.111688	0.0775046	0.0615737	0.092437	0.192361	0.118717	0.106443	-0.188999	0.133995	-0.00565317	0.0572956	-0.307869	0.282811	0.285867	-0.0942704	0.11016	-0.00381971	0.0737968	0.252865	-0.101299	-0.304507	-0.15508	-0.15783	0.203056	-0.0203209	-0.0252101	-0.141329	-0.137662	-0.195416	0.0747135	0.0777693	0.052712	-0.042628	0.252865	0.191444	0.214668	-0.252865	0.170665	0.118717	-0.119328	0.202139	-0.304507
O14874	0.275551	0.0496562	0.0496562	0.133384	0.242475	-0.105577	0.137968	0.0906035	-0.190696	-0.121467	0.306952	-0.0105424	0.0915202	-0.256947	-0.138579	-0.115661	0.283728	-0.29534	-0.0921314	0.127273	0.250726	-0.0258212	0.0233766	-0.429183	-0.0432391	0.127273	-0.0847976	-0.17097	-0.243086	-0.255921	0.180138	0.0582124	-0.0621849	-0.264477	-0.258976	-0.211612	-0.0423224	-0.0640183	-0.0649351	-0.0847976	0.127273	0.217112	0.247059	-0.126356	-0.105577	0.0915202	-0.136134	0.137968	-0.17097
O14880	0.110924	0.0181818	0.0181818	0.0444614	0.0869366	-0.0420168	0.0539343	0.109549	-0.106746	-0.179221	0.129106	-0.0242934	-0.0725745	-0.11655	-0.096715	-0.0420168	0.210084	-0.191138	-0.101299	0.0398778	0.393736	0.179221	-0.0762414	-0.361039	-0.0566845	0.144996	-0.121467	-0.207945	-0.0279603	-0.203056	0.189916	0.143468	-0.131551	-0.222613	-0.224752	-0.201222	-0.060657	-0.0927426	-0.0551566	-0.171581	0.144996	0.209778	0.222002	-0.148052	-0.0420168	-0.0725745	-0.0976318	0.0539343	-0.207945
O14936	-0.41019	0.183499	0.183499	0.408403	0.205806	-0.422765	-0.0148205	0.362261	-0.147463	0.0875477	0.12055	-0.336898	-0.255921	-0.136133	0.216807	-0.159053	-0.187471	0.0365164	-0.0869366	0.0719633	-0.273033	-0.138579	-0.00290298	-0.0692131	-0.0025974	-0.130328	0.0300993	0.109549	0.00901451	0.0508785	-0.12055	-0.0811306	-0.0013751	0.155691	0.164553	0.111383	-0.00290298	0.0582124	0.0194041	0.0343774	-0.130328	-0.138579	-0.142552	0.151719	-0.422765	-0.255921	0.0233766	-0.0148205	0.109549
O14949	0.23011	-0.171276	-0.171276	0.137662	0.280367	-0.102521	0.255921	-0.00443086	-0.203273	-0.00748663	0.306952	-0.0227655	-0.00870894	-0.244945	-0.185638	-0.222307	0.478992	-0.442934	-0.263254	0.154163	0.240947	-0.212223	0.164859	-0.418487	0.0169595	0.280367	-0.22628	-0.46738	-0.119939	-0.432544	0.387013	-0.0783804	0.0536287	-0.4466	-0.439878	-0.397403	0.0178762	0.0377387	-0.034683	-0.0025974	0.280367	0.428266	0.481742	-0.290451	-0.102521	-0.00870894	-0.254393	0.255921	-0.46738
O14974	0.0758875	-0.0768526	-0.0768526	-0.339954	-0.159969	0.319786	0.119939	-0.247976	0.0935401	-0.0359053	-0.251948	0.421543	0.433461	-0.0233732	-0.19725	0.217112	0.0282659	0.0148205	0.14958	-0.249809	0.0884645	0.0835752	0.0197097	0.161497	0.139496	0.0957983	0.0200153	0.10191	0.00290298	0.289228	0.0524064	-0.00351413	0.0915202	-0.0102368	-0.0212376	-0.0799083	0.148663	0.0392666	0.161497	0.0734912	0.0957983	0.058518	-0.0175707	-0.0957983	0.319786	0.433461	-0.020932	0.119939	0.10191
O14979	-0.46833	0.179221	0.179221	0.322231	-0.0899924	-0.354622	-0.315202	0.139496	-0.131271	-0.0637128	-0.283728	-0.381207	-0.210695	-0.148925	0.366234	0.127273	-0.197861	0.0884645	0.163636	-0.124828	-0.120244	0.269672	-0.265088	0.177998	-0.0902979	-0.193277	0.0670741	0.275172	0.162414	0.314591	-0.187166	0.192972	-0.13919	0.196639	0.204584	0.209778	-0.0869366	-0.140413	-0.0319328	-0.0997708	-0.193277	-0.219251	-0.158442	0.195416	-0.354622	-0.210695	-0.058518	-0.315202	0.275172
O14980	-0.226285	-0.0716578	-0.0716578	0.0747135	0.120244	-0.0637128	0.17372	0.0872422	-0.099514	-0.0863254	0.0918258	0.00320856	0.112299	-0.112128	-0.0227655	0.0618793	-0.0239878	0.108021	-0.172498	-0.0655462	-0.0227655	0.0502674	-0.094576	-0.0615737	-0.109855	0.00809778	-0.167609	-0.133995	0.0777693	-0.147441	0.0126814	0.00198625	-0.0588235	-0.0582124	-0.0701299	-0.0667685	-0.101299	-0.0826585	-0.0976318	-0.0951872	0.00809778	0.058518	0.148969	0.000152788	-0.0637128	0.112299	-0.305118	0.17372	-0.133995
O15031	-0.208079	0.171581	0.171581	0.513827	0.386402	-0.519022	0.0395722	0.500382	-0.455123	-0.127884	0.139496	-0.46738	-0.128189	-0.305431	0.24217	-0.102521	-0.000458365	-0.246142	-0.115661	0.0349885	-0.0676853	0.0120703	-0.0197097	-0.154775	-0.0817418	-0.0884645	0.0184874	0.0912147	-0.0475172	0.0111536	-0.0713522	0.0533231	-0.100382	0.0343774	0.050573	0.0634072	-0.078686	-0.0362108	-0.0652406	-0.0499618	-0.0884645	-0.0961039	-0.0365164	0.108938	-0.519022	-0.128189	-0.112911	0.0395722	0.0912147
O15042	-0.168758	-0.0453782	-0.0453782	0.303285	0.255004	-0.288923	0.0588235	0.150191	-0.361898	-0.163331	0.00534759	-0.304507	0.0215432	-0.300377	0.112911	-0.0560733	0.103743	-0.0961039	-0.0933537	-0.0154316	-0.217723	0.094576	0.0261268	-0.00932009	-0.176165	-0.0304049	-0.102521	-0.118411	0.0355997	-0.185638	-0.0420168	0.15508	-0.201833	0.0313216	0.0304049	0.0386555	-0.164248	-0.148358	-0.166692	-0.232391	-0.0304049	-0.0496562	0.0744079	0.0438503	-0.288923	0.0215432	-0.395264	0.0588235	-0.118411
O15126	0.0691555	0.163636	0.163636	0.329259	0.223835	-0.310619	-0.0551566	0.293201	-0.18032	-0.0398778	-0.00443086	-0.279756	-0.00473644	-0.144503	0.206112	-0.247976	-0.0184874	-0.149885	-0.0496562	-0.137357	-0.333231	0.0270435	0.0731856	-0.264171	-0.052712	0.000458365	0.0175707	0.028877	0.0453782	-0.170359	-0.0398778	0.0792972	-0.0796028	-0.00595875	0.000763942	0.0438503	-0.044767	-0.0294882	-0.0282659	-0.0799083	0.000458365	-0.0560733	-0.0236822	0.0224599	-0.310619	-0.00473644	-0.0655462	-0.0551566	0.028877
O15127	0.0454407	0.101299	0.101299	0.368373	0.38518	-0.366845	0.084492	0.259893	-0.138817	0.0398778	0.150497	-0.129106	0.0264324	-0.112128	0.0661574	-0.273644	0.295951	-0.246448	-0.184416	0.207945	0.0670741	-0.175859	0.00993125	-0.409626	-0.046906	-0.0704354	0.135523	0.0215432	0.107105	-0.3534	0.0670741	-0.0875477	0.0105424	-0.200917	-0.196028	-0.131856	-0.0420168	0.00351413	-0.0704354	-0.0065699	-0.0704354	0.152941	0.164859	0.0649351	-0.366845	0.0264324	-0.171581	0.084492	0.0215432
O15143	0.314413	0.148969	0.148969	0.0490451	0.0242934	-0.0462949	0.0566845	0.0117647	-0.38941	-0.472574	-0.00901451	-0.0444614	0.160275	-0.325488	0.100382	0.0114591	0.129412	0.0307105	0.036822	0.309091	0.143163	0.359817	-0.130634	-0.31398	-0.402903	-0.236669	-0.36715	-0.126356	-0.422765	-0.464324	-0.244003	0.436516	-0.484186	0.212834	0.216196	0.218029	-0.399236	-0.403209	-0.402292	-0.492437	-0.236669	-0.231474	-0.0499618	0.254087	-0.0462949	0.160275	-0.514439	0.0566845	-0.126356
O15144	0.165086	0.19725	0.19725	0.144996	0.170665	-0.152941	0.0154316	0.152941	-0.377776	-0.425516	0.034683	-0.132468	0.175554	-0.258685	0.062796	0.0343774	0.153247	-0.0359053	0.158136	0.161803	0.0796028	0.382735	-0.21864	-0.266921	-0.407487	-0.238808	-0.306952	-0.0175707	-0.340565	-0.255309	-0.219862	0.394958	-0.42246	0.157525	0.159969	0.176471	-0.399847	-0.399847	-0.39068	-0.419404	-0.238808	-0.195416	-0.101604	0.257754	-0.152941	0.175554	-0.409015	0.0154316	-0.0175707
O15145	0.25459	-0.160886	-0.160886	0.00198625	0.242475	0.00106952	0.299312	-0.0105424	-0.352151	-0.245225	0.113827	0.114744	0.218029	-0.347598	-0.118717	0.0206264	0.193583	-0.00534759	0.0239878	0.295034	0.206417	0.0982429	-0.026738	-0.222307	-0.366845	-0.0264324	-0.428571	-0.384874	-0.251948	-0.492437	-0.0123759	0.281283	-0.346982	0.0319328	0.0331551	-0.00718105	-0.357372	-0.328342	-0.38304	-0.394958	-0.0264324	0.00809778	0.195722	0.0255157	0.00106952	0.218029	-0.593277	0.299312	-0.384874
O15162	0.620105	0.0591291	0.0591291	-0.223835	0.0643239	0.222918	0.192361	-0.0829641	-0.0883521	-0.161497	0.178304	0.28495	0.253782	-0.159506	-0.175248	0.0780749	-0.068602	0.0747135	0.262338	0.109855	-0.0722689	0.104354	-0.148969	-0.550497	-0.216501	0.0135982	-0.388235	-0.108021	-0.286173	-0.266921	-0.0206264	0.192666	-0.145607	0.0148205	0.0184874	0.00779221	-0.211612	-0.211306	-0.220779	-0.157525	0.0135982	-0.00198625	-0.0304049	-0.0123759	0.222918	0.253782	-0.109855	0.192361	-0.108021
O15173	-0.407589	-0.0236822	-0.0236822	0.434683	0.293506	-0.420626	0.0545455	0.334454	-0.387209	-0.0771581	0.0569901	-0.336287	-0.0728801	-0.313012	0.258976	0.161192	-0.134607	-0.031016	-0.0270435	-0.0163484	-0.0823529	0.0511841	-0.22628	0.0582124	-0.179526	-0.0524064	-0.0435447	-0.0194041	0.221696	0.0166539	-0.0297937	0.100993	-0.109244	-0.0190985	-0.00748663	0.0285714	-0.179832	-0.123606	-0.18686	-0.0771581	-0.0524064	-0.0328495	0.130634	0.0521008	-0.420626	-0.0728801	-0.200306	0.0545455	-0.0194041
O15212	-0.415545	-0.307563	-0.307563	0.201833	0.0420168	-0.215584	0.036822	-0.0970206	-0.245248	-0.181665	-0.0200153	-0.0511841	0.0957983	-0.224099	0.0261268	-0.0759358	0.408403	-0.0682964	-0.302063	0.0878533	0.0832697	-0.0316272	0.0676853	0.0404889	0.0013751	0.199083	-0.131551	-0.277311	0.219251	-0.116272	0.277922	-0.115355	0.078686	-0.339343	-0.352177	-0.318258	0.0145149	0.00962567	-0.00565317	0.0117647	0.199083	0.338121	0.421543	-0.211001	-0.215584	0.0957983	-0.299924	0.036822	-0.277311
O15230	-0.184976	0.270588	0.270588	0.291062	-0.00687548	-0.283117	-0.147746	0.307869	-0.102344	0.0441558	-0.0582124	-0.364706	-0.278533	-0.0930191	0.27395	0.0184874	-0.257754	0.0670741	0.152636	0.0621849	-0.307563	0.0493506	-0.162414	0.151413	-0.0484339	-0.275172	0.0878533	0.303285	-0.068602	0.210084	-0.273644	0.111994	-0.0545455	0.261115	0.276394	0.281895	-0.0533231	-0.0542399	-0.0450726	0.0190985	-0.275172	-0.304202	-0.196639	0.28984	-0.283117	-0.278533	-0.00198625	-0.147746	0.303285
O15247	-0.0341188	0.0194041	0.0194041	0.140107	0.0942704	-0.137968	0.115355	0.166692	-0.251694	-0.170053	-0.00779221	-0.0328495	-0.00840336	-0.276846	0.238197	0.167303	-0.12605	0.149885	-0.0065699	0.252559	0.116578	0.14194	-0.28495	-0.164859	-0.230252	-0.0933537	-0.104354	-0.127884	0.0594347	-0.269672	-0.0979374	0.250115	-0.301757	0.0566845	0.0631016	0.0618793	-0.234836	-0.230863	-0.218029	-0.296868	-0.0933537	-0.0634072	0.169137	0.0979374	-0.137968	-0.00840336	-0.322842	0.115355	-0.127884
O15260	-0.0358017	0.0279603	0.0279603	0.180138	0.102215	-0.171276	-0.127273	0.0569901	-0.148406	-0.418793	-0.13644	-0.272116	0.018793	0.0947563	0.200917	0.0887701	-0.132773	0.0600458	0.187471	0.0441558	-0.145607	0.337815	-0.196639	-0.177387	-0.268449	-0.0423224	-0.194194	-0.0117647	-0.0487395	0.0313216	-0.140413	0.303285	-0.23453	0.0906035	0.0961039	0.1178	-0.258976	-0.26356	-0.249198	-0.227807	-0.0423224	-0.137357	-0.0997708	0.0719633	-0.171276	0.018793	-0.191749	-0.127273	-0.0117647
O15269	-0.27601	0.141024	0.141024	0.280978	-0.128189	-0.294729	-0.299007	0.0233766	-0.179377	-0.260199	-0.336898	-0.211917	0.0517953	-0.126184	0.371429	-0.00290298	-0.0490451	-0.0227655	0.0160428	0.198472	-0.145913	0.166387	-0.042628	-0.177387	-0.0148205	-0.0658518	0.0572956	0.126967	-0.00809778	0.110466	-0.0682964	0.103438	-0.0276547	-0.00229183	0.0111536	0.0319328	-0.00626432	-0.0392666	0.00381971	-0.0154316	-0.0658518	-0.0398778	-0.000458365	0.0783804	-0.294729	0.0517953	-0.135829	-0.299007	0.126967
O15371	-0.0714505	0.0429335	0.0429335	0.054851	0.0255157	-0.0725745	0.0499618	0.154469	-0.182521	-0.274561	-0.0854087	-0.126356	-0.0435447	-0.147188	0.123606	0.192666	-0.14194	0.0744079	0.142857	-0.0670741	0.0805195	0.301451	-0.328953	-0.0771581	-0.236975	-0.174026	-0.124523	0.122383	0.106799	0.018793	-0.156914	0.241864	-0.211306	0.122995	0.119022	0.126967	-0.232697	-0.26081	-0.207334	-0.215584	-0.174026	-0.135523	-0.00993125	0.174332	-0.0725745	-0.0435447	-0.293506	0.0499618	0.122383
O15382	0.0839964	0.0918258	0.0918258	0.225974	0.159358	-0.205195	0.0563789	0.182582	-0.360011	-0.188083	0.141024	-0.133995	-0.0175707	-0.397345	0.070741	-0.0884645	0.225363	-0.278228	-0.112299	0.189916	0.1945	0.0756303	-0.104966	-0.477158	-0.182582	-0.0065699	-0.0435447	-0.167914	0.0105424	-0.439267	0.106494	0.132468	-0.168831	-0.225668	-0.216196	-0.138273	-0.185638	-0.149274	-0.206112	-0.191444	-0.0065699	0.163331	0.30084	-0.00595875	-0.205195	-0.0175707	-0.267838	0.0563789	-0.167914
O15400	-0.0778765	0.207945	0.207945	0.232391	0.0896868	-0.271811	-0.211612	0.216501	-0.165385	-0.2	-0.170053	-0.200611	0.110466	-0.118287	0.16272	-0.302674	0.130634	-0.204278	-0.0392666	-0.108633	-0.127578	0.101299	0.137051	-0.298701	0.0991597	-0.0304049	0.118411	0.245225	0.0065699	0.141329	-0.00504202	-0.0728801	0.126356	-0.058518	-0.0588235	-0.0328495	0.113827	0.0802139	0.132468	0.116883	-0.0304049	0.0120703	-0.149274	0.0490451	-0.271811	0.110466	0.070741	-0.211612	0.245225
O15438	-0.343789	0.038961	0.038961	0.388235	0.386096	-0.352483	0.302674	0.335676	-0.271659	0.143774	0.402292	-0.145302	0.00779221	-0.255684	0.00168067	0.0276547	-0.0025974	-0.0545455	-0.194805	0.0591291	-0.084492	-0.145302	-0.0591291	-0.0612681	-0.179526	-0.0890756	-0.0728801	-0.105271	0.104966	-0.286173	-0.0325439	0.0184874	-0.0979374	-0.0203209	-0.0194041	0.0194041	-0.175554	-0.108021	-0.209167	-0.109244	-0.0890756	-0.00504202	0.177082	0.0826585	-0.352483	0.00779221	-0.324675	0.302674	-0.105271
O15460	-0.0590576	0.0157372	0.0157372	0.0316272	0.147441	-0.0411001	0.00412529	0.247059	-0.0954266	-0.0490451	0.0245989	0.0820474	0.17861	-0.114655	0.0414057	0.0667685	-0.196028	0.148052	-0.257754	0.118717	0.21589	-0.058518	-0.00229183	-0.13094	0.134607	0.203361	0.0334607	0.00168067	0.00504202	0.155997	0.178304	-0.192666	0.137968	-0.178915	-0.177693	-0.196944	0.136134	0.173415	0.159358	0.15508	0.203361	0.164248	-0.0145149	-0.188999	-0.0411001	0.17861	0.207334	0.00412529	0.00168067
O15511	0.184211	-0.0884645	-0.0884645	-0.131245	0.30848	0.153552	0.440183	-0.0964095	-0.197928	-0.0951872	0.352483	0.233919	0.357372	-0.218729	-0.405653	0.187166	0.14683	-0.0365164	0.0551566	0.0224599	0.101604	0.0734912	-0.0594347	-0.18136	-0.341176	0.0221543	-0.471352	-0.339037	-0.378457	-0.369595	0.0227655	0.204584	-0.280978	-0.0148205	-0.0175707	-0.0493506	-0.327731	-0.301146	-0.34576	-0.320092	0.0221543	0.046906	0.138273	-0.0236822	0.153552	0.357372	-0.489076	0.440183	-0.339037
O15533	0.410649	0.0334607	0.0334607	0.109244	0.214362	-0.111994	0.0334607	0.104049	-0.343504	-0.476853	0.00290298	-0.173415	0.0896868	-0.223783	0.141024	-0.0875477	0.156608	-0.107716	0.10741	0.231474	0.050573	0.238197	-0.0741024	-0.360733	-0.239114	-0.103132	-0.258671	-0.0340718	-0.285561	-0.246753	-0.125134	0.31123	-0.304507	0.0988541	0.104049	0.117494	-0.234225	-0.243697	-0.240336	-0.302063	-0.103132	-0.125745	-0.0957983	0.119939	-0.111994	0.0896868	-0.265393	0.0334607	-0.0340718
O43143	-0.241585	0.0909091	0.0909091	0.372345	0.102827	-0.388235	-0.21314	0.247364	-0.214906	-0.171887	-0.200611	-0.437433	-0.126662	-0.127921	0.41696	-0.0899924	-0.109244	0.0621849	-0.0554622	0.0502674	-0.204889	0.133384	-0.0417112	0.058518	-0.0591291	-0.129412	-0.0304049	0.0893812	-0.010848	0.0936593	-0.172498	0.0982429	-0.0893812	0.158442	0.166387	0.164859	-0.050573	-0.058518	-0.0258212	-0.0689076	-0.129412	-0.190527	-0.114744	0.160581	-0.388235	-0.126662	-0.173109	-0.21314	0.0893812
O43148	-0.224908	0.193583	0.193583	0.123911	-0.150497	-0.154163	-0.225363	0.0407945	-0.168215	-0.333231	-0.222002	-0.203667	-0.0334607	-0.0882813	0.274866	0.137968	-0.133079	0.146524	0.0508785	0.0994652	0.0951872	0.47013	-0.234836	-0.0126814	-0.245225	-0.232086	-0.0774637	0.188694	-0.247976	0.0829641	-0.217723	0.318564	-0.322231	0.187166	0.18686	0.195722	-0.245531	-0.296562	-0.176471	-0.312147	-0.232086	-0.224141	-0.068602	0.239114	-0.154163	-0.0334607	-0.255004	-0.225363	0.188694
O43169	0.00305998	0.0832697	0.0832697	0.248892	0.150191	-0.236058	-0.0661574	0.312452	-0.265056	-0.190222	0.0713522	-0.296562	-0.17861	-0.150662	0.0997708	-0.265088	0.327426	-0.317647	-0.217418	0.145913	0.213445	0.070741	0.0102368	-0.277617	0.0148205	0.0857143	0.0829641	-0.105271	0.0184874	-0.190527	0.167303	0.031016	-0.0569901	-0.252865	-0.247059	-0.18411	0.00809778	0.0282659	0.00229183	-0.0499618	0.0857143	0.184416	0.207028	-0.0802139	-0.236058	-0.17861	-0.00351413	-0.0661574	-0.105271
O43175	-0.108782	0.0502674	0.0502674	0.0291826	0.0899924	-0.0111536	0.134912	0.143163	-0.11665	-0.173415	0.0829641	-0.0227655	0.207028	-0.172772	-0.028877	-0.00351413	-0.010848	0.0154316	-0.112299	-0.162414	0.0414057	0.0930481	0.0942704	0.113216	-0.0013751	0.00320856	-0.198778	-0.0132926	-0.264171	0.0371276	-0.086631	0.0560733	-0.0912147	0.158136	0.147441	0.0872422	0.00626432	-0.0163484	0.0279603	-0.0918258	0.00320856	-0.123606	-0.129106	0.0304049	-0.0111536	0.207028	-0.111688	0.134912	-0.0132926
O43181	-0.316708	0.349733	0.349733	0.277311	0.0190985	-0.27395	-0.137662	0.134607	0.0715306	0.0215432	-0.028877	-0.220168	-0.0542399	0.102811	0.0771581	-0.0401833	0.00443086	-0.160275	0.152941	-0.171581	-0.18961	0.0618793	-0.060657	0.0985485	0.0597403	-0.198167	0.179221	0.43071	-0.155997	0.386096	-0.158136	0.0258212	0.044767	0.115661	0.121161	0.13919	0.0618793	-0.00351413	0.0826585	0.0909091	-0.198167	-0.161192	-0.24492	0.217418	-0.27395	-0.0542399	0.118105	-0.137662	0.43071
O43242	-0.206396	-0.12605	-0.12605	0.0126814	-0.0658518	-0.0221543	-0.122995	-0.0588235	-0.0679148	-0.387319	-0.189305	-0.0774637	0.10466	-0.0788056	0.0701299	0.0768526	0.174332	-0.00901451	0.0423224	0.142246	0.130634	0.28495	-0.0692131	-0.00534759	-0.00993125	0.111383	-0.211306	-0.104966	-0.251642	0.189916	0.133384	0.151413	-0.026738	-0.16822	-0.175248	-0.17097	-0.00565317	-0.0927426	-0.00840336	-0.0652406	0.111383	0.155691	0.21039	-0.102215	-0.0221543	0.10466	-0.242475	-0.122995	-0.104966
O43290	-0.262393	-0.0215432	-0.0215432	0.0624905	0.180749	-0.111994	0.115355	0.248892	-0.157367	0.0105424	0.0618793	-0.150191	-0.183499	-0.0934928	-0.0331551	-0.141024	-0.0597403	0.0664629	-0.0872422	0.0435447	-0.159053	-0.0444614	-0.0307105	-0.191749	-0.0851031	-0.0013751	-0.0600458	-0.0655462	0.253782	-0.114133	0.0603514	-0.135829	0.0881589	-0.0682964	-0.0747135	-0.0768526	-0.0811306	-0.00779221	-0.0906035	0.0673797	-0.0013751	0.0631016	0.0398778	0.0013751	-0.111994	-0.183499	-0.068602	0.115355	-0.0655462
O43294	0.296665	-0.211917	-0.211917	-0.352177	0.0166539	0.330787	0.254393	-0.220779	0.083793	0.12605	0.0997708	0.40107	0.361956	-0.0440617	-0.406875	0.0572956	0.0875477	-0.0591291	0.0692131	-0.339037	-0.0270435	-0.211612	0.191138	-0.0203209	0.214668	0.274866	-0.0417112	-0.0472116	0.0521008	0.188999	0.207639	-0.260199	0.292284	-0.162414	-0.174026	-0.208556	0.228419	0.188999	0.222613	0.273033	0.274866	0.198167	-0.0142093	-0.275172	0.330787	0.361956	0.183804	0.254393	-0.0472116
O43324	-0.0615056	-0.579221	-0.579221	-0.163636	0.235752	0.140413	0.252559	-0.0954927	0.0271974	-0.100076	-0.0979374	0.241864	0.239114	0.0559062	-0.0997708	0.109244	0.078686	0.192666	-0.250115	0.283728	0.271199	-0.138273	0.126967	0.114744	0.112911	0.458824	-0.234225	-0.464629	0.0982429	0.0135982	0.401375	-0.13644	0.122995	-0.317036	-0.32987	-0.418793	0.125134	0.108633	0.107716	0.0493506	0.458824	0.402903	0.413598	-0.459129	0.140413	0.239114	-0.232391	0.252559	-0.464629
O43390	-0.414474	0.193583	0.193583	0.323453	-0.028877	-0.354316	-0.280367	0.196639	-0.166014	-0.119939	-0.262032	-0.415737	-0.25317	-0.170087	0.334454	0.0245989	-0.140718	0.0291826	0.0899924	-0.0799083	0.0236822	0.276394	-0.236364	0.0991597	-0.10191	-0.190527	0.058518	0.210084	0.0545455	0.228113	-0.163025	0.196333	-0.167303	0.161803	0.17097	0.17097	-0.103438	-0.145913	-0.0569901	-0.123606	-0.190527	-0.198167	-0.117494	0.199389	-0.354316	-0.25317	-0.101604	-0.280367	0.210084
O43396	-0.198899	-0.272727	-0.272727	0.0261268	0.0915202	0.00320856	0.169748	-0.160886	0.0441761	0.078686	0.135523	0.191138	0.21864	-0.0352177	-0.0805195	0.164553	0.0948816	0.0542399	-0.260504	-0.0157372	0.137662	-0.140718	0.0985485	0.262338	0.114133	0.26356	-0.129717	-0.314897	-0.0566845	0.00932009	0.22139	-0.0643239	0.0135982	-0.187471	-0.196028	-0.232391	0.116883	0.0799083	0.108327	-0.0245989	0.26356	0.223835	0.317036	-0.267227	0.00320856	0.21864	-0.162108	0.169748	-0.314897
O43399	-0.0579866	-0.0450726	-0.0450726	0.0869366	0.0322383	-0.109549	-0.144385	-0.0719633	0.0190224	-0.182888	-0.187166	-0.159358	0.0710466	0.0270055	0.0618793	-0.109244	0.122995	-0.13919	-0.0163484	-0.261421	-0.1178	0.100993	0.112299	-0.034683	0.131856	0.103132	-0.0203209	0.120856	0.0126814	0.251642	0.0799083	-0.0496562	0.105882	-0.0741024	-0.0838808	-0.0820474	0.146524	0.0728801	0.174943	0.070741	0.103132	0.0676853	-0.0936593	-0.0881589	-0.109549	0.0710466	0.00932009	-0.144385	0.120856
O43402	-0.376224	-0.116272	-0.116272	0.39343	0.308785	-0.392819	0.0328495	0.241558	-0.485937	-0.100688	0.0157372	-0.225057	0.0365164	-0.436668	0.228724	-0.0423224	0.0261268	-0.0322383	-0.257754	0.193888	-0.0499618	-0.111383	0.0258212	0.0258212	-0.0649351	0.103132	-0.0759358	-0.228724	0.0869366	-0.113216	0.132773	-0.0304049	-0.0896868	-0.105882	-0.094576	-0.13369	-0.0646295	0.0276547	-0.0808251	-0.0731856	0.103132	0.105577	0.184416	-0.10191	-0.392819	0.0365164	-0.181054	0.0328495	-0.228724
O43464	-0.0247858	0.175248	0.175248	0.219557	0.151108	-0.2055	0.054851	0.285561	-0.318508	-0.17097	0.0857143	-0.166692	-0.0508785	-0.267213	0.0890756	-0.0227655	0.107716	-0.187777	-0.0820474	0.0530176	0.135523	0.212223	-0.256837	-0.468602	-0.23178	-0.0973262	0.0200153	0.0120703	0.197555	-0.356455	0.0239878	0.171581	-0.190833	-0.16272	-0.158442	-0.0566845	-0.234225	-0.195111	-0.233002	-0.20275	-0.0973262	0.086631	0.191444	0.0826585	-0.2055	-0.0508785	-0.219251	0.054851	0.0120703
O43488	-0.176102	0.0206264	0.0206264	0.264171	0.141329	-0.254393	0.164859	0.119939	-0.397427	-0.115966	0.175554	-0.00626432	0.0796028	-0.440459	0.164859	0.136134	0.0704354	-0.0221543	-0.153247	0.295951	0.138273	0.0612681	-0.211306	-0.308174	-0.328953	-0.0789916	-0.240336	-0.257448	0.0496562	-0.511994	0.0291826	0.184416	-0.291673	-0.0961039	-0.0906035	-0.0533231	-0.328342	-0.268144	-0.335065	-0.330176	-0.0789916	0.0878533	0.338426	0.0572956	-0.254393	0.0796028	-0.484186	0.164859	-0.257448
O43491	0.106181	0.306952	0.306952	-0.127578	-0.161803	0.0890756	-0.238197	0.0741024	0.102344	-0.298396	-0.238197	-0.026738	0.144079	0.151926	0.140413	0.0444614	-0.209778	0.137357	0.277311	-0.244309	-0.126356	0.399847	-0.118411	-0.0725745	-0.031016	-0.229641	0.0151261	0.435905	-0.0884645	0.278533	-0.338121	0.230863	-0.163942	0.371734	0.361039	0.334759	-0.0200153	-0.106799	0.0438503	-0.144385	-0.229641	-0.362261	-0.537357	0.251948	0.0890756	0.144079	0.143468	-0.238197	0.435905
O43493	-0.187577	0.330481	0.330481	0.460351	0.13919	-0.455462	-0.130634	0.2822	-0.286123	-0.0319328	0.0734912	-0.34576	-0.126662	-0.220624	0.274255	-0.026738	-0.0792972	-0.0313216	-0.0255157	-0.0719633	-0.0982429	0.167609	-0.1178	0.153247	-0.127884	-0.301451	0.0771581	0.30848	-0.0811306	0.0716578	-0.308785	0.22139	-0.27945	0.309396	0.317953	0.317647	-0.129106	-0.151413	-0.0851031	-0.218946	-0.301451	-0.343316	-0.223835	0.30573	-0.455462	-0.126662	-0.0462949	-0.130634	0.30848
O43583	-0.258568	0.260504	0.260504	0.175859	-0.0817418	-0.211917	-0.193888	0.170053	-0.222295	-0.208556	-0.292895	-0.171581	-0.0319328	-0.193934	0.265088	-0.114744	-0.0163484	0.0215432	-0.0194041	-0.0316272	-0.0105424	0.289228	-0.127273	-0.144996	-0.206112	-0.271505	0.0456837	0.146218	0.167609	-0.184416	-0.211306	0.192666	-0.275783	0.206417	0.20275	0.188083	-0.202139	-0.182277	-0.160275	-0.290756	-0.271505	-0.199694	-0.169137	0.2767	-0.211917	-0.0319328	-0.224752	-0.193888	0.146218
O43598	0.0454407	0.239114	0.239114	0.214362	0.339343	-0.206112	0.19725	0.355233	-0.241475	-0.115355	0.230863	-0.18686	-0.0429335	-0.356441	-0.0566845	-0.159053	0.139496	-0.190833	0.0566845	0.283422	0.028877	0.0380443	-0.20275	-0.635447	-0.232697	-0.161192	-0.00595875	0.0554622	-0.192972	-0.382735	0.000763942	0.114133	-0.11505	-0.146524	-0.139801	-0.0637128	-0.23453	-0.206112	-0.264477	-0.119633	-0.161192	0.0692131	0.174332	0.165164	-0.206112	-0.0429335	-0.331704	0.19725	0.0554622
O43615	-0.0812424	0.254087	0.254087	0.319175	0.0401833	-0.313369	-0.152024	0.217723	-0.231885	-0.294423	0.000458365	-0.382429	-0.267532	-0.190934	0.159664	-0.140107	0.122689	-0.151719	-0.0151261	0.078686	0.188694	0.368678	-0.22903	-0.423071	-0.30573	-0.160581	-0.141329	-0.0823529	-0.00381971	-0.371734	-0.103743	0.362567	-0.37479	0.0349885	0.0377387	0.0841864	-0.306646	-0.317341	-0.293812	-0.394041	-0.160581	-0.0823529	0.0710466	0.167609	-0.313369	-0.267532	-0.348816	-0.152024	-0.0823529
O43660	-0.152846	0.316119	0.316119	0.270894	0.0462949	-0.283728	-0.0857143	0.296257	-0.175132	0.130634	-0.00106952	-0.371734	-0.279756	-0.100284	0.157219	-0.152636	-0.0466005	-0.113216	-0.00626432	-0.218029	-0.181054	-0.00351413	-0.0826585	0.144691	-0.0300993	-0.300229	0.306341	0.369901	0.217418	0.0860199	-0.265088	-0.0239878	-0.0349885	0.226891	0.233613	0.26356	-0.0279603	-0.0203209	0.00106952	0.0255157	-0.300229	-0.27945	-0.246142	0.31123	-0.283728	-0.279756	0.0566845	-0.0857143	0.369901
O43678	-0.20303	0.304202	0.304202	0.314897	0.140413	-0.282506	0.0411001	0.0771581	0.0721595	0.217418	0.184721	-0.182888	-0.0530176	0.0808587	-0.0961039	-0.0768526	0.0890756	-0.286784	-0.0126814	-0.18411	-0.253476	-0.154775	0.0340718	0.0123759	0.042628	-0.148663	0.152636	0.262949	-0.180443	0.114133	-0.0701299	-0.0851031	0.0835752	-0.0126814	-0.00320856	0.0349885	0.0456837	0.0319328	0.0340718	0.119328	-0.148663	-0.0521008	-0.0490451	0.157525	-0.282506	-0.0530176	-0.0300993	0.0411001	0.262949
O43681	-0.2194	-0.192666	-0.192666	0.246142	0.230863	-0.240031	0.159053	0.104966	-0.41755	-0.166387	0.240336	-0.0979374	0.0576012	-0.36339	0.112299	0.0203209	0.131551	-0.0560733	-0.223224	0.181665	0.0322383	-0.0893812	-0.0380443	-0.129412	-0.137051	0.111077	-0.18411	-0.317647	0.0851031	-0.240336	0.153858	-0.0236822	-0.0780749	-0.222002	-0.220779	-0.183499	-0.133079	-0.0737968	-0.151108	-0.100382	0.111077	0.189305	0.32987	-0.121161	-0.240031	0.0576012	-0.276394	0.159053	-0.317647
O43707	-0.277999	-0.0973262	-0.0973262	0.0297937	0.208556	-0.0682964	0.114744	0.232697	-0.221981	-0.137662	-0.0285714	-0.0890756	0.0588235	-0.139608	-0.0239878	0.00595875	0.0875477	0.125745	0.00779221	0.0802139	-0.0404889	0.125134	-0.113827	-0.0255157	-0.15508	0.0316272	-0.208862	-0.177082	0.160581	-0.0441558	0.0478228	0.0316272	-0.0151261	-0.0783804	-0.0847976	-0.0759358	-0.140107	-0.120856	-0.14958	-0.0429335	0.0316272	0.0747135	0.0649351	-0.0175707	-0.0682964	0.0588235	-0.236058	0.114744	-0.177082
O43747	-0.180233	-0.462796	-0.462796	0.00718105	0.346677	-0.0194041	0.225363	0.110466	-0.088981	0.000763942	-0.076547	0.0300993	0.211001	-0.0252683	-0.0304049	-0.0215432	0.180749	0.0157372	-0.293506	0.150497	0.119328	-0.209473	0.167914	0.120244	0.200306	0.448739	0.0200153	-0.340565	0.182277	0.100076	0.404125	-0.242781	0.196639	-0.372956	-0.381818	-0.429183	0.213445	0.210695	0.219862	0.152941	0.448739	0.410237	0.36165	-0.428266	-0.0194041	0.211001	-0.115661	0.225363	-0.340565
O43772	0.107099	0.293812	0.293812	0.111994	-0.0887701	-0.10466	-0.189916	0.124828	0.0196513	-0.289228	-0.0166539	-0.302063	-0.280978	0.0838593	0.169748	-0.0979374	0.00443086	-0.070741	0.0948816	0.0713522	0.0472116	0.267838	-0.209167	-0.334759	-0.116883	-0.171581	0.00198625	0.137968	-0.0744079	-0.108938	-0.17372	0.220779	-0.186555	0.0979374	0.100688	0.153552	-0.122078	-0.155997	-0.107105	-0.170053	-0.171581	-0.15233	-0.156608	0.195416	-0.10466	-0.280978	0.00198625	-0.189916	0.137968
O43776	-0.14489	0.0756303	0.0756303	0.0557678	-0.0521008	-0.0658518	-0.1233	0.0851031	-0.105016	-0.341176	-0.238808	-0.131245	0.012987	-0.0674349	0.204584	0.0774637	0.0255157	0.154775	0.034683	0.290756	0.124523	0.343927	-0.217418	-0.0719633	-0.17861	-0.0780749	-0.156303	-0.0618793	-0.156608	-0.0539343	-0.0847976	0.263866	-0.250115	0.0508785	0.0493506	0.0386555	-0.175859	-0.217723	-0.144079	-0.26081	-0.0780749	-0.0533231	0.0417112	0.103743	-0.0658518	0.012987	-0.291979	-0.1233	-0.0618793
O43795	-0.307069	0.260504	0.260504	0.23178	-0.134301	-0.233002	-0.248587	0.164859	-0.064299	-0.0600458	-0.178304	-0.30848	-0.137662	0.0777001	0.229947	-0.0423224	-0.0881589	0.0221543	-0.0102368	0.023071	-0.111383	0.104966	0.0154316	0.220168	0.0178762	-0.242475	0.204889	0.258976	0.0126814	0.192361	-0.293812	0.0961039	-0.0881589	0.303285	0.310313	0.295646	0.023071	0.00351413	0.0276547	-0.0359053	-0.242475	-0.321925	-0.321008	0.268144	-0.233002	-0.137662	-0.018793	-0.248587	0.258976
O43809	-0.416616	0.0533231	0.0533231	0.390374	0.106188	-0.398625	-0.115661	0.160581	-0.3009	-0.272727	-0.0927426	-0.436516	-0.151413	-0.20262	0.259282	-0.0435447	0.0997708	-0.113522	0.0658518	-0.163636	-0.0759358	0.316119	-0.230252	0.0151261	-0.235447	-0.162414	-0.0823529	0.0747135	0.0695187	0.0438503	-0.119022	0.241864	-0.225057	0.0322383	0.0340718	0.0841864	-0.228419	-0.262338	-0.187471	-0.216807	-0.162414	-0.0909091	0.106799	0.165775	-0.398625	-0.151413	-0.317341	-0.115661	0.0747135
O43813	0.104498	-0.00504202	-0.00504202	-0.0282659	0.227807	0.0120703	0.255309	0.20275	-0.173246	0.0774637	0.050573	0.170665	0.122383	-0.300851	0.00595875	0.211917	-0.376012	0.319786	0.0652406	0.00351413	0.00534759	0.101299	-0.321314	-0.269977	-0.267227	-0.127884	-0.246142	-0.0655462	0.209167	-0.246142	-0.106799	0.179526	-0.193583	0.107105	0.106799	0.0915202	-0.261421	-0.231169	-0.258365	-0.214362	-0.127884	-0.0875477	0.0178762	0.106494	0.0120703	0.122383	-0.361039	0.255309	-0.0655462
O43819	0.155753	0.0835752	0.0835752	0.0221543	-0.128801	-0.0276547	-0.148052	-0.0789916	-0.178905	-0.451184	-0.192361	0.0395722	0.179221	-0.132975	0.198778	0.149274	0.0453782	-0.0123759	0.023071	0.102215	0.276394	0.388235	-0.192055	-0.308174	-0.143774	0.0102368	-0.126967	0.0221543	0.0142093	-0.0896868	-0.0126814	0.30084	-0.240031	-0.0383499	-0.0383499	0.000763942	-0.137357	-0.21314	-0.112911	-0.269977	0.0102368	0.0163484	0.0236822	-0.0111536	-0.0276547	0.179221	-0.148969	-0.148052	0.0221543
O43837	0.0157589	0.0120703	0.0120703	0.262338	0.38029	-0.257448	0.133995	0.378457	-0.386894	-0.166387	0.145302	-0.295951	-0.0939649	-0.358179	0.0878533	-0.0362108	0.122995	-0.186555	-0.103438	0.143163	0.147441	0.0594347	-0.164859	-0.291062	-0.145913	0.0395722	-0.0731856	-0.132162	0.0456837	-0.242475	0.0994652	0.0961039	-0.133384	-0.172498	-0.161497	-0.115966	-0.145913	-0.104966	-0.153552	-0.117494	0.0395722	0.115661	0.211612	-0.0362108	-0.257448	-0.0939649	-0.201833	0.133995	-0.132162
O43852	-0.246175	0.58411	0.58411	0.283422	-0.0429335	-0.283117	-0.169442	0.215279	-0.155009	-0.318869	-0.094576	-0.218335	0.0249045	-0.152716	0.179526	-0.0517953	0.0181818	-0.128495	0.185332	0.0521008	0.00779221	0.404736	-0.237892	-0.417265	-0.26631	-0.400764	0.0221543	0.377235	-0.224446	-0.131245	-0.326509	0.375401	-0.345455	0.271505	0.277005	0.306952	-0.267227	-0.295646	-0.251337	-0.322536	-0.400764	-0.30848	-0.335676	0.421543	-0.283117	0.0249045	-0.158747	-0.169442	0.377235
O43865	-0.318085	-0.138885	-0.138885	0.166998	0.266005	-0.206417	0.11016	0.301451	-0.282035	-0.153247	-0.112605	-0.0991597	0.0909091	-0.26358	0.158442	0.180443	-0.0820474	0.129106	-0.0964095	0.0979374	0.210695	0.103438	-0.167914	0.086631	-0.0640183	0.0557678	-0.0682964	-0.0334607	0.175859	0.109244	0.0563789	0.0392666	-0.0679908	-0.0297937	-0.0307105	-0.0741024	-0.0572956	-0.0533231	-0.0334607	-0.062796	0.0557678	0.0514897	0.102827	-0.0502674	-0.206417	0.0909091	-0.190833	0.11016	-0.0334607
O43920	-0.201806	0.229947	0.229947	0.299618	0.194805	-0.291979	-0.0175707	0.232697	-0.0227955	-0.0221543	0.0741024	-0.235141	-0.0624905	0.0244787	-0.0395722	-0.133995	0.131551	-0.216807	0.132468	-0.0151261	-0.0915202	0.00443086	-0.100993	-0.0832697	-0.0337662	-0.111077	0.0753247	0.26081	-0.149274	0.21864	-0.00687548	0.00718105	0.0921314	-0.10466	-0.0973262	-0.0407945	-0.0279603	-0.0695187	-0.0499618	0.121161	-0.111077	0.0206264	0.0160428	0.121467	-0.291979	-0.0624905	-0.0664629	-0.0175707	0.26081
O60216	0.0327418	0.170053	0.170053	0.044767	0.0988541	-0.0576012	-0.0194041	0.230252	-0.0701157	-0.120856	-0.0985485	-0.295951	-0.194194	-0.0102653	0.0249045	0.00687548	-0.121772	0.0915202	0.283728	-0.0490451	-0.232697	0.303285	-0.330787	-0.0988541	-0.24492	-0.244003	-0.110466	0.18961	0.0459893	0.0521008	-0.223835	0.258671	-0.144996	0.151719	0.152636	0.18961	-0.232391	-0.282506	-0.223529	-0.135829	-0.244003	-0.2	-0.102827	0.253476	-0.0576012	-0.194194	-0.304507	-0.0194041	0.18961
O60220	-0.0322828	0.0695187	0.0695187	0.128189	0.103132	-0.125134	-0.0462949	0.163025	-0.056124	-0.190222	0.0655462	-0.136134	-0.0838808	-0.0475361	-0.0362108	-0.167303	0.291367	-0.288923	-0.182888	0.108633	0.373262	0.112605	0.0102368	-0.367762	0.0576012	0.159664	0.0404889	-0.0624905	-0.0753247	-0.0899924	0.251948	0.0114591	0.00443086	-0.317647	-0.318869	-0.268449	0.0542399	0.0252101	0.0603514	-0.0245989	0.159664	0.276394	0.211612	-0.159358	-0.125134	-0.0838808	0.0123759	-0.0462949	-0.0624905
O60256	0.0719095	-0.0814362	-0.0814362	-0.128495	0.275477	0.10741	0.235752	0.147135	-0.00754609	-0.159358	0.148969	0.096715	0.137357	0.0535373	0.0227655	0.119328	-0.0563789	0.0872422	-0.010848	0.226891	0.127273	-0.0744079	-0.140413	-0.172804	0.0530176	0.0236822	0.11016	0.146524	-0.0417112	0.119022	0.0462949	-0.111077	0.0459893	-0.0890756	-0.0964095	-0.0881589	0.0502674	0.0545455	0.0713522	0.0560733	0.0236822	0.0847976	-0.0631016	-0.0154316	0.10741	0.137357	0.109855	0.235752	0.146524
O60264	-0.0221848	0.359511	0.359511	0.207028	-0.140107	-0.21039	-0.323453	0.128495	-0.13693	-0.371123	-0.309091	-0.320092	-0.0322383	-0.0685404	0.360428	-0.0692131	-0.0456837	-0.0884645	0.126356	-0.0631016	-0.0988541	0.357983	-0.107716	-0.0579068	-0.0472116	-0.265088	0.121161	0.392208	-0.214362	0.192361	-0.287701	0.265699	-0.194805	0.23178	0.240642	0.270894	-0.0456837	-0.124217	-0.00534759	-0.148663	-0.265088	-0.301146	-0.296257	0.294729	-0.21039	-0.0322383	-0.0279603	-0.323453	0.392208
O60306	-0.0566096	0.0637128	0.0637128	0.3644	0.0902979	-0.363789	-0.156914	0.110466	-0.217422	-0.252559	-0.120856	-0.283117	-0.0169595	-0.218255	0.382124	-0.0417112	0.00412529	-0.191444	0.0493506	0.0355997	-0.2822	0.0979374	-0.0572956	-0.280672	0.0215432	-0.0475172	0.0377387	0.166692	-0.0291826	0.0731856	-0.0142093	0.12055	-0.0352941	-0.0884645	-0.0777693	-0.0123759	0.0227655	-0.0233766	0.0331551	-0.0307105	-0.0475172	0.012987	0.0991597	0.0432391	-0.363789	-0.0169595	-0.118717	-0.156914	0.166692
O60313	0.179774	0.0811306	0.0811306	0.236058	0.201833	-0.231474	0.0466005	0.255004	-0.399785	-0.318258	0.146524	-0.180749	0.00687548	-0.381078	0.1178	-0.15233	0.188083	-0.304202	-0.274255	0.0160428	0.271199	0.108938	0.0249045	-0.462796	-0.0624905	0.102521	-0.175248	-0.196639	-0.146524	-0.314591	0.141635	0.0826585	-0.140718	-0.204584	-0.196639	-0.158747	-0.0646295	-0.0420168	-0.0615737	-0.148969	0.102521	0.143163	0.189916	-0.0942704	-0.231474	0.00687548	-0.145302	0.0466005	-0.196639
O60437	-0.584762	-0.427044	-0.427044	0.343316	0.457296	-0.351566	0.111383	0.379985	-0.260026	0.169748	0.0114591	-0.257448	-0.0579068	-0.191408	-0.00748663	-0.224446	0.228113	-0.262032	-0.395569	-0.100382	-0.0420168	-0.376012	0.265088	0.196639	0.29534	0.504049	0.138273	-0.312452	0.466157	0.213751	0.574637	-0.473186	0.444156	-0.567303	-0.567914	-0.574943	0.299618	0.392513	0.271811	0.421849	0.504049	0.554775	0.48327	-0.506494	-0.351566	-0.0579068	0.125439	0.111383	-0.312452
O60449	-0.278611	0.429488	0.429488	0.457296	0.108938	-0.455157	-0.223529	0.433155	-0.226383	-0.267532	-0.020932	-0.503132	-0.210695	-0.10897	0.424599	-0.169137	-0.106494	-0.133079	0.132468	0.00351413	-0.262338	0.228113	-0.199083	-0.200917	-0.111994	-0.33751	0.211001	0.453018	-0.102521	0.12605	-0.307869	0.209778	-0.2055	0.214057	0.225057	0.277005	-0.117189	-0.125439	-0.070741	-0.133384	-0.33751	-0.301451	-0.24767	0.3589	-0.455157	-0.210695	0.0521008	-0.223529	0.453018
O60504	0.328948	-0.140413	-0.140413	-0.265393	0.00381971	0.251642	0.12055	-0.140718	0.0271974	0.0621849	-0.0420168	0.333231	0.450573	-0.0589068	-0.133384	0.163636	-0.0799083	0.076547	0.139801	-0.165164	-0.223529	-0.123606	0.178915	0.121467	0.173109	0.108021	0.052712	0.147135	-0.0190985	0.259587	0.00229183	-0.0951872	0.13369	0.0744079	0.0655462	0.0190985	0.190222	0.136746	0.201528	0.114744	0.108021	-0.0242934	-0.197861	-0.106799	0.251642	0.450573	0.0912147	0.12055	0.147135
O60506	-0.490056	0.0991597	0.0991597	0.498243	0.107716	-0.518411	-0.215279	0.269672	-0.384693	-0.191749	-0.224752	-0.447212	-0.154163	-0.331805	0.430405	0.0777693	-0.0841864	-0.0640183	0.0930481	-0.0698243	-0.0487395	0.259282	-0.254087	0.052712	-0.205195	-0.20275	0.0398778	0.139496	0.203056	0.101299	-0.153858	0.245225	-0.243086	0.117189	0.128495	0.153552	-0.206417	-0.199389	-0.172804	-0.209167	-0.20275	-0.16547	-0.00901451	0.199694	-0.518411	-0.154163	-0.227807	-0.215279	0.139496
O60568	-0.0413097	0.250115	0.250115	0.238808	0.283728	-0.237892	0.209473	0.326203	-0.338945	-0.156608	0.186249	-0.108938	0.00351413	-0.369392	0.129412	0.0744079	-0.14958	0.0652406	0.0832697	0.269672	0.101299	0.105271	-0.408098	-0.508633	-0.369595	-0.285561	-0.034683	0.111994	0.00351413	-0.355539	-0.18961	0.236364	-0.291979	0.068602	0.0808251	0.140718	-0.371123	-0.32712	-0.382124	-0.25806	-0.285561	-0.135218	0.010848	0.284645	-0.237892	0.00351413	-0.347594	0.209473	0.111994
O60610	0.215116	0.00412529	0.00412529	-0.0139037	0.266921	0.0132926	0.363484	0.0294882	-0.237387	-0.120244	0.26356	0.116578	0.232086	-0.22631	-0.102521	0.131856	-0.028877	0.0774637	0.0557678	0.00687548	0.0123759	0.123911	-0.23453	-0.38793	-0.404125	-0.100688	-0.330787	-0.197861	-0.0698243	-0.492743	-0.125439	0.253476	-0.376012	0.0847976	0.0814362	0.0811306	-0.390985	-0.365928	-0.368067	-0.397403	-0.100688	-0.0799083	0.0979374	0.101299	0.0132926	0.232086	-0.49152	0.363484	-0.197861
O60664	-0.137546	0.240947	0.240947	-0.0933537	-0.267227	0.0789916	-0.274866	-0.106494	0.0441761	-0.39343	-0.280672	0.0496562	0.345149	0.0568538	0.119328	0.110466	0.0203209	0.0667685	0.14194	-0.124828	0.0233766	0.436211	-0.113827	-0.0533231	-0.052712	-0.0893812	-0.114439	0.23728	-0.234225	0.222307	-0.14683	0.211306	-0.137968	0.131551	0.121772	0.120244	-0.0377387	-0.133079	0.0135982	-0.141024	-0.0893812	-0.132468	-0.248281	0.111077	0.0789916	0.345149	-0.020932	-0.274866	0.23728
O60701	0.0276928	-0.148969	-0.148969	-0.229641	-0.0417112	0.200306	0.0829641	-0.0918258	0.0160354	-0.105882	-0.191749	0.375401	0.373262	-0.0885971	0.0334607	0.273644	-0.172804	0.371429	-0.111688	0.196333	0.215584	0.104049	-0.164248	-0.124828	-0.0741024	0.0988541	-0.199389	-0.133079	0.112911	-0.113522	0.0909091	-0.00809778	-0.0221543	-0.0906035	-0.101299	-0.132162	-0.0640183	-0.0631016	-0.0459893	-0.0719633	0.0988541	0.138885	0.127578	-0.106494	0.200306	0.373262	-0.207028	0.0829641	-0.133079
O60716	-0.517289	0.100688	0.100688	0.550497	0.0826585	-0.554775	-0.247364	0.326203	-0.372431	-0.154775	-0.207028	-0.468602	-0.150802	-0.276215	0.467685	-0.103438	-0.0178762	-0.133384	-0.100993	0.0466005	-0.191749	0.0423224	0.00168067	0.102215	0.0215432	-0.078686	0.153552	0.128801	0.138885	0.187471	-0.0481283	0.0197097	-0.00290298	0.00320856	0.0178762	0.0432391	0.0206264	0.0420168	0.0276547	0.0349885	-0.078686	-0.0649351	0.0166539	0.0936593	-0.554775	-0.150802	-0.0478228	-0.247364	0.128801
O60749	-0.00581396	0.00290298	0.00290298	-0.14958	-0.15233	0.147746	-0.031016	-0.0915202	0.101086	-0.208251	-0.170053	0.010848	0.0450726	0.0874916	-0.00443086	0.193277	0.0432391	0.123606	0.108327	-0.00229183	0.186555	0.329565	-0.256532	0.0120703	-0.111994	-0.0270435	-0.102215	0.0245989	0.0466005	0.0453782	-0.0539343	0.219251	-0.121161	-0.000458365	-0.00932009	0.0242934	-0.0985485	-0.21039	-0.0722689	-0.15508	-0.0270435	-0.00229183	0.0631016	0.036822	0.147746	0.0450726	-0.254087	-0.031016	0.0245989
O60762	-0.328642	0.157525	0.157525	0.495187	0.204889	-0.489687	-0.0857143	0.246142	-0.42714	-0.194194	0.0698243	-0.425821	-0.136134	-0.27653	0.299312	-0.0239878	0.0123759	-0.1178	-0.118105	0.118717	-0.0915202	0.132468	-0.119633	-0.101604	-0.176776	-0.104354	-0.0759358	-0.0117647	-0.115661	-0.0514897	-0.0774637	0.157525	-0.222307	0.0206264	0.0365164	0.0618793	-0.178915	-0.143468	-0.159664	-0.177998	-0.104354	-0.0872422	0.0450726	0.117189	-0.489687	-0.136134	-0.183193	-0.0857143	-0.0117647
O60763	-0.0186659	-0.0936593	-0.0936593	0.0417112	0.163331	-0.0542399	0.217112	-0.00565317	-0.192268	-0.179832	0.114133	0.0395722	0.134301	-0.2042	-0.108633	0.133995	0.211917	0.0560733	-0.0533231	0.153552	0.181054	0.160275	-0.189305	-0.1178	-0.217723	0.0114591	-0.300229	-0.192972	-0.0621849	-0.203056	0.0521008	0.161192	-0.179221	-0.0921314	-0.102521	-0.103132	-0.204278	-0.252865	-0.205195	-0.234225	0.0114591	0.108633	0.236975	-0.00870894	-0.0542399	0.134301	-0.477769	0.217112	-0.192972
O60784	0.407436	-0.228419	-0.228419	-0.1178	0.153858	0.151413	0.297479	-0.0988541	-0.178748	0.0536287	0.190527	0.191749	0.268449	-0.318223	-0.201833	0.211001	-0.00168067	-0.0600458	-0.0994652	-0.0701299	0.0976318	-0.134607	0.0444614	-0.086631	0.0551566	0.339649	-0.307257	-0.29809	-0.216501	-0.0414057	0.268144	-0.0487395	0.0591291	-0.217723	-0.208556	-0.233919	0.0609626	0.0536287	0.0582124	0.0624905	0.339649	0.229641	0.236975	-0.334759	0.151413	0.268449	-0.0838808	0.297479	-0.29809
O60831	-0.140147	0.111994	0.111994	0.215584	0.151413	-0.192972	-0.0472116	0.21314	-0.223867	-0.184416	0.0139037	-0.269672	-0.038961	-0.0726465	0.160581	0.0682964	-0.214362	0.038961	-0.0643239	-0.012987	-0.140413	0.187166	-0.106188	-0.0591291	-0.171887	-0.0349885	-0.207334	-0.103438	-0.154775	-0.0355997	-0.0918258	0.176471	-0.173415	0.0566845	0.0704354	0.0817418	-0.170665	-0.126356	-0.173415	-0.13644	-0.0349885	-0.12055	-0.0206264	0.054851	-0.192972	-0.038961	-0.163636	-0.0472116	-0.103438
O60832	-0.297889	0.320092	0.320092	0.370206	-0.219251	-0.387624	-0.423377	0.0918258	-0.266786	-0.39618	-0.352483	-0.421849	-0.146218	-0.200094	0.435294	-0.0954927	0.147441	-0.211612	0.0994652	-0.109855	0.000458365	0.40932	-0.198472	-0.0634072	-0.101604	-0.282506	0.104354	0.320703	0.0386555	0.134912	-0.216501	0.264171	-0.186555	0.107105	0.116272	0.187166	-0.100076	-0.174332	-0.0658518	-0.152941	-0.282506	-0.188999	-0.106799	0.288923	-0.387624	-0.146218	-0.109549	-0.423377	0.320703
O60888	-0.0728275	-0.232086	-0.232086	0.00870894	-0.162108	-0.0304049	-0.0829641	-0.249198	-0.252951	-0.39343	-0.0796028	-0.00504202	0.00534759	-0.165508	0.178304	0.122383	0.0557678	0.143774	-0.042628	0.287089	0.233002	0.225974	-0.084492	-0.0200153	-0.237586	0.0572956	-0.246142	-0.277311	-0.12055	-0.148052	0.0401833	0.204584	-0.266005	-0.036822	-0.0407945	-0.0432391	-0.241253	-0.245225	-0.218946	-0.297173	0.0572956	0.0371276	0.222918	-0.0643239	-0.0304049	0.00534759	-0.269672	-0.0829641	-0.277311
O75027	0.188342	0.183499	0.183499	0.0811306	0.0371276	-0.0649351	-0.0178762	0.162414	-0.172145	-0.327731	0.100688	-0.131551	-0.0417112	-0.140713	0.0160428	-0.141635	0.181054	-0.203972	-0.13644	0.0939649	0.264477	0.245225	-0.0166539	-0.426738	-0.0912147	0.0224599	-0.118105	-0.123606	-0.251948	-0.299312	0.0273491	0.223529	-0.241558	-0.0725745	-0.0713522	-0.0462949	-0.0951872	-0.118105	-0.0875477	-0.253476	0.0224599	0.0325439	0.0780749	-0.00687548	-0.0649351	-0.0417112	-0.13644	-0.0178762	-0.123606
O75083	-0.160037	-0.163331	-0.163331	-0.0646295	0.0912147	0.0753247	0.246753	-0.0780749	-0.0644562	0.0554622	0.0218487	0.289228	0.350038	-0.145451	-0.0789916	0.343621	-0.0386555	0.207334	-0.113216	0.076547	0.173415	0.0139037	-0.167609	0.108021	-0.154163	0.0612681	-0.218029	-0.237892	0.0462949	-0.151719	0.0716578	0.0392666	-0.104049	-0.0875477	-0.092437	-0.11505	-0.143468	-0.134301	-0.137662	-0.141329	0.0612681	0.126967	0.258976	-0.0689076	0.0753247	0.350038	-0.390374	0.246753	-0.237892
O75131	0.231334	0.0572956	0.0572956	0.166387	0.250115	-0.140718	0.113827	0.141329	-0.285965	-0.0637128	0.121772	-0.1178	0.185943	-0.235469	-0.0533231	0.031016	0.076547	-0.134607	-0.0148205	0.00229183	-0.0233766	-0.00748663	0.0462949	0.0462949	-0.0753247	-0.00748663	-0.0927426	0.0157372	-0.281283	-0.0190985	-0.0597403	0.105882	-0.110466	0.0539343	0.0673797	0.0667685	-0.0658518	-0.068602	-0.0817418	-0.058518	-0.00748663	-0.0982429	-0.0334607	0.0224599	-0.140718	0.185943	-0.154775	0.113827	0.0157372
O75208	-0.000305998	0.0921314	0.0921314	0.184416	0.190833	-0.166387	0.116883	0.230863	-0.260969	-0.0826585	-0.038961	-0.118717	0.0964095	-0.304168	0.0912147	0.117494	-0.131856	-0.0242934	-0.0459893	-0.0337662	0.0432391	0.155691	-0.119633	-0.175554	-0.192666	-0.0135982	-0.117494	-0.0756303	0.0261268	-0.230558	-0.0554622	0.24217	-0.266616	0.076547	0.0851031	0.0682964	-0.184416	-0.178304	-0.166387	-0.267532	-0.0135982	-0.0792972	0.0493506	0.0255157	-0.166387	0.0964095	-0.334759	0.116883	-0.0756303
O75223	-0.386475	0.0887701	0.0887701	0.0453782	-0.0472116	-0.0420168	0.00779221	0.0145149	0.0676004	-0.018793	0.0114591	0.124523	0.183499	0.000315854	0.0835752	0.270894	-0.0750191	0.16272	0.0178762	0.156303	0.199694	0.142857	-0.224141	0.0300993	-0.114133	-0.0429335	-0.0838808	-0.0025974	-0.0902979	0.0417112	-0.0157372	0.105271	-0.0927426	-0.0242934	-0.0264324	-0.0145149	-0.111688	-0.147441	-0.0875477	-0.10466	-0.0429335	0.0325439	0.120244	0.0432391	-0.0420168	0.183499	-0.155691	0.00779221	-0.0025974
O75251	-0.10205	0.212223	0.212223	0.298701	0.248587	-0.268144	0.0441558	0.211306	-0.0476347	0.0151261	0.148969	-0.201833	-0.0190985	-0.0276372	0.0762414	0.00412529	-0.0285714	-0.137968	-0.0521008	0.0554622	-0.0282659	-0.0365164	-0.0716578	-0.0933537	-0.038961	-0.0893812	0.0896868	0.12605	-0.193277	-0.0120703	-0.060657	0.0814362	-0.0957983	-0.00840336	0.00412529	0.0392666	-0.0392666	-0.0511841	-0.0484339	-0.0579068	-0.0893812	-0.0597403	0.00595875	0.100382	-0.268144	-0.0190985	-0.115966	0.0441558	0.12605
O75306	-0.142442	0.318869	0.318869	0.262643	0.213445	-0.249503	0.0814362	0.277005	-0.039617	-0.0591291	0.148663	-0.169748	-0.0508785	0.0105811	0.114439	0.112299	-0.168831	-0.0322383	0.109855	0.125134	0.0212376	0.0756303	-0.271811	-0.195722	-0.163942	-0.252559	0.121467	0.310924	-0.153858	0.0297937	-0.200611	0.166998	-0.172804	0.118105	0.128189	0.164859	-0.167914	-0.179526	-0.159969	-0.124523	-0.252559	-0.180443	-0.115966	0.263866	-0.249503	-0.0508785	-0.112605	0.0814362	0.310924
O75323	-0.0267748	-0.145302	-0.145302	0.206723	0.218335	-0.190833	0.108633	0.145607	-0.327626	-0.206112	0.156914	-0.134301	-0.0481283	-0.347124	0.0025974	-0.0823529	0.32712	-0.307257	-0.260199	0.221085	0.334454	-0.0352941	0.0343774	-0.307563	0.00870894	0.219862	-0.0896868	-0.323147	0.0181818	-0.26081	0.31123	-0.00626432	-0.00901451	-0.371429	-0.36715	-0.327426	0.00412529	0.0224599	-0.0359053	-0.0456837	0.219862	0.340871	0.408403	-0.22903	-0.190833	-0.0481283	-0.189916	0.108633	-0.323147
O75340	-0.144737	-0.153247	-0.153247	0.106799	-0.0631016	-0.147441	-0.208251	0.0184874	-0.176547	-0.134607	-0.295951	-0.175248	-0.0438503	-0.114655	0.320397	0.213445	-0.293506	0.245837	0.0857143	0.00106952	-0.179526	0.132468	-0.142857	0.158442	-0.0734912	0.0851031	-0.17861	-0.0145149	0.237586	0.237892	0.00381971	0.0352941	0.0285714	0.0322383	0.0417112	0.0362108	-0.0631016	-0.0514897	-0.0340718	0.0478228	0.0851031	-0.0407945	-0.0190985	-0.0841864	-0.147441	-0.0438503	0.012987	-0.208251	-0.0145149
O75348	0.00351898	-0.287701	-0.287701	0.106188	0.233308	-0.0991597	0.279756	-0.0646295	-0.316621	-0.129106	0.108633	0.131856	0.199083	-0.380288	-0.050573	0.200611	0.239725	-0.0411001	-0.0854087	0.253476	0.160275	0.0475172	-0.138579	-0.185943	-0.22628	0.166692	-0.346066	-0.432238	0.0808251	-0.390069	0.232086	0.176776	-0.185943	-0.269366	-0.270894	-0.260504	-0.21864	-0.225668	-0.248892	-0.262032	0.166692	0.292895	0.528495	-0.192972	-0.0991597	0.199083	-0.547135	0.279756	-0.432238
O75367	-0.203183	0.310008	0.310008	0.282811	-0.0927426	-0.274255	-0.26906	0.230863	-0.198399	-0.15783	-0.22903	-0.293201	-0.078686	-0.143082	0.340871	0.0273491	-0.167303	-0.0545455	0.10466	-0.0151261	-0.0502674	0.227196	-0.127273	0.11016	-0.0612681	-0.26631	0.179221	0.368067	-0.117189	0.244614	-0.245531	0.185943	-0.127273	0.199389	0.21589	0.25042	-0.0676853	-0.084492	-0.0423224	-0.0554622	-0.26631	-0.27395	-0.205806	0.275477	-0.274255	-0.078686	0.0279603	-0.26906	0.368067
O75368	-0.0442167	0.273338	0.273338	-0.0352941	-0.256532	0.038961	-0.149274	-0.247059	0.0819065	-0.125745	-0.11016	0.172193	0.370817	-0.0058433	0.0135982	0.137357	0.105577	0.0591291	0.0530176	-0.169137	0.118717	0.285561	-0.0545455	0.106799	-0.125439	-0.251031	-0.0692131	0.199389	-0.253782	-0.0478228	-0.28495	0.252254	-0.296562	0.292895	0.280672	0.26906	-0.112605	-0.204278	-0.0731856	-0.306035	-0.251031	-0.269977	-0.258976	0.256226	0.038961	0.370817	-0.21864	-0.149274	0.199389
O75369	-0.14948	-0.0542399	-0.0542399	-0.0407945	0.0490451	0.0114591	-0.084492	0.0371276	0.0503073	-0.105882	-0.218335	-0.00962567	0.200306	0.0513263	0.026738	0.104354	-0.0912147	0.0753247	0.119328	-0.180138	-0.128495	0.0890756	0.0224599	0.110466	0.126356	0.0719633	-0.0111536	0.158136	0.0698243	0.433766	0.0181818	-0.0835752	0.19725	-0.00718105	-0.0142093	-0.0270435	0.142552	0.0893812	0.156303	0.177082	0.0719633	0.0151261	-0.2055	-0.0502674	0.0114591	0.200306	0.0820474	-0.084492	0.158136
O75390	0.0924113	0.0300993	0.0300993	0.176776	0.161803	-0.167609	0.0514897	0.157525	-0.30263	-0.255309	0.111688	-0.164553	-0.0789916	-0.277478	0.0423224	-0.157525	0.307257	-0.268144	-0.182277	0.252254	0.291062	0.104049	-0.0221543	-0.473491	-0.130328	0.0386555	-0.0679908	-0.235141	-0.036822	-0.426127	0.132773	0.126356	-0.165775	-0.224141	-0.220168	-0.159664	-0.133384	-0.113827	-0.153858	-0.2055	0.0386555	0.179526	0.252559	-0.0398778	-0.167609	-0.0789916	-0.26631	0.0514897	-0.235141
O75396	-0.241279	-0.0126814	-0.0126814	0.394347	0.392513	-0.395264	-0.0197097	0.268755	-0.111148	-0.0609626	0.0380443	-0.435905	-0.146524	-0.0548007	0.0664629	-0.218335	0.138273	-0.194805	-0.229335	-0.00993125	-0.0521008	-0.0511841	0.126967	-0.0539343	0.0676853	0.119939	0.00809778	-0.00595875	-0.0808251	0.0936593	0.155386	-0.094576	0.0780749	-0.167303	-0.166998	-0.157219	0.076547	0.0725745	0.0796028	0.0569901	0.119939	0.127578	0.0536287	-0.0927426	-0.395264	-0.146524	-0.114439	-0.0197097	-0.00595875
O75431	-0.133721	-0.109855	-0.109855	0.356455	0.300229	-0.342093	0.124217	0.307563	-0.5342	-0.111688	0.208862	-0.204584	-0.070741	-0.490837	0.153552	-0.094576	0.121772	-0.14958	-0.420015	0.258671	0.127273	-0.122078	0.0105424	-0.236975	-0.076547	0.175859	-0.148663	-0.34026	0.0832697	-0.335065	0.270283	-0.0896868	-0.036822	-0.307257	-0.29809	-0.277617	-0.0829641	0.0307105	-0.106494	-0.0478228	0.175859	0.271811	0.391902	-0.184416	-0.342093	-0.070741	-0.183499	0.124217	-0.34026
O75436	0.0644125	0.321314	0.321314	-0.0569901	-0.0249045	0.0478228	0.0554622	0.182277	-0.0641418	-0.329259	0.0349885	-0.0612681	0.0713522	-0.058591	0.0178762	0.0591291	-0.0835752	0.112911	0.198167	0.0624905	0.0456837	0.421543	-0.351261	-0.413598	-0.318258	-0.26356	-0.234836	0.143163	-0.266616	-0.156914	-0.26081	0.312758	-0.244003	0.141635	0.138885	0.185332	-0.307563	-0.365317	-0.277311	-0.241864	-0.26356	-0.190833	-0.070741	0.288617	0.0478228	0.0713522	-0.328037	0.0554622	0.143163
O75439	-0.299113	-0.00779221	-0.00779221	0.346371	-0.0065699	-0.335676	-0.253476	0.0961039	-0.00125768	-0.163942	-0.0912147	-0.378762	-0.350649	0.11655	0.262949	-0.26631	0.230252	-0.163636	-0.282811	0.252865	0.288923	0.0841864	0.0594347	-0.0814362	0.0175707	0.0676853	0.0676853	-0.185943	0.00504202	-0.154775	0.120244	0.0820474	-0.0930481	-0.16822	-0.163331	-0.127578	0.0114591	-0.00687548	0.00534759	-0.11505	0.0676853	0.131551	0.262949	-0.062796	-0.335676	-0.350649	-0.139801	-0.253476	-0.185943
O75475	-0.113831	0.452406	0.452406	0.141024	-0.21864	-0.166998	-0.38304	0.145913	-0.0476347	-0.347594	-0.368984	-0.302368	-0.0462949	0.0230574	0.315202	-0.012987	-0.127273	-0.0175707	0.312452	-0.184416	-0.0957983	0.50741	-0.213751	-0.0255157	-0.154775	-0.41482	0.122689	0.54194	-0.108938	0.255921	-0.431016	0.335676	-0.236669	0.38029	0.382124	0.412987	-0.14958	-0.235141	-0.0890756	-0.1945	-0.41482	-0.434377	-0.444767	0.436211	-0.166998	-0.0462949	-0.0163484	-0.38304	0.54194
O75477	-0.322216	0.00718105	0.00718105	0.420321	0.399542	-0.420015	0.112911	0.472574	-0.408118	-0.160275	0.0466005	-0.372651	-0.196639	-0.347598	0.256226	0.0279603	-0.132468	0.0142093	0.0664629	0.280978	0.0236822	0.175248	-0.283117	-0.28984	-0.330176	-0.0679908	-0.110466	-0.100382	0.175554	-0.211917	-0.0166539	0.280978	-0.278839	0.00290298	0.0117647	0.0282659	-0.332926	-0.280978	-0.325898	-0.288006	-0.0679908	-0.0194041	0.157219	0.070741	-0.420015	-0.196639	-0.343316	0.112911	-0.100382
O75489	-0.200582	0.236364	0.236364	0.249198	0.068602	-0.249503	-0.113216	0.139801	0.0605259	-0.0814362	-0.0139037	-0.191444	-0.134607	0.128553	0.23453	0.0325439	-0.147135	0.0252101	0.0340718	0.223835	0.0282659	0.0524064	-0.18961	-0.10466	-0.060657	-0.175554	0.158442	0.263866	-0.144996	0.111994	-0.125745	0.117189	-0.134607	0.0731856	0.0826585	0.0991597	-0.0655462	-0.0933537	-0.0466005	-0.096715	-0.175554	-0.118717	-0.0820474	0.181665	-0.249503	-0.134607	-0.0475172	-0.113216	0.263866
O75494	-0.492963	0.364706	0.364706	0.431016	0.086631	-0.458212	-0.233613	0.3644	-0.204845	-0.173415	-0.174943	-0.513522	-0.29259	-0.0901764	0.310313	-0.131856	-0.0658518	-0.0915202	0.156608	-0.129106	-0.0676853	0.331398	-0.214057	-0.0102368	-0.209167	-0.391597	0.184721	0.330176	0.0918258	0.0997708	-0.341176	0.280672	-0.274255	0.293506	0.298396	0.320397	-0.211612	-0.23178	-0.178304	-0.233919	-0.391597	-0.351261	-0.264782	0.408709	-0.458212	-0.29259	-0.15233	-0.233613	0.330176
O75521	-0.119339	0.0132926	0.0132926	0.397403	0.339037	-0.378762	0.0774637	0.302979	-0.340203	-0.0429335	0.185943	-0.262643	-0.0820474	-0.326435	0.134607	-0.102215	0.176776	-0.191444	-0.281283	0.26081	0.191138	-0.0973262	-0.00565317	-0.240947	-0.052712	0.0496562	0.054851	-0.179526	0.0212376	-0.288312	0.12055	0.0377387	-0.137051	-0.173415	-0.16272	-0.130023	-0.0545455	-0.0123759	-0.0744079	-0.137357	0.0496562	0.131551	0.215279	-0.0478228	-0.378762	-0.0820474	-0.235447	0.0774637	-0.179526
O75531	-0.232252	0.232391	0.232391	0.192666	-0.110772	-0.193888	-0.203056	0.156608	-0.170416	-0.148052	-0.249809	-0.132773	0.0065699	-0.139765	0.320397	0.159969	-0.209778	0.119022	0.133384	0.0572956	0.0829641	0.240642	-0.217723	0.19725	-0.124217	-0.235447	0.052712	0.252254	-0.0239878	0.207945	-0.24492	0.227807	-0.174637	0.245837	0.259587	0.256532	-0.126967	-0.151413	-0.106188	-0.1178	-0.235447	-0.268144	-0.200611	0.245225	-0.193888	0.0065699	-0.0270435	-0.203056	0.252254
O75533	-0.382956	-0.0105424	-0.0105424	0.5178	0.225363	-0.516883	-0.122078	0.256532	-0.379505	-0.176776	-0.134607	-0.53094	-0.219862	-0.28269	0.357372	-0.026738	-0.0404889	-0.115966	-0.00168067	-0.00687548	-0.152941	0.140413	-0.119633	-0.018793	-0.143774	-0.0728801	-0.0407945	-0.0120703	0.11016	0.0670741	-0.0576012	0.167914	-0.156303	0.0282659	0.0414057	0.0603514	-0.141635	-0.125134	-0.124523	-0.138885	-0.0728801	-0.0753247	0.0459893	0.086631	-0.516883	-0.219862	-0.269366	-0.122078	-0.0120703
O75569	-0.0792534	-0.232697	-0.232697	0.239419	0.313369	-0.242475	0.106188	0.0896868	-0.317093	-0.253476	-0.138273	-0.157525	0.0875477	-0.325014	0.1945	-0.0359053	0.0621849	-0.0737968	-0.117494	0.078686	0.0450726	0.0618793	0.0970206	-0.141635	-0.0294882	0.198778	-0.196944	-0.2822	0.0514897	-0.141635	0.128495	0.183193	-0.208862	-0.0142093	-0.0139037	-0.0872422	-0.0249045	-0.0383499	-0.0206264	-0.251031	0.198778	0.0719633	0.0750191	-0.181665	-0.242475	0.0875477	-0.27945	0.106188	-0.2822
O75608	0.00275398	0.404431	0.404431	0.176471	-0.0826585	-0.191138	-0.208251	0.210695	-0.134572	-0.32437	-0.0847976	-0.293201	-0.189916	-0.109759	0.268755	-0.023071	-0.00106952	-0.0013751	0.16547	0.108021	0.0597403	0.400153	-0.389152	-0.363484	-0.258976	-0.34301	0.0190985	0.277922	-0.0224599	-0.140107	-0.274866	0.302063	-0.284034	0.151719	0.152636	0.23178	-0.263254	-0.298396	-0.228724	-0.264171	-0.34301	-0.224446	-0.168526	0.357983	-0.191138	-0.189916	-0.124828	-0.208251	0.277922
O75643	-0.257803	0.163025	0.163025	0.482659	0.187777	-0.474102	-0.108327	0.264477	-0.343347	-0.264782	0.00473644	-0.518411	-0.207639	-0.229152	0.333231	-0.0670741	-0.00748663	-0.143163	0.00534759	-0.0252101	-0.117189	0.247059	-0.154163	-0.108633	-0.225363	-0.214057	-0.117494	0.0475172	-0.124523	-0.0524064	-0.198472	0.273338	-0.260199	0.117494	0.13094	0.175859	-0.222307	-0.23178	-0.204278	-0.235447	-0.214057	-0.191749	0.00626432	0.230252	-0.474102	-0.207639	-0.331092	-0.108327	0.0475172
O75694	0.0532436	0.414515	0.414515	0.0300993	-0.137662	-0.046906	-0.236058	0.182582	-0.0309704	-0.448434	-0.174332	-0.203361	-0.0487395	0.0934928	0.295646	0.159053	-0.335982	0.225363	0.299924	0.0722689	-0.0429335	0.551108	-0.394347	-0.258365	-0.290756	-0.374484	-0.0496562	0.387319	-0.19725	0.0737968	-0.434683	0.4356	-0.354316	0.358289	0.360428	0.405959	-0.291979	-0.347288	-0.24767	-0.309396	-0.374484	-0.430405	-0.393736	0.400458	-0.046906	-0.0487395	-0.0704354	-0.236058	0.387319
O75746	0.0862914	-0.131856	-0.131856	0.13919	0.247976	-0.130328	0.150497	0.145302	-0.315992	-0.1945	0.246448	-0.0951872	-0.0692131	-0.314591	-0.078686	-0.123606	0.330787	-0.26906	-0.175248	0.262032	0.304202	-0.0554622	-0.0160428	-0.383346	-0.0475172	0.173415	-0.0808251	-0.279756	0.00229183	-0.282506	0.281283	0.00473644	-0.042628	-0.3534	-0.350649	-0.30573	-0.0502674	-0.0270435	-0.0857143	-0.0744079	0.173415	0.320397	0.360733	-0.188999	-0.130328	-0.0692131	-0.180138	0.150497	-0.279756
O75844	-0.227203	0.100993	0.100993	0.347288	0.334454	-0.352483	0.0600458	0.395264	-0.345076	-0.196028	0.0576012	-0.30084	-0.0502674	-0.183353	0.258671	0.0912147	-0.107716	0.0181818	-0.038961	0.158136	0.0395722	0.13094	-0.235752	-0.0893812	-0.219251	-0.138579	-0.0175707	0.0417112	0.0514897	-0.0545455	-0.123606	0.153858	-0.21589	0.0667685	0.0759358	0.0933537	-0.219251	-0.171887	-0.205806	-0.183499	-0.138579	-0.112911	-0.0221543	0.155997	-0.352483	-0.0502674	-0.195722	0.0600458	0.0417112
O75874	-0.0862914	-0.160581	-0.160581	-0.0218487	0.0679908	0.0242934	0.256532	-0.139496	-0.260812	-0.0734912	0.132773	0.26081	0.269977	-0.360074	-0.0597403	0.288312	0.0728801	0.122383	-0.0676853	0.273338	0.124523	0.0178762	-0.208556	-0.196333	-0.251642	0.0676853	-0.332315	-0.363178	0.010848	-0.36929	0.127578	0.128495	-0.197861	-0.168831	-0.168526	-0.165164	-0.244614	-0.224141	-0.262032	-0.24217	0.0676853	0.191444	0.374484	-0.092437	0.0242934	0.269977	-0.478992	0.256532	-0.363178
O75886	-0.247093	-0.0951872	-0.0951872	-0.0964095	-0.183193	0.0902979	-0.177693	-0.141329	0.200286	-0.295951	-0.325898	0.178915	0.167609	0.170245	0.117494	0.150191	-0.0352941	0.202445	0.0407945	0.381818	0.331704	0.208556	-0.139496	-0.112299	0.0145149	0.146524	0.0206264	-0.052712	-0.00809778	0.121467	0.146524	0.111688	-0.010848	-0.168831	-0.175554	-0.193277	0.0142093	-0.0557678	0.0111536	-0.0554622	0.146524	0.196028	0.192666	-0.143163	0.0902979	0.167609	-0.0802139	-0.177693	-0.052712
O75915	0.0358017	-0.0881589	-0.0881589	0.262949	0.429794	-0.265088	0.151719	0.406264	-0.41472	-0.147441	0.0423224	-0.229947	-0.0536287	-0.409505	0.175554	-0.161192	-0.0750191	-0.0340718	-0.212529	0.247976	0.00748663	-0.0319328	0.0212376	-0.357983	-0.129106	0.124217	-0.272422	-0.288923	-0.0331551	-0.316119	0.154469	0.0322383	-0.0603514	-0.153552	-0.138273	-0.141024	-0.127578	-0.0355997	-0.147441	-0.0682964	0.124217	0.129106	0.199694	-0.117189	-0.265088	-0.0536287	-0.233613	0.151719	-0.288923
O75923	-0.340117	0.273338	0.273338	0.392513	0.15233	-0.388846	-0.133995	0.400153	-0.00267257	0.163025	0.0768526	-0.461879	-0.294423	0.143082	0.22628	-0.225974	-0.0906035	-0.00504202	-0.100688	0.121467	-0.302674	-0.119939	0.0297937	0.111994	0.0462949	-0.23453	0.296868	0.270894	-0.0276547	0.117189	-0.224446	-0.0682964	0.0334607	0.166387	0.175248	0.199694	0.0496562	0.0676853	0.0514897	0.0918258	-0.23453	-0.228724	-0.163942	0.260504	-0.388846	-0.294423	-0.00748663	-0.133995	0.270894
O75937	-0.260863	0.0181818	0.0181818	0.193888	0.0814362	-0.210695	0.0242934	0.0759358	-0.292097	-0.217112	-0.148052	-0.119939	0.167609	-0.284111	0.13369	0.0802139	0.163942	-0.0377387	-0.0621849	-0.116883	0.199083	0.210695	-0.0609626	0.248587	-0.104966	-0.0982429	-0.0392666	0.0566845	0.0025974	0.0407945	-0.1233	0.177998	-0.236669	0.15233	0.14683	0.116578	-0.0961039	-0.150802	-0.0591291	-0.22628	-0.0982429	-0.139496	-0.0560733	0.114439	-0.210695	0.167609	-0.257448	0.0242934	0.0566845
O75947	-0.0279988	0.0777693	0.0777693	0.21589	0.204889	-0.197861	0.0343774	0.208251	-0.206731	-0.102215	0.246753	-0.229947	-0.151108	-0.22173	-0.0661574	-0.192972	0.345149	-0.351566	-0.223224	0.101299	0.274255	0.00840336	0.0362108	-0.315508	-0.00198625	0.115355	-0.00687548	-0.191444	-0.109549	-0.255615	0.212529	-0.00320856	-0.0337662	-0.295034	-0.290145	-0.22628	-0.00840336	0.00687548	-0.026738	-0.0450726	0.115355	0.233919	0.258671	-0.11505	-0.197861	-0.151108	-0.0517953	0.0343774	-0.191444
O75955	-0.315025	0.0655462	0.0655462	0.529717	0.405042	-0.514133	0.0441558	0.454851	-0.378719	-0.0808251	0.0872422	-0.418793	-0.119939	-0.247314	0.289228	-0.155386	0.0249045	-0.13644	-0.288006	0.238503	-0.0294882	-0.0979374	0.0322383	-0.0985485	-0.0609626	-0.0594347	0.15508	-0.00351413	0.0976318	-0.167914	-0.0166539	-0.012987	-0.0805195	-0.0444614	-0.0340718	-0.00229183	-0.0624905	0.0114591	-0.0808251	-0.0597403	-0.0594347	-0.0169595	0.0860199	0.0759358	-0.514133	-0.119939	-0.182582	0.0441558	-0.00351413
O75964	-0.0598226	0.0169595	0.0169595	0.216501	0.0988541	-0.204584	-0.0300993	0.0942704	-0.217736	-0.151108	0.212834	-0.159053	-0.0744079	-0.218413	0.0634072	-0.0676853	0.236669	-0.238808	-0.262338	0.0985485	0.259893	-0.0245989	0.0154316	-0.222613	0.0203209	0.114133	-0.0493506	-0.180749	-0.0285714	-0.188083	0.17372	-0.0453782	-0.0105424	-0.251948	-0.246753	-0.18686	0.0166539	0.036822	0.00106952	-0.0154316	0.114133	0.199083	0.218946	-0.120244	-0.204584	-0.0744079	-0.0114591	-0.0300993	-0.180749
O76021	-0.174878	0.298396	0.298396	0.405348	0.0964095	-0.417571	-0.191444	0.378151	-0.253266	-0.139496	-0.164553	-0.480214	-0.25806	-0.268318	0.30848	-0.245837	0.0175707	-0.201222	0.0976318	-0.00443086	-0.124828	0.14958	-0.0417112	-0.142552	-0.026738	-0.196944	0.138579	0.225363	-0.0236822	0.0670741	-0.177387	0.161497	-0.0976318	0.149885	0.163331	0.17372	-0.0273491	-0.0649351	-0.00993125	-0.0591291	-0.196944	-0.197861	-0.138579	0.224446	-0.417571	-0.25806	-0.0664629	-0.191444	0.225363
O76027	-0.351898	-0.388235	-0.388235	0.230558	0.311841	-0.225974	0.190527	0.158747	-0.205316	0.147135	0.105271	-0.0710466	-0.038961	-0.141661	0.0239878	0.0148205	0.0239878	0.0875477	-0.333231	0.201222	0.0242934	-0.214057	0.0331551	0.0667685	-0.0197097	0.318258	-0.0673797	-0.432544	0.34851	-0.147135	0.337815	-0.166387	0.0951872	-0.348205	-0.34851	-0.355539	-0.0123759	0.0560733	-0.0270435	0.0453782	0.318258	0.361345	0.520856	-0.328648	-0.225974	-0.038961	-0.251031	0.190527	-0.432544
O76031	-0.0706855	0.172498	0.172498	0.134912	0.0936593	-0.145607	-0.023071	0.195111	-0.0671287	-0.172498	-0.010848	-0.101604	0.0398778	-0.107706	0.00168067	-0.164859	0.104049	-0.159358	-0.0123759	0.249503	0.257754	0.0838808	0.0792972	-0.353705	-0.0576012	0.0319328	0.0386555	0.00351413	-0.181054	-0.146218	0.0411001	0.117494	-0.0915202	-0.0236822	-0.0221543	-0.0441558	-0.0508785	-0.0878533	-0.0576012	-0.115966	0.0319328	0.0294882	0.0392666	-0.012987	-0.145607	0.0398778	-0.152941	-0.023071	0.00351413
O76062	-0.360312	0.0725745	0.0725745	0.25806	0.136134	-0.254087	-0.0340718	0.323147	-0.15045	0.0802139	-0.0025974	-0.293812	-0.247364	-0.073594	0.222613	0.0655462	-0.287089	0.0731856	-0.0502674	0.0212376	-0.121467	-0.0349885	-0.136746	0.168831	0.00168067	-0.0649351	0.115661	0.0887701	0.123911	0.209778	-0.0572956	-0.0270435	0.0212376	0.0542399	0.0676853	0.0603514	-0.00595875	0.0380443	0.000458365	0.0750191	-0.0649351	-0.0875477	-0.0166539	0.0734912	-0.254087	-0.247364	0.0459893	-0.0340718	0.0887701
O76094	0.0391677	0.0918258	0.0918258	0.183193	-0.00809778	-0.166387	-0.171887	0.0377387	-0.151865	-0.357372	-0.0918258	-0.23728	0.0401833	-0.116234	0.114133	-0.23453	0.319175	-0.165775	-0.0597403	0.0744079	-0.00870894	0.197555	0.00993125	-0.107716	-0.0273491	-0.0420168	-0.0521008	0.0521008	-0.289228	-0.0242934	-0.00534759	0.163636	-0.131245	-0.0762414	-0.0796028	-0.0392666	-0.0203209	-0.0927426	-0.0221543	-0.135829	-0.0420168	0.0142093	0.0799083	0.0572956	-0.166387	0.0401833	-0.240336	-0.171887	0.0521008
O94760	-0.461598	0.26356	0.26356	0.237892	0.0768526	-0.238503	-0.0139037	0.258365	-0.0061312	0.0261268	0.0407945	-0.159664	-0.0545455	0.0653818	0.137357	0.160275	-0.137051	0.0878533	0.0276547	0.0224599	0.058518	0.201528	-0.307869	-0.0450726	-0.228419	-0.255921	0.0539343	0.173415	0.150191	-0.0679908	-0.210695	0.18136	-0.23728	0.177387	0.17372	0.185638	-0.226585	-0.211001	-0.193277	-0.22903	-0.255921	-0.175859	-0.0906035	0.25806	-0.238503	-0.0545455	-0.1945	-0.0139037	0.173415
O94826	-0.122246	0.170359	0.170359	0.398625	0.239725	-0.375401	-0.0163484	0.367456	-0.388466	-0.156303	0.15508	-0.408403	-0.230863	-0.333542	0.156608	-0.108633	0.0829641	-0.181054	-0.191444	0.0453782	0.148052	0.167303	-0.12055	-0.209473	-0.193277	-0.0551566	-0.0912147	-0.153858	-0.0352941	-0.283422	-0.00779221	0.18411	-0.239114	-0.0563789	-0.0462949	0.00443086	-0.200917	-0.158442	-0.203667	-0.22628	-0.0551566	-0.0184874	0.128801	0.068602	-0.375401	-0.230863	-0.207945	-0.0163484	-0.153858
O94832	-0.190637	0.135523	0.135523	0.0365164	-0.238503	-0.0817418	-0.353094	0.102521	0.00251536	-0.310313	-0.461879	-0.244309	-0.209167	0.0824379	0.372956	0.0459893	-0.409626	0.368984	0.270588	0.0517953	-0.268144	0.399236	-0.209778	-0.00687548	-0.142857	-0.164553	-0.0756303	0.156608	0.14683	0.200306	-0.291062	0.315202	-0.224752	0.355539	0.357066	0.300229	-0.135218	-0.181665	-0.0851031	-0.214973	-0.164553	-0.330481	-0.328648	0.190527	-0.0817418	-0.209167	-0.0569901	-0.353094	0.156608
O94874	-0.110465	-0.225974	-0.225974	0.153858	0.274866	-0.154469	0.152024	0.0783804	-0.191954	-0.0554622	0.186249	-0.144996	-0.034683	-0.142608	0.0655462	0.026738	-0.00901451	0.120244	-0.233308	0.0624905	0.028877	-0.0444614	-0.0025974	0.1178	-0.0921314	0.124217	-0.234836	-0.281589	0.0294882	-0.135218	0.0649351	0.0398778	-0.162414	0.000763942	-0.00595875	-0.052712	-0.0823529	-0.0713522	-0.0661574	-0.189916	0.124217	0.0365164	0.142552	-0.119939	-0.154469	-0.034683	-0.270283	0.152024	-0.281589
O94875	0.113525	-0.0964095	-0.0964095	-0.150497	-0.111994	0.121772	-0.199083	-0.0160428	0.172617	0.034683	-0.103438	-0.0352941	-0.0637128	0.168666	-0.131245	-0.277617	0.184416	-0.123606	-0.0860199	-0.0609626	-0.0860199	-0.143163	0.335371	0.0145149	0.346677	0.300535	0.052712	-0.038961	0.00504202	0.273338	0.2767	-0.296257	0.390069	-0.245531	-0.249503	-0.251642	0.3589	0.322842	0.34851	0.365317	0.300535	0.24492	-0.0117647	-0.292284	0.121772	-0.0637128	0.326814	-0.199083	-0.038961
O94901	-0.1862	0.349733	0.349733	0.257754	-0.109549	-0.269672	-0.280978	0.32712	-0.0576961	0.000763942	-0.11505	-0.41696	-0.447823	0.0232153	0.292284	-0.0951872	-0.2	-0.0227655	0.131551	-0.0151261	-0.160886	0.184416	-0.227196	-0.125745	-0.0502674	-0.291367	0.237892	0.317036	0.167914	0.123911	-0.244614	0.1233	-0.0664629	0.163025	0.176471	0.233308	-0.0591291	-0.058518	-0.031016	-0.00962567	-0.291367	-0.235447	-0.188999	0.295951	-0.269672	-0.447823	0.101299	-0.280978	0.317036
O94903	-0.196145	0.161803	0.161803	0.365011	0.0716578	-0.37479	-0.023071	0.0273491	-0.323853	-0.1945	-0.00229183	-0.206417	-0.0328495	-0.299904	0.207028	-0.0878533	0.203972	-0.122383	-0.232391	0.0710466	0.130328	0.138885	-0.0200153	-0.15233	-0.15508	-0.16272	-0.0569901	-0.042628	-0.111688	-0.285867	-0.122995	0.192055	-0.354622	0.121161	0.123606	0.0988541	-0.153247	-0.162414	-0.112299	-0.363789	-0.16272	-0.111383	-0.0160428	0.175554	-0.37479	-0.0328495	-0.34026	-0.023071	-0.042628
O94905	-0.460527	0.0930481	0.0930481	0.402903	0.185027	-0.405042	-0.121161	0.326203	-0.313163	-0.162414	-0.0682964	-0.349733	-0.0854087	-0.200725	0.342399	0.100993	-0.153552	0.0142093	-0.0215432	0.0621849	-0.0386555	0.170053	-0.190527	0.0542399	-0.154469	-0.0725745	-0.0233766	0.0322383	0.0594347	0.100993	-0.0588235	0.13919	-0.147746	0.0276547	0.0395722	0.0591291	-0.158442	-0.116883	-0.141024	-0.109855	-0.0725745	-0.0792972	0.0200153	0.0826585	-0.405042	-0.0854087	-0.0841864	-0.121161	0.0322383
O94906	-0.250918	0.142246	0.142246	0.24217	-0.0747135	-0.255921	-0.272422	0.14194	-0.184879	-0.320703	-0.262643	-0.364095	-0.107105	-0.088913	0.259893	-0.135829	0.0212376	-0.0166539	-0.00748663	0.00351413	-0.054851	0.284645	0.00962567	0.0716578	0.0065699	-0.0462949	-0.00718105	0.117494	-0.172804	0.242475	-0.111994	0.209167	-0.180138	0.162108	0.163942	0.113522	0.0132926	-0.060657	0.0594347	-0.158442	-0.0462949	-0.164248	-0.165164	0.0817418	-0.255921	-0.107105	-0.0970206	-0.272422	0.117494
O94919	-0.172277	-0.0563789	-0.0563789	0.265088	0.480519	-0.253476	0.281283	0.412376	-0.363784	0.046906	0.242475	-0.276394	-0.210695	-0.260106	0.0276547	-0.0634072	-0.15783	-0.0132926	-0.108327	0.0355997	-0.147441	-0.0328495	-0.201833	-0.293812	-0.323759	-0.00626432	-0.251337	-0.319786	0.22139	-0.416348	0.0640183	0.0423224	-0.125745	-0.119633	-0.109855	-0.0811306	-0.327426	-0.176776	-0.354927	-0.124523	-0.00626432	0.0728801	0.261115	0.000152788	-0.253476	-0.210695	-0.311536	0.281283	-0.319786
O94925	0.0575276	-0.138885	-0.138885	0.0294882	0.141635	-0.0349885	0.1233	0.122383	-0.202958	-0.161192	0.0835752	-0.0227655	-0.0618793	-0.122236	-0.0719633	-0.156608	0.301451	-0.270588	-0.147441	0.184416	0.281589	-0.0148205	0.0392666	-0.443545	-0.0239878	0.202139	-0.0065699	-0.284339	0.211612	-0.319481	0.280978	-0.018793	-0.000763942	-0.333843	-0.333843	-0.294729	-0.0255157	0.0139037	-0.0499618	-0.0472116	0.202139	0.324064	0.30573	-0.214362	-0.0349885	-0.0618793	-0.086631	0.1233	-0.284339
O94973	0.17396	-0.343316	-0.343316	-0.227807	-0.00993125	0.217418	0.102521	-0.169137	0.0477919	-0.244309	-0.0918258	0.180138	0.0936593	-0.00679087	0.0151261	-0.0184874	0.0282659	0.0313216	-0.0325439	0.119939	0.195416	-0.036822	0.0285714	-0.18686	0.0334607	0.200306	-0.283117	-0.300229	-0.031016	-0.0493506	0.219862	-0.094576	0.165775	-0.257754	-0.263254	-0.258976	0.036822	0.0224599	0.00962567	0.0997708	0.200306	0.270588	0.281283	-0.2055	0.217418	0.0936593	-0.167303	0.102521	-0.300229
O94979	0.279988	-0.318564	-0.318564	-0.109244	0.253782	0.105577	0.23453	-0.162108	-0.0823781	-0.252865	0.0203209	0.150191	0.272422	-0.0958618	-0.252865	0.155691	0.129412	0.0414057	0.0377387	0.191749	0.187166	0.137968	0.0273491	-0.211306	-0.161497	0.270894	-0.438655	-0.395569	-0.249503	-0.157525	0.204889	0.211306	-0.170053	-0.148358	-0.156608	-0.214362	-0.145302	-0.199083	-0.161192	-0.251337	0.270894	0.197555	0.223529	-0.262643	0.105577	0.272422	-0.458212	0.23453	-0.395569
O95140	-0.0642595	0.0414057	0.0414057	0.4411	0.244614	-0.442628	-0.0313216	0.375707	-0.422109	-0.150802	0.0184874	-0.316119	-0.0517953	-0.317591	0.297173	-0.18411	0.169748	-0.238197	-0.25806	0.192972	0.131856	-0.0530176	0.044767	-0.165775	-0.0172651	0.0297937	0.086631	-0.0569901	0.0744079	-0.15783	0.0631016	-0.0025974	-0.0682964	-0.132162	-0.118105	-0.0906035	-0.0123759	0.0169595	-0.00443086	-0.0466005	0.0297937	0.0777693	0.200917	-0.0206264	-0.442628	-0.0517953	-0.157219	-0.0313216	-0.0569901
O95197	-0.167687	0.240642	0.240642	0.103438	-0.0851031	-0.153247	-0.291673	0.185332	0.030656	-0.144996	-0.291979	-0.313369	-0.213445	0.154769	0.224446	-0.0899924	-0.106799	0.0313216	0.172498	-0.179526	-0.155997	0.252254	-0.128801	0.0640183	0.0569901	-0.132468	0.272116	0.390069	0.0921314	0.407487	-0.169748	0.0554622	-0.010848	0.142857	0.142246	0.150191	0.0566845	-0.00870894	0.12605	0.0371276	-0.132468	-0.1945	-0.302979	0.165164	-0.153247	-0.213445	0.244309	-0.291673	0.390069
O95202	0.100826	0.060657	0.060657	0.227502	0.193277	-0.206723	0.0530176	0.192666	-0.338474	-0.275477	0.144079	-0.158442	0.00901451	-0.29943	0.0731856	-0.052712	0.213751	-0.268449	-0.144691	0.0826585	0.168526	0.100688	-0.0747135	-0.32712	-0.0566845	0.0631016	-0.0276547	-0.0728801	-0.107716	-0.165775	0.128801	0.106799	-0.137662	-0.225057	-0.219557	-0.158442	-0.0634072	-0.060657	-0.0655462	-0.133995	0.0631016	0.149274	0.195416	-0.0615737	-0.206723	0.00901451	-0.107716	0.0530176	-0.0728801
O95232	0.0142289	0.323453	0.323453	0.379679	0.120244	-0.37479	-0.0566845	0.250115	-0.4001	-0.21039	0.119939	-0.402292	-0.107105	-0.284111	0.136746	-0.0499618	0.207334	-0.323759	0.326203	-0.256532	-0.193277	0.302063	-0.287089	-0.0936593	-0.247364	-0.372651	0.107105	0.391597	-0.0194041	0.0741024	-0.317341	0.301757	-0.240031	0.159969	0.168526	0.272727	-0.245531	-0.299924	-0.216501	-0.175248	-0.372651	-0.271505	-0.106188	0.374484	-0.37479	-0.107105	-0.117189	-0.0566845	0.391597
O95292	-0.286414	0.100993	0.100993	0.290451	-0.0395722	-0.292895	-0.357983	0.18686	-0.0628841	-0.244003	-0.321008	-0.409931	-0.0615737	0.0521159	0.332009	-0.30848	0.0594347	-0.192666	-0.246753	-0.163942	-0.1178	0.0722689	0.277311	0.101604	0.239419	0.112299	0.152024	0.13094	-0.00993125	0.274561	0.0453782	-0.106799	0.137357	-0.0374332	-0.0355997	-0.0362108	0.249198	0.218335	0.276089	0.146218	0.112299	-0.00595875	-0.126356	-0.0725745	-0.292895	-0.0615737	0.153552	-0.357983	0.13094
O95294	-0.157436	0.349733	0.349733	0.128189	-0.137968	-0.150191	-0.271505	0.246753	0.0194941	-0.203667	-0.192055	-0.198778	-0.134912	0.0222677	0.295951	0.215279	-0.361039	0.251337	0.229641	0.163636	-0.00565317	0.445073	-0.397097	-0.111994	-0.204278	-0.219862	-0.148663	0.278839	-0.174637	0.200917	-0.232086	0.330481	-0.231474	0.227502	0.234836	0.221085	-0.20275	-0.26081	-0.13644	-0.203361	-0.219862	-0.235141	-0.153247	0.231169	-0.150191	-0.134912	-0.076547	-0.271505	0.278839
O95299	-0.227509	0.457296	0.457296	0.326509	0.0227655	-0.322231	-0.132162	0.190222	-0.0952694	-0.111077	-0.000152788	-0.335371	-0.160581	-0.0315854	0.135523	-0.0340718	-0.0282659	-0.147441	0.25806	-0.14958	-0.269977	0.251031	-0.263866	-0.0915202	-0.200306	-0.400153	0.0328495	0.40657	-0.177998	0.142857	-0.312147	0.222918	-0.137357	0.181971	0.192666	0.263866	-0.200306	-0.242781	-0.191749	-0.0875477	-0.400153	-0.280061	-0.198167	0.41207	-0.322231	-0.160581	-0.12605	-0.132162	0.40657
O95336	-0.124235	0.0453782	0.0453782	0.204584	0.0588235	-0.190527	0.0890756	-0.0502674	-0.252637	-0.148358	0.120856	0.0466005	0.208862	-0.242892	0.134607	0.121161	0.068602	-0.00779221	-0.155997	0.26631	0.106188	0.00198625	-0.0539343	-0.148052	-0.18411	-0.0264324	-0.203972	-0.182277	-0.196028	-0.287089	-0.0181818	0.125439	-0.23453	-0.00290298	0.00412529	-0.00901451	-0.178915	-0.159969	-0.177693	-0.239725	-0.0264324	0.00932009	0.160275	0.0285714	-0.190527	0.208862	-0.334148	0.0890756	-0.182277
O95425	-0.0795594	0.131551	0.131551	-0.0909091	-0.0829641	0.054851	0.0236822	0.102215	0.00345862	-0.227196	-0.236669	0.0725745	0.118717	-0.032533	0.124828	0.162414	-0.185332	0.164248	0.162414	0.0511841	0.0774637	0.325898	-0.273033	-0.306035	-0.209167	-0.209473	-0.0805195	0.140413	0.142552	-0.102827	-0.188083	0.242475	-0.157219	0.121772	0.11505	0.138273	-0.196028	-0.255004	-0.178915	-0.200306	-0.209473	-0.124217	-0.0435447	0.208862	0.054851	0.118717	-0.375095	0.0236822	0.140413
O95436	-0.261781	0.39893	0.39893	0.1178	-0.0349885	-0.115355	-0.0689076	0.141329	0.0397742	-0.0169595	0.0123759	-0.167303	-0.164248	0.0674349	0.0252101	0.218946	-0.142552	0.0132926	0.303285	-0.0572956	-0.0679908	0.363178	-0.471352	-0.245837	-0.271811	-0.350649	0.184721	0.375095	0.119328	0.0169595	-0.258671	0.306646	-0.262032	0.136746	0.138273	0.223529	-0.2767	-0.309396	-0.237892	-0.241558	-0.350649	-0.198472	-0.15233	0.342093	-0.115355	-0.164248	-0.102827	-0.0689076	0.375095
O95470	-0.0584456	0.0313216	0.0313216	0.294423	0.426432	-0.2822	0.114133	0.393125	-0.205945	-0.152941	0.140413	-0.302674	-0.0808251	-0.0319013	0.124217	-0.13919	-0.0374332	-0.0805195	-0.0973262	0.307257	-0.0120703	-0.0829641	0.0484339	-0.2055	-0.0490451	0.0194041	0.0826585	-0.0276547	-0.123606	-0.0640183	-0.0117647	0.0359053	-0.0841864	-0.0169595	-0.00565317	-0.0065699	-0.0478228	-0.00229183	-0.060657	-0.0563789	0.0194041	-0.0255157	-0.0304049	0.0120703	-0.2822	-0.0808251	-0.0820474	0.114133	-0.0276547
O95471	-0.309517	-0.0282659	-0.0282659	0.165164	-0.100993	-0.15508	-0.0826585	0.0343774	-0.0630413	-0.00106952	-0.0741024	-0.0970206	-0.184721	-0.0331647	0.22903	0.119328	-0.269977	0.287089	-0.0487395	0.2767	-0.0976318	0.0154316	-0.17861	0.0102368	-0.127273	0.00473644	-0.0517953	-0.149885	0.166692	-0.0744079	-0.0190985	0.0524064	-0.0365164	-0.0203209	-0.00901451	0.00626432	-0.132162	-0.0902979	-0.143468	-0.0245989	0.00473644	-0.00168067	0.175859	0.000152788	-0.15508	-0.184721	-0.0979374	-0.0826585	-0.149885
O95487	0.0370257	0.00290298	0.00290298	0.283117	0.416043	-0.275172	0.240336	0.318869	-0.266471	0.114439	0.3644	-0.118105	-0.0490451	-0.264686	0.0218487	-0.244309	0.100382	-0.131245	-0.224446	0.29534	0.0655462	-0.256837	0.0551566	-0.403514	-0.116883	0.00412529	0.0135982	-0.16547	0.0013751	-0.464324	0.0811306	-0.0612681	-0.0857143	-0.121161	-0.113216	-0.0918258	-0.116578	-0.0239878	-0.133384	-0.084492	0.00412529	0.102521	0.212834	-0.0157372	-0.275172	-0.0490451	-0.186555	0.240336	-0.16547
O95571	-0.000458997	-0.0768526	-0.0768526	0.124217	0.196028	-0.120244	0.0597403	0.106799	-0.159568	-0.190527	0.0847976	-0.117494	-0.0912147	-0.0724885	-0.00229183	-0.125134	0.225974	-0.259587	-0.0258212	0.217418	0.294729	0.0566845	-0.00351413	-0.447823	-0.124828	0.133384	-0.0273491	-0.284034	0.0933537	-0.315814	0.181665	0.112605	-0.1178	-0.231474	-0.227196	-0.18686	-0.128189	-0.100076	-0.149274	-0.159664	0.133384	0.212834	0.225668	-0.135523	-0.120244	-0.0912147	-0.137051	0.0597403	-0.284034
O95573	-0.347767	0.286784	0.286784	0.383652	0.166998	-0.397403	0.00565317	0.408403	-0.266786	-0.133384	0.0435447	-0.40107	-0.207334	-0.130132	0.261115	0.0511841	-0.166692	-0.0545455	0.174026	-0.0276547	-0.253782	0.22903	-0.322842	-0.217418	-0.339954	-0.375095	0.0600458	0.241864	0.166387	-0.110772	-0.309702	0.225057	-0.212834	0.155691	0.164859	0.253782	-0.336287	-0.302979	-0.318258	-0.185943	-0.375095	-0.252254	-0.0316272	0.379374	-0.397403	-0.207334	-0.300535	0.00565317	0.241864
O95715	-0.0278458	-0.323453	-0.323453	-0.139801	0.113827	0.118717	0.0689076	0.023071	0.171988	0.1178	-0.302063	0.106799	0.119939	0.220624	0.0664629	-0.0190985	-0.0484339	0.0835752	0.0300993	-0.0328495	-0.205195	-0.316119	0.0973262	0.317341	0.280367	0.23178	0.209167	0.0355997	0.419099	0.302674	0.18136	-0.310619	0.358594	-0.135218	-0.137357	-0.185332	0.288617	0.296868	0.261727	0.369595	0.23178	0.174332	0.0499618	-0.223529	0.118717	0.119939	0.210084	0.0689076	0.0355997
O95782	0.0289168	0.0591291	0.0591291	-0.0731856	0.26631	0.0576012	0.197555	0.238503	0.00125768	-0.141329	-0.0132926	0.0603514	0.183804	-0.0251104	-0.0716578	0.018793	-0.166387	0.204278	-0.0722689	0.0560733	-0.0123759	0.109855	-0.076547	-0.262032	-0.0475172	0.00595875	-0.139801	0.0325439	-0.0777693	-0.0621849	-0.0273491	0.00595875	-0.00106952	0.0157372	0.00748663	-0.0178762	-0.038961	-0.0325439	-0.0337662	-0.0194041	0.00595875	-0.00932009	-0.113216	0.0236822	0.0576012	0.183804	-0.11016	0.197555	0.0325439
O95793	-0.484242	-0.148358	-0.148358	0.249809	0.365928	-0.255004	0.14958	0.252254	-0.223081	-0.0692131	0.00595875	-0.141635	0.14958	-0.168034	0.0264324	0.132162	0.0508785	-0.169748	-0.107716	-0.214668	0.125134	0.0291826	0.0227655	0.185027	0.0392666	0.196944	-0.0349885	-0.0860199	0.169137	0.198167	0.172498	-0.0181818	0.00565317	-0.100382	-0.103132	-0.154469	0.0444614	0.0536287	0.0557678	-0.000763942	0.196944	0.134301	0.100382	-0.187777	-0.255004	0.14958	-0.034683	0.14958	-0.0860199
O95810	-0.29743	0.0783804	0.0783804	0.0869366	-0.196333	-0.11505	-0.305424	0.0964095	-0.0713734	-0.0744079	-0.208251	-0.196028	-0.0554622	-0.0306379	0.333843	0.109549	-0.26081	0.200611	0.181971	-0.228113	-0.359511	0.171581	-0.131856	0.332926	0.0190985	-0.144691	0.0997708	0.273033	0.267227	0.38304	-0.226585	0.0704354	-0.0194041	0.243697	0.239725	0.244003	0.0270435	-0.0120703	0.0701299	0.0111536	-0.144691	-0.255004	-0.248587	0.144691	-0.11505	-0.0554622	0.135218	-0.305424	0.273033
O95816	-0.0511016	0.217723	0.217723	0.0881589	0.223835	-0.0762414	0.0576012	0.338121	-0.181735	-0.185638	-0.0319328	-0.0591291	0.160275	-0.230732	0.0343774	0.100688	-0.128189	-0.050573	0.0682964	0.135218	-0.00901451	0.153552	-0.250726	-0.418182	-0.147441	-0.0698243	-0.0135982	0.151413	-0.00962567	-0.060657	0.0395722	0.0646295	0.0145149	-0.160886	-0.15508	-0.0854087	-0.146218	-0.109549	-0.175248	0.00932009	-0.0698243	0.0847976	0.0414057	0.0731856	-0.0762414	0.160275	-0.140413	0.0576012	0.151413
O95817	-0.249235	-0.0239878	-0.0239878	0.026738	0.0744079	-0.0411001	0.044767	0.0731856	-0.119794	-0.0411001	-0.00504202	0.000152788	0.0753247	-0.0620654	-0.00106952	0.0649351	-0.0065699	0.0224599	-0.0805195	0.0227655	0.0264324	0.0316272	-0.0258212	-0.105882	-0.054851	0.0600458	0.0252101	-0.118105	0.229947	-0.112299	0.0313216	0.00993125	-0.122995	0.0105424	0.00473644	-0.0404889	-0.0487395	-0.00381971	-0.0221543	-0.139496	0.0600458	0.0392666	-0.0276547	-0.0569901	-0.0411001	0.0753247	-0.0582124	0.044767	-0.118105
O95831	0.103886	0.0102368	0.0102368	0.180749	0.181054	-0.170359	-0.00534759	0.15783	-0.242575	-0.224141	0.126662	-0.210695	-0.125745	-0.257105	0.0264324	-0.196333	0.273644	-0.265088	-0.194805	0.23728	0.292895	0.044767	0.0322383	-0.402597	-0.0132926	0.160275	-0.0698243	-0.234836	-0.150802	-0.260504	0.220474	0.0508785	-0.078686	-0.272116	-0.266005	-0.229335	-0.0200153	-0.0135982	-0.0322383	-0.0933537	0.160275	0.226585	0.24217	-0.154163	-0.170359	-0.125745	-0.0820474	-0.00534759	-0.234836
O95833	-0.491892	0.0264324	0.0264324	0.266005	0.137968	-0.268755	0.00779221	0.129106	-0.0405602	0.159358	0.031016	-0.110466	-0.042628	-0.0208464	0.143468	0.0588235	-0.0893812	0.176776	-0.203972	0.135523	0.00168067	-0.0979374	-0.0588235	0.276089	-0.00595875	-0.0820474	0.179221	0.0414057	0.0661574	0.0655462	-0.0609626	-0.0334607	-0.092437	0.0649351	0.0646295	0.0352941	-0.00595875	0.0025974	0.0142093	-0.0747135	-0.0820474	-0.0600458	0.0374332	0.0860199	-0.268755	-0.042628	-0.141024	0.00779221	0.0414057
O95834	-0.247093	0.0423224	0.0423224	0.0826585	0.00320856	-0.0976318	0.00718105	0.120244	-0.229841	-0.165164	-0.0371276	0.0380443	0.126662	-0.201357	0.193277	0.194194	-0.0881589	0.174332	-0.122995	0.164859	0.169137	0.190527	-0.249503	-0.0851031	-0.198167	-0.054851	-0.11505	-0.109244	0.058518	-0.169442	-0.0340718	0.160886	-0.270283	0.00870894	0.00901451	-0.00687548	-0.195416	-0.172498	-0.15508	-0.271505	-0.054851	0.000763942	0.137662	0.0487395	-0.0976318	0.126662	-0.266005	0.00718105	-0.109244
O95861	-0.259027	0.174332	0.174332	0.268449	0.112605	-0.268449	0.0649351	0.284034	-0.29414	-0.191138	0.078686	-0.102215	0.0679908	-0.32154	0.247059	0.0441558	0.0704354	-0.0536287	-0.174943	0.265699	0.229641	0.119633	-0.204584	-0.307257	-0.202139	-0.2	0.00106952	0.0377387	0.028877	-0.329259	-0.0792972	0.108021	-0.185638	-0.0414057	-0.0395722	0.0239878	-0.201833	-0.170359	-0.193277	-0.199694	-0.2	0.00320856	0.164859	0.193888	-0.268449	0.0679908	-0.33262	0.0649351	0.0377387
O95865	-0.0768055	-0.10741	-0.10741	-0.0634072	0.255004	0.078686	0.485409	0.0973262	-0.194155	0.0172651	0.287701	0.131856	0.184721	-0.242734	-0.182582	0.333231	-0.0823529	0.058518	0.196944	-0.196028	-0.183804	0.0169595	-0.260504	0.0148205	-0.243392	-0.0893812	-0.365623	-0.0936593	0.127884	-0.132468	-0.0994652	0.131856	-0.11016	0.112911	0.109855	0.0979374	-0.232391	-0.2055	-0.252865	-0.118105	-0.0893812	-0.0634072	0.0404889	0.0799083	0.078686	0.184721	-0.308174	0.485409	-0.0936593
O95870	-0.276316	0.295951	0.295951	0.368984	0.0624905	-0.395264	-0.244003	0.401986	-0.249964	-0.320092	-0.206112	-0.366539	-0.084492	-0.196145	0.378151	-0.118411	-0.0499618	-0.0576012	-0.0612681	0.180443	0.0942704	0.251337	-0.154775	-0.259587	-0.092437	-0.17097	0.131245	0.270588	0.00809778	0.0432391	-0.10191	0.10466	-0.0612681	-0.00779221	-0.0013751	0.0576012	-0.0906035	-0.105577	-0.0741024	-0.042628	-0.17097	-0.0811306	-0.0276547	0.189305	-0.395264	-0.084492	-0.103132	-0.244003	0.270588
O95881	-0.230569	-0.0453782	-0.0453782	0.436516	0.315814	-0.434377	0.0591291	0.252254	-0.48122	-0.163942	0.0132926	-0.296562	0.0545455	-0.431457	0.306341	-0.0398778	0.00320856	-0.0404889	-0.0637128	0.0719633	-0.131551	0.0444614	-0.0120703	-0.052712	-0.257143	-0.0713522	-0.163636	-0.189305	0.0661574	-0.279756	-0.109855	0.225057	-0.342399	0.15508	0.161803	0.126662	-0.247364	-0.193888	-0.232391	-0.350649	-0.0713522	-0.137968	0.0255157	0.0847976	-0.434377	0.0545455	-0.415737	0.0591291	-0.189305
O95994	-0.180998	-0.0258212	-0.0258212	0.225668	0.2767	-0.2	0.288312	0.18136	-0.153594	0.191138	0.244309	-0.0701299	-0.0906035	-0.157611	-0.102827	-0.0194041	0.042628	0.0218487	-0.138273	0.104049	-0.0273491	-0.102827	-0.159358	-0.0661574	-0.236975	-0.0496562	-0.175859	-0.255615	0.138273	-0.413598	0.0132926	0.0875477	-0.174026	-0.0362108	-0.0337662	-0.0490451	-0.232086	-0.179832	-0.263866	-0.183193	-0.0496562	0.0496562	0.329259	0.0355997	-0.2	-0.0906035	-0.463102	0.288312	-0.255615
O96000	-0.167228	0.0111536	0.0111536	0.3534	0.410542	-0.311841	0.206112	0.174637	-0.0998285	0.0780749	0.305118	-0.196333	-0.026738	-0.0271635	-0.102215	-0.0539343	0.219862	-0.346982	-0.177693	0.0236822	0.0499618	-0.163025	0.0401833	-0.0896868	0.00809778	0.100688	-0.10741	-0.107716	-0.203972	-0.0252101	0.191749	-0.0832697	0.0820474	-0.262338	-0.251031	-0.217723	0.00870894	0.0304049	-0.0227655	0.0881589	0.100688	0.21589	0.258976	-0.0982429	-0.311841	-0.026738	-0.138579	0.206112	-0.107716
O96005	-0.312883	-0.169442	-0.169442	0.269977	0.333537	-0.25042	0.224446	0.171276	-0.163184	0.0285714	0.264171	-0.0805195	-0.0484339	-0.0619074	0.0930481	-0.0655462	0.0603514	-0.0780749	-0.398319	0.202445	0.134607	-0.240336	0.121772	-0.0316272	0.0432391	0.139496	0.0282659	-0.261115	0.0542399	-0.212834	0.168526	-0.118411	-0.0273491	-0.165164	-0.163636	-0.176165	0.0343774	0.108938	0.0126814	-0.0374332	0.139496	0.170053	0.254393	-0.142857	-0.25042	-0.0484339	-0.0893812	0.224446	-0.261115
O96008	-0.188954	0.0588235	0.0588235	0.213751	0.21589	-0.214362	0.0557678	0.236058	-0.148249	-0.247364	0.0750191	-0.215584	-0.140107	-0.169298	0.0759358	-0.0991597	0.172498	-0.0716578	-0.0771581	0.360428	0.408709	0.157219	-0.179221	-0.269366	-0.232086	-0.076547	-0.155691	-0.154775	-0.1945	-0.30084	0.0319328	0.161803	-0.152941	-0.131856	-0.123911	-0.0805195	-0.23453	-0.228113	-0.256532	-0.162414	-0.076547	0.0906035	0.281283	0.0814362	-0.214362	-0.140107	-0.334148	0.0557678	-0.154775
P00167	-0.232099	-0.0252101	-0.0252101	0.160275	0.253782	-0.13369	0.200306	0.162108	-0.288323	-0.141635	0.175554	-0.19725	0.0863254	-0.258527	-0.092437	0.1233	0.112605	-0.00412529	0.0511841	-0.0493506	-0.177693	0.211001	-0.105271	0.076547	-0.260504	-0.0762414	-0.259282	-0.182582	-0.0957983	-0.160886	-0.112605	0.289228	-0.283422	0.0951872	0.0893812	0.0979374	-0.246753	-0.264171	-0.258671	-0.310008	-0.0762414	-0.101604	0.0716578	0.0902979	-0.13369	0.0863254	-0.489687	0.200306	-0.182582
P00338	-0.0832314	-0.0695187	-0.0695187	0.0172651	0.125134	-0.0255157	0.188694	-0.050573	-0.216007	-0.0979374	0.190527	0.0997708	0.127884	-0.25521	-0.124217	0.094576	0.225668	0.0261268	-0.0258212	0.270283	0.123911	0.0621849	-0.167303	-0.272727	-0.301146	0.0123759	-0.382124	-0.401986	-0.0881589	-0.456379	0.0878533	0.157219	-0.243086	-0.125745	-0.126967	-0.127273	-0.293201	-0.256837	-0.314897	-0.285561	0.0123759	0.147441	0.287701	-0.0258212	-0.0255157	0.127884	-0.468908	0.188694	-0.401986
P00352	-0.0529376	-0.102521	-0.102521	0.181971	-0.0432391	-0.172804	-0.106799	-0.13094	-0.209718	-0.227502	-0.100688	-0.162414	0.0163484	-0.167403	0.161497	0.0783804	0.155386	0.0197097	-0.101604	0.0857143	-0.010848	0.139801	-0.0796028	0.158442	-0.109549	0.0759358	-0.296257	-0.227807	-0.150497	-0.0249045	0.0484339	0.164553	-0.190222	-0.0499618	-0.046906	-0.0655462	-0.0994652	-0.145302	-0.0835752	-0.200917	0.0759358	0.0459893	0.200917	-0.0649351	-0.172804	0.0163484	-0.34576	-0.106799	-0.227807
P00367	-0.0587516	-0.0609626	-0.0609626	0.241864	0.313675	-0.239114	0.117189	0.29534	-0.257982	-0.104354	0.186249	-0.277311	-0.219862	-0.179089	-0.0768526	-0.239725	0.37754	-0.426432	-0.106494	0.094576	0.267227	-0.0401833	0.000458365	-0.367762	-0.0142093	0.136746	0.104966	-0.171276	0.172804	-0.214362	0.25317	-0.0249045	0.0417112	-0.361956	-0.355539	-0.274866	-0.0190985	0.0065699	-0.0576012	0.0337662	0.136746	0.291367	0.333537	-0.145607	-0.239114	-0.219862	-0.0652406	0.117189	-0.171276
P00387	0.0267748	0.174943	0.174943	0.222002	0.324675	-0.217418	0.050573	0.537968	-0.250907	-0.121467	0.0857143	-0.339649	-0.190833	-0.0576434	0.198778	-0.0704354	-0.266616	0.0325439	0.0747135	0.155691	-0.145302	0.116578	-0.14958	-0.313063	-0.224446	-0.0820474	-0.044767	-0.00809778	0.0637128	-0.170053	-0.132162	0.138885	-0.134607	0.100688	0.115966	0.142552	-0.228419	-0.126967	-0.225363	-0.0927426	-0.0820474	-0.154163	-0.126967	0.113522	-0.217418	-0.190833	0.0340718	0.050573	-0.00809778
P00390	-0.199052	0.310008	0.310008	0.464629	0.128189	-0.452712	0.00168067	0.322231	-0.479019	-0.190222	0.189916	-0.347594	-0.148358	-0.406031	0.215584	-0.141024	0.269672	-0.238808	-0.108327	0.284339	0.0530176	0.11505	-0.260504	-0.389763	-0.34301	-0.326814	0.0453782	0.0722689	-0.00718105	-0.465241	-0.135218	0.172804	-0.27945	-0.0588235	-0.0478228	0.0670741	-0.345455	-0.282811	-0.3534	-0.25806	-0.326814	-0.0456837	0.206417	0.317341	-0.452712	-0.148358	-0.400764	0.00168067	0.0722689
P00403	0.101285	-0.174332	-0.174332	0.0701299	0.317953	-0.0560733	0.248281	0.0576012	0.058325	0.137662	0.153552	-0.0991597	-0.22628	0.0661715	-0.193888	-0.0264324	0.246142	-0.108021	0.052712	0.24492	0.241558	-0.0245989	-0.178915	-0.205806	-0.148663	0.0881589	-0.115966	-0.293506	0.131551	-0.307563	0.158442	0.15783	-0.105577	-0.187777	-0.183193	-0.169137	-0.144079	-0.177693	-0.180138	-0.147135	0.0881589	0.213445	0.369901	-0.10191	-0.0560733	-0.22628	-0.377235	0.248281	-0.293506
P00441	-0.498317	0.0811306	0.0811306	0.14194	-0.193583	-0.133995	-0.176776	-0.0637128	-0.0814349	-0.118717	-0.158136	0.0411001	0.251031	-0.0835434	0.202139	0.0496562	0.13919	-0.00748663	-0.127578	0.0025974	0.0747135	0.0576012	0.0615737	0.295034	0.0401833	-0.0371276	0.0502674	0.0359053	-0.0206264	0.112911	-0.0362108	-0.0102368	-0.0392666	0.0392666	0.0349885	0.0224599	0.0450726	0.0294882	0.0624905	-0.0377387	-0.0371276	-0.0212376	-0.0163484	0.0453782	-0.133995	0.251031	-0.0178762	-0.176776	0.0359053
P00450	0.237913	0.134912	0.134912	-0.21314	-0.0304049	0.211306	0.0557678	0.0300993	0.280777	0.225668	-0.10466	0.333843	0.24767	0.304957	-0.0377387	0.0490451	-0.218946	0.119633	-0.00809778	-0.0728801	-0.0319328	-0.157525	0.0780749	0.0948816	0.122995	-0.0964095	0.306646	0.32712	0.171581	0.0612681	-0.122383	-0.186249	0.134301	0.153247	0.146218	0.115355	0.122995	0.156608	0.135829	0.140718	-0.0964095	-0.115661	-0.276089	0.0979374	0.211306	0.24767	0.283422	0.0557678	0.32712
P00488	0.541157	0.258976	0.258976	-0.442934	-0.0799083	0.461574	0.15233	-0.110772	0.274961	-0.102521	0.121161	0.278228	0.169748	0.221888	-0.181665	0.319786	-0.42521	0.311841	0.40382	-0.0325439	-0.196639	0.265699	-0.349733	-0.321925	-0.188999	-0.236669	-0.219862	0.300535	-0.320092	0.0307105	-0.302674	0.211001	-0.0921314	0.251337	0.247976	0.282811	-0.190833	-0.225974	-0.180443	-0.070741	-0.236669	-0.272116	-0.368984	0.246753	0.461574	0.169748	0.0780749	0.15233	0.300535
P00491	-0.0917994	-0.0817418	-0.0817418	0.0906035	0.238503	-0.0799083	0.317036	0.0875477	-0.15045	0.13644	0.280061	0.119633	0.0441558	-0.25142	-0.149274	0.0154316	0.258671	-0.0462949	-0.213445	0.354622	0.155691	-0.190222	-0.0756303	-0.221085	-0.113216	0.0221543	-0.0869366	-0.286478	0.0236822	-0.482659	0.161497	-0.010848	-0.11505	-0.205195	-0.205806	-0.199083	-0.11505	-0.0618793	-0.153858	-0.146524	0.0221543	0.227196	0.377235	-0.0475172	-0.0799083	0.0441558	-0.371123	0.317036	-0.286478
P00492	0.0749695	-0.0951872	-0.0951872	-0.176165	-0.145607	0.171276	0.12055	-0.233613	-0.0378877	-0.209167	0.0197097	0.352788	0.291979	-0.210359	-0.0365164	0.207945	0.0233766	0.155691	-0.113522	0.227807	0.318258	0.115661	-0.124828	-0.284034	-0.0731856	0.17861	-0.428877	-0.322231	-0.232391	-0.197555	0.17861	0.076547	-0.050573	-0.197555	-0.200611	-0.221696	-0.0679908	-0.122689	-0.0682964	-0.0991597	0.17861	0.230252	0.331704	-0.182888	0.171276	0.291979	-0.276394	0.12055	-0.322231
P00505	0.0443697	0.054851	0.054851	0.212529	0.164248	-0.21314	-0.0065699	0.266005	-0.331085	-0.211306	0.0634072	-0.239114	-0.15508	-0.339859	0.106799	-0.165775	0.259893	-0.221085	-0.18136	0.24217	0.247059	0.124523	-0.0597403	-0.418793	-0.0851031	0.0557678	-0.0576012	-0.214057	0.000458365	-0.349427	0.146218	0.1178	-0.142552	-0.22139	-0.215279	-0.161497	-0.0909091	-0.0741024	-0.0997708	-0.163636	0.0557678	0.173415	0.246448	-0.0551566	-0.21314	-0.15508	-0.188694	-0.0065699	-0.214057
P00533	-0.3903	0.227196	0.227196	0.293201	0.042628	-0.321925	-0.171887	0.322536	-0.15611	-0.162108	-0.208862	-0.211306	0.0909091	-0.0439037	0.411154	0.0670741	-0.293812	0.114439	0.0530176	0.0783804	-0.225057	0.135523	-0.126967	-0.0756303	-0.076547	-0.192972	0.171887	0.328342	0.137968	0.164553	-0.219862	0.0649351	-0.0377387	0.159664	0.166387	0.188694	-0.0676853	-0.0588235	-0.0423224	-0.0025974	-0.192972	-0.209473	-0.166998	0.209167	-0.321925	0.0909091	-0.0380443	-0.171887	0.328342
P00558	-0.152234	-0.0255157	-0.0255157	0.143774	0.0521008	-0.123911	0.0542399	-0.113216	-0.12231	-0.0615737	0.182277	0.050573	0.208862	-0.0971252	-0.0319328	0.0887701	0.224446	0.00565317	-0.137357	0.128495	0.0884645	0.0102368	0.0013751	0.106799	-0.167303	-0.0365164	-0.174332	-0.203667	-0.172193	-0.233919	-0.0307105	0.126662	-0.252254	0.0215432	0.0148205	0.00473644	-0.15783	-0.159053	-0.16272	-0.277922	-0.0365164	-0.00534759	0.124523	0.0328495	-0.123911	0.208862	-0.360122	0.0542399	-0.203667
P00568	-0.340729	0.0933537	0.0933537	0.114744	-0.0383499	-0.0973262	0.046906	-0.0114591	-0.0155638	0.0939649	0.0355997	0.0530176	0.0728801	-0.0859123	0.12055	0.128495	-0.0359053	0.16547	-0.223529	0.0744079	0.0530176	0.0300993	-0.159664	0.0359053	-0.144385	-0.121772	-0.0227655	-0.116578	0.0964095	-0.335982	-0.0906035	0.0994652	-0.258365	0.0841864	0.078686	0.0646295	-0.144996	-0.116883	-0.127273	-0.271811	-0.121772	-0.0551566	0.11505	0.115966	-0.0973262	0.0728801	-0.307869	0.046906	-0.116578
P00734	0.151316	-0.0475172	-0.0475172	-0.1178	0.107716	0.128189	0.239114	-0.0762414	0.212548	0.452406	0.203361	0.272727	0.158136	0.170877	-0.32437	-0.00198625	-0.00198625	-0.0655462	-0.0719633	-0.232086	-0.174332	-0.429488	0.220168	0.166387	0.27395	0.0591291	0.339343	0.222613	0.177998	0.174637	0.0569901	-0.393736	0.335676	-0.0392666	-0.0466005	-0.0658518	0.276089	0.302063	0.265088	0.346066	0.0591291	0.0670741	-0.112911	-0.0664629	0.128189	0.158136	0.312452	0.239114	0.222613
P00736	0.457467	0.27395	0.27395	-0.179832	-0.117494	0.144996	-0.0432391	-0.0319328	0.0771902	-0.13919	-0.0759358	0.179832	0.160886	0.0268476	-0.0777693	-0.0459893	-0.031016	-0.0233766	0.310619	-0.120244	0.0236822	0.226891	-0.0936593	-0.451184	-0.145607	-0.187777	-0.0652406	0.227502	-0.0521008	-0.141024	-0.207028	0.203056	-0.137051	0.200306	0.196333	0.197861	-0.135829	-0.187777	-0.119022	-0.154163	-0.187777	-0.188999	-0.29259	0.190833	0.144996	0.160886	-0.0139037	-0.0432391	0.227502
P00738	-0.169523	-0.0643239	-0.0643239	0.148969	0.202445	-0.125439	0.0802139	0.128495	0.0160354	0.212834	0.0530176	0.0374332	0.248281	0.0661715	-0.0569901	-0.236058	0.245837	-0.355539	-0.21314	-0.131245	-0.159053	-0.431016	0.40107	0.0716578	0.295951	0.206723	0.269977	0.00565317	0.184416	0.0441558	0.225668	-0.432544	0.387319	-0.230558	-0.232391	-0.227502	0.299312	0.383652	0.257754	0.387013	0.206723	0.230252	0.0536287	-0.196333	-0.125439	0.248281	0.290145	0.0802139	0.00565317
P00740	-0.157895	0.0878533	0.0878533	0.0802139	-0.131856	-0.0915202	-0.124828	0.153247	0.0369444	0.214973	-0.140413	-0.101299	-0.115355	-0.0322171	0.220779	0.0572956	-0.192666	0.113827	0.0545455	-0.128189	-0.254087	-0.155997	-0.026738	0.443239	0.225668	-0.121161	0.344232	0.354316	0.222613	0.379679	-0.153858	-0.17861	0.192055	0.172804	0.174943	0.163331	0.218029	0.205195	0.236669	0.264477	-0.121161	-0.182888	-0.175248	0.129412	-0.0915202	-0.115355	0.316425	-0.124828	0.354316
P00747	-0.0130049	0.111994	0.111994	-0.00443086	-0.00412529	0.0197097	0.109855	0.0744079	0.077819	0.189916	0.0316272	0.203667	0.25042	0.0691721	-0.0991597	-0.0988541	0.0371276	-0.215279	-0.0236822	-0.287089	-0.119328	-0.231474	0.178915	0.0362108	0.15783	-0.115661	0.408709	0.343316	0.208251	0.0365164	-0.0777693	-0.194194	0.148969	0.050573	0.044767	0.0511841	0.160275	0.188999	0.149274	0.165164	-0.115661	-0.0502674	-0.10466	0.0988541	0.0197097	0.25042	0.152024	0.109855	0.343316
P00751	0.0468177	-0.0728801	-0.0728801	-0.147441	0.159053	0.162108	0.371123	-0.0511841	0.0526654	0.301451	0.354316	0.320703	0.232391	0.01295	-0.377235	0.0233766	0.1178	-0.203056	-0.143468	-0.409015	0.203361	-0.288312	0.148358	0.0771581	0.0838808	0.0985485	0.126662	-0.0808251	0.153552	-0.122383	0.094576	-0.212834	0.0563789	-0.0579068	-0.0676853	-0.0973262	0.0847976	0.12605	0.0851031	0.0572956	0.0985485	0.0948816	0.0362108	-0.113827	0.162108	0.232391	0.105882	0.371123	-0.0808251
P00846	0.0778765	-0.0557678	-0.0557678	0.113522	0.18411	-0.0961039	0.152024	0.122383	-0.133157	0.00962567	0.303591	-0.144996	-0.247059	-0.119709	-0.138273	-0.096715	0.299312	-0.288006	-0.166081	0.0594347	0.231169	-0.0756303	-0.0297937	-0.238503	0.0316272	0.146218	0.0154316	-0.196333	0.0667685	-0.186555	0.239419	-0.0536287	0.0203209	-0.300535	-0.300229	-0.243697	0.020932	0.0334607	0.00412529	0.0013751	0.146218	0.265393	0.270588	-0.153247	-0.0961039	-0.247059	0.00809778	0.152024	-0.196333
P00915	0.190637	0.0407945	0.0407945	-0.187471	0.0139037	0.213445	0.197555	-0.18686	0.225282	0.254698	0.273033	0.318258	0.295951	0.147978	-0.373873	-0.0334607	0.0453782	-0.122078	-0.158442	-0.267227	-0.0777693	-0.272422	0.326509	-0.0823529	0.206112	0.145913	0.0670741	-0.038961	-0.100993	-0.0682964	0.078686	-0.238808	0.197861	-0.0459893	-0.0560733	-0.0771581	0.213445	0.213445	0.181971	0.168831	0.145913	0.0695187	-0.0973262	-0.137357	0.213445	0.295951	0.148052	0.197555	-0.038961
P00918	0.0243268	0.0841864	0.0841864	0.00962567	0.0957983	0.0157372	0.193888	-0.0759358	0.0212234	0.302063	0.302063	0.167914	0.17861	-0.0263738	-0.22628	-0.0273491	-0.0221543	-0.0634072	-0.271505	-0.214668	-0.0796028	-0.256532	0.25042	0.00962567	0.0576012	-0.0383499	0.0890756	-0.0404889	-0.042628	-0.223835	-0.0600458	-0.161192	-0.0102368	0.101299	0.094576	0.062796	0.0603514	0.1178	0.0484339	-0.0242934	-0.0383499	-0.0759358	-0.124523	0.0359053	0.0157372	0.17861	-0.0349885	0.193888	-0.0404889
P00966	-0.0653305	-0.13919	-0.13919	-0.0496562	-0.0102368	0.0521008	0.139496	-0.0252101	-0.139131	-0.16272	-0.0826585	0.154469	0.211612	-0.0947563	0.0184874	0.173109	0.0411001	0.130328	-0.0569901	0.326509	0.230252	0.103132	-0.0352941	0.0252101	-0.13644	0.102215	-0.219557	-0.287395	-0.0664629	-0.160275	0.044767	0.167303	-0.146218	-0.0285714	-0.026738	-0.0637128	-0.126356	-0.155386	-0.137662	-0.173109	0.102215	0.0652406	0.236975	-0.0930481	0.0521008	0.211612	-0.355844	0.139496	-0.287395
P01008	0.235159	0.166387	0.166387	-0.405959	-0.273644	0.395569	0.0569901	-0.157219	0.316936	0.0823529	-0.0655462	0.406875	0.217112	0.116708	-0.253476	0.0838808	-0.0359053	-0.00840336	0.242475	-0.18136	0.0881589	0.0649351	-0.0906035	-0.185638	0.0918258	-0.0404889	0.100993	0.293201	-0.0838808	0.132468	0.00626432	-0.0682964	0.161192	-0.0401833	-0.0490451	-0.0340718	0.0896868	0.026738	0.115661	0.161192	-0.0404889	0.0499618	-0.0554622	0.0276547	0.395569	0.217112	0.217723	0.0569901	0.293201
P01009	0.522032	-0.338426	-0.338426	-0.536746	-0.144079	0.501299	0.111994	-0.377846	0.209718	0.192972	-0.13644	0.555691	0.278228	-0.00426403	-0.249809	0.119633	0.0236822	0.112299	-0.0252101	0.0194041	0.141635	-0.265088	0.209167	0.0466005	0.366845	0.354622	0.0539343	-0.131245	0.0744079	0.165164	0.315814	-0.299924	0.327426	-0.229947	-0.237586	-0.292895	0.365317	0.316119	0.359206	0.296562	0.354622	0.297479	0.0737968	-0.374484	0.501299	0.278228	0.299924	0.111994	-0.131245
P01011	0.0921054	0.0768526	0.0768526	-0.214362	-0.224446	0.217112	-0.0282659	-0.248892	0.222767	0.020932	-0.201528	0.294118	0.281895	0.210517	-0.0985485	0.18411	-0.0233766	-0.0826585	0.153247	-0.392208	0.109855	0.119939	0.0282659	0.266616	0.0875477	-0.116272	0.241253	0.339037	-0.0475172	0.303285	-0.124828	0.0151261	0.0111536	0.113522	0.103743	0.106494	0.0832697	0.0132926	0.122383	0.0178762	-0.116272	-0.120244	-0.180749	0.109855	0.217112	0.281895	0.140107	-0.0282659	0.339037
P01019	0.106181	0.0994652	0.0994652	-0.157525	-0.0796028	0.166692	0.121161	-0.0322383	0.182207	0.170359	0.124523	0.370206	0.366539	0.10739	-0.0618793	-0.0285714	0.0160428	-0.0456837	-0.207639	-0.0343774	-0.0750191	-0.297173	0.149885	-0.193888	0.245225	0.0961039	0.1945	0.126967	0.0282659	-0.0569901	0.101604	-0.334454	0.266921	-0.170359	-0.174637	-0.151719	0.251948	0.268755	0.25806	0.271505	0.0961039	0.164553	0.0517953	-0.0988541	0.166692	0.366539	0.228419	0.121161	0.126967
P01023	0.122858	0.0933537	0.0933537	-0.186249	-0.111688	0.171276	-0.0661574	-0.0875477	0.408904	0.209167	-0.0472116	0.195111	0.0817418	0.385026	-0.0557678	-0.167303	-0.170665	0.106188	-0.00412529	-0.169137	-0.223835	-0.259282	0.208251	-0.0184874	0.247976	0.0472116	0.224141	0.18136	0.0927426	0.131856	-0.0362108	-0.270894	0.255921	0.0792972	0.0741024	0.0331551	0.255921	0.253476	0.257143	0.257754	0.0472116	-0.0466005	-0.273644	-0.0279603	0.171276	0.0817418	0.354622	-0.0661574	0.18136
P01024	0.521267	-0.236364	-0.236364	-0.434377	0.0569901	0.420932	0.232391	-0.198472	0.125454	0.132773	-0.0524064	0.52605	0.460046	0.0249525	-0.280367	-0.00565317	0.0948816	0.0215432	-0.062796	0.0175707	0.111383	-0.29534	0.290756	0.0777693	0.21864	0.18686	0.0508785	-0.0704354	-0.0417112	-0.0325439	0.148663	-0.232086	0.176165	-0.0689076	-0.0780749	-0.149274	0.226585	0.227196	0.203361	0.15508	0.18686	0.136746	-0.0282659	-0.198778	0.420932	0.460046	0.0893812	0.232391	-0.0704354
P01031	0.340576	0.0142093	0.0142093	-0.143468	0.0560733	0.137662	0.17372	0.0658518	0.188338	0.121467	0.0181818	0.167609	0.0909091	0.159033	-0.0239878	-0.0780749	0.0673797	-0.0774637	0.0423224	-0.0957983	0.0245989	-0.185027	0.0154316	-0.100076	0.148052	-0.0777693	0.217723	0.181971	0.258365	-0.052712	-0.0872422	-0.110466	0.117189	0.0521008	0.0444614	0.0536287	0.157219	0.108938	0.152636	0.104049	-0.0777693	-0.0276547	-0.0970206	0.0802139	0.137662	0.0909091	0.0252101	0.17372	0.181971
P01033	0.102356	0.182277	0.182277	-0.376929	-0.176776	0.341788	-0.0407945	-0.026738	0.36457	0.00779221	-0.119328	0.177998	-0.0521008	0.178458	-0.199694	0.160581	-0.172498	0.249198	0.332926	0.106799	0.218335	0.318564	-0.34851	-0.306341	-0.124217	-0.130023	-0.0441558	0.183499	-0.0872422	0.0319328	-0.0728801	0.180749	-0.062796	0.0444614	0.0352941	0.0517953	-0.124828	-0.201833	-0.0936593	-0.0805195	-0.130023	-0.0319328	-0.084492	0.118717	0.341788	-0.0521008	-0.0359053	-0.0407945	0.183499
P01034	0.419217	0.13919	0.13919	-0.493048	-0.235141	0.482964	0.0906035	-0.254393	0.407174	0.0737968	0.130328	0.400458	0.167303	0.288691	-0.324981	0.299312	-0.119939	0.234225	0.349121	0.0334607	0.174637	0.195416	-0.226585	-0.133384	-0.0508785	-0.111077	-0.00870894	0.260199	-0.26356	0.134301	-0.144079	0.139496	-0.0429335	0.137051	0.123606	0.137357	-0.0490451	-0.163025	-0.0145149	-0.0539343	-0.111077	-0.109244	-0.194194	0.105577	0.482964	0.167303	0.0964095	0.0906035	0.260199
P01042	0.0917994	0.284339	0.284339	-0.158442	-0.252865	0.140718	-0.121467	-0.0985485	0.287066	0.0912147	-0.0731856	0.267227	0.2	0.217781	-0.0857143	-0.0789916	0.0563789	-0.0759358	0.117189	-0.223224	-0.0551566	-0.0279603	0.0258212	-0.10466	0.194194	-0.111994	0.357372	0.422765	0.0811306	0.171276	-0.0997708	-0.122078	0.127273	0.0435447	0.0337662	0.0484339	0.19725	0.131245	0.22903	0.148358	-0.111994	-0.0514897	-0.209473	0.105882	0.140718	0.2	0.323453	-0.121467	0.422765
P01266	0.23317	-0.132773	-0.132773	-0.0328495	-0.15233	0.0322383	-0.13369	-0.104049	-0.0380449	0.0245989	0.0838808	-0.0948816	-0.103743	-0.01295	0.0313216	-0.213445	0.108021	-0.0417112	-0.156608	-0.115661	-0.126356	-0.168526	0.3644	0.375707	0.240336	0.145913	-0.010848	-0.0756303	-0.223835	0.191444	0.0316272	-0.15783	0.111994	0.0603514	0.0576012	0.0172651	0.241253	0.212834	0.261727	0.132162	0.145913	-0.0521008	-0.0643239	-0.132468	0.0322383	-0.103743	0.238503	-0.13369	-0.0756303
P01591	0.324358	0.0273491	0.0273491	0.119328	0.351566	-0.109855	0.139801	0.109244	-0.064299	-0.122689	0.139801	-0.148969	0.0117647	-0.0041061	-0.00626432	-0.140107	0.188388	-0.0826585	-0.0245989	0.201528	0.0169595	-0.0123759	-0.0218487	-0.235141	-0.126967	-0.0643239	-0.158136	-0.0670741	-0.198472	-0.28984	-0.0643239	0.123606	-0.169748	0.0472116	0.0496562	0.0475172	-0.1178	-0.12055	-0.134912	-0.179526	-0.0643239	-0.0441558	-0.0475172	0.0829641	-0.109855	0.0117647	-0.247976	0.139801	-0.0670741
P01594	-0.213739	0.156914	0.156914	0.487548	0.260199	-0.492131	0.034683	0.345149	-0.425568	-0.0719633	0.141329	-0.426127	-0.270283	-0.317749	0.307257	-0.276089	0.0857143	-0.16547	-0.167303	0.116272	-0.257143	-0.052712	0.00168067	-0.233613	-0.218029	-0.304202	0.0429335	-0.00534759	0.177693	-0.492743	-0.227196	0.105271	-0.285256	0.210084	0.214973	0.219557	-0.223529	-0.106799	-0.23453	-0.275783	-0.304202	-0.21864	-0.0514897	0.301757	-0.492131	-0.270283	-0.275172	0.034683	-0.00534759
P01700	0.332773	0.0985485	0.0985485	-0.0307105	0.236975	0.0212376	0.143468	-0.0013751	0.166957	-0.00381971	0.104049	0.0258212	0.105577	0.132501	-0.149885	-0.0142093	0.0909091	-0.0988541	0.0747135	0.0249045	0.0863254	0.020932	-0.0539343	-0.276089	-0.0493506	-0.126662	-0.0716578	0.169137	-0.240336	-0.109855	-0.0811306	0.0771581	-0.0563789	0.0481283	0.0444614	0.0551566	-0.0407945	-0.0930481	-0.052712	-0.0667685	-0.126662	-0.054851	-0.0939649	0.122995	0.0212376	0.105577	-0.2	0.143468	0.169137
P01701	-0.0835374	0.188388	0.188388	0.326203	0.116578	-0.328342	-0.0701299	0.121467	-0.253423	-0.402292	-0.127884	-0.226891	0.0612681	-0.172141	0.319786	-0.142246	0.157219	-0.222002	0.139801	0.155691	-0.0255157	0.225668	-0.0175707	-0.287395	-0.246448	-0.302674	-0.0233766	0.11505	-0.160581	-0.275477	-0.277922	0.317953	-0.335065	0.229947	0.236364	0.243086	-0.245531	-0.242781	-0.239419	-0.342093	-0.302674	-0.235141	-0.114744	0.31673	-0.328342	0.0612681	-0.299924	-0.0701299	0.11505
P01780	0.159119	0.132773	0.132773	0.129412	0.249503	-0.119022	0.0954927	0.0890756	0.03663	-0.13094	0.0502674	-0.0927426	0.0313216	0.0987044	0.0524064	0.0145149	0.0242934	0.0792972	0.129717	0.17861	0.139801	0.220168	-0.206417	-0.194194	-0.362261	-0.307563	-0.11016	0.0600458	-0.129106	-0.385485	-0.302063	0.361039	-0.420932	0.283422	0.278228	0.282811	-0.358289	-0.36165	-0.351566	-0.442017	-0.307563	-0.267838	-0.152941	0.317341	-0.119022	0.0313216	-0.404736	0.0954927	0.0600458
P01782	0.388158	0.202445	0.202445	-0.0942704	0.0239878	0.115355	0.0906035	-0.196028	0.119637	-0.187471	0.139496	0.101604	0.148052	0.0435879	-0.0774637	0.196639	0.0484339	0.0337662	0.254087	0.199694	0.0823529	0.190527	-0.233308	-0.250115	-0.204584	-0.270894	-0.111688	0.240642	-0.407792	-0.158442	-0.251948	0.313063	-0.285256	0.215279	0.212529	0.242781	-0.205195	-0.280061	-0.212223	-0.285256	-0.270894	-0.217112	-0.21589	0.271199	0.115355	0.148052	-0.200917	0.0906035	0.240642
P01825	0.265606	0.403514	0.403514	0.0875477	0.0670741	-0.0829641	-0.0655462	0.142552	0.0334858	-0.15508	0.0744079	-0.273338	-0.138273	0.0379025	0.00687548	-0.0634072	0.0270435	-0.096715	0.285256	0.0392666	-0.106494	0.244003	-0.218946	-0.224752	-0.224752	-0.443545	0.0316272	0.412376	-0.360122	-0.0930481	-0.387319	0.292895	-0.268144	0.308174	0.310313	0.360733	-0.225057	-0.267532	-0.21864	-0.22628	-0.443545	-0.370512	-0.322842	0.453323	-0.0829641	-0.138273	-0.180443	-0.0655462	0.412376
P01834	0.171053	-0.0300993	-0.0300993	0.102521	0.377846	-0.0878533	0.209778	0.0239878	-0.0389881	-0.0637128	0.171887	0.00106952	0.164248	0.0524318	-0.117189	-0.0878533	0.257754	-0.116578	-0.0560733	0.255004	0.141635	-0.0588235	0.0352941	-0.169442	-0.155997	-0.0762414	-0.0554622	-0.0716578	-0.241864	-0.314286	-0.0304049	0.107105	-0.207639	0.0111536	0.00962567	0.00106952	-0.150802	-0.129412	-0.175554	-0.222613	-0.0762414	-0.000458365	0.0212376	0.0780749	-0.0878533	0.164248	-0.305118	0.209778	-0.0716578
P01859	-0.0105569	0.119939	0.119939	0.137662	0.435294	-0.106799	0.305118	0.208862	0.000628841	0.199389	0.307869	-0.000458365	0.160886	0.0922294	-0.178915	-0.119022	0.21589	-0.203056	-0.118717	0.00534759	0.0114591	-0.214668	0.0304049	-0.107716	-0.0692131	-0.132773	0.163025	0.086631	-0.102827	-0.250726	-0.0380443	-0.116883	-0.020932	-0.0328495	-0.0319328	0.000763942	-0.0704354	0.0172651	-0.0915202	0.000763942	-0.132773	0.00932009	-0.0411001	0.141635	-0.106799	0.160886	-0.0545455	0.305118	0.086631
P01860	0.135557	0.214057	0.214057	0.111383	0.12605	-0.118717	-0.0857143	-0.00962567	-0.0465342	-0.239419	-0.0689076	-0.0921314	0.0554622	-0.0137397	0.0414057	-0.00504202	0.0673797	0.00229183	0.18411	0.117189	0.0615737	0.362872	-0.214362	-0.407487	-0.310924	-0.159664	-0.274561	-0.00962567	-0.185027	-0.280061	-0.15233	0.410237	-0.399236	0.159358	0.162108	0.150802	-0.302979	-0.333843	-0.28495	-0.420321	-0.159664	-0.138885	-0.157219	0.163942	-0.118717	0.0554622	-0.286784	-0.0857143	-0.00962567
P01861	0.263617	-0.0750191	-0.0750191	0.0227655	0.34576	0.000763942	0.21864	0.0151261	0.0510933	-0.0398778	0.280978	0.0466005	0.184721	0.153663	-0.278839	-0.0420168	0.238808	-0.15783	0.0600458	0.164248	0.140718	-0.0184874	0.112299	-0.239114	-0.0954927	0.0658518	-0.0930481	-0.103132	-0.318258	-0.137968	0.0490451	0.0744079	-0.0713522	-0.0731856	-0.0762414	-0.0682964	-0.0875477	-0.0906035	-0.101604	-0.104049	0.0658518	0.0811306	0.0203209	-0.0530176	0.000763942	0.184721	-0.136746	0.21864	-0.103132
P01871	0.139076	0.200306	0.200306	0.0273491	0.244614	-0.020932	0.0453782	0.201222	0.215064	-0.0536287	0.0631016	-0.130634	-0.0462949	0.308747	0.010848	-0.0777693	-0.0377387	0.0154316	0.1233	0.0780749	0.0206264	0.0435447	-0.159358	-0.180443	-0.10466	-0.176471	0.0300993	0.22628	-0.0863254	-0.0371276	-0.156914	0.0380443	-0.0304049	0.109549	0.10741	0.133995	-0.101299	-0.0933537	-0.103438	-0.0224599	-0.176471	-0.12605	-0.253782	0.204584	-0.020932	-0.0462949	0.0261268	0.0453782	0.22628
P01876	0.0872094	0.0799083	0.0799083	0.174026	0.320397	-0.138885	0.0970206	0.0444614	-0.0416607	-0.0313216	0.193888	-0.0383499	0.22628	0.0145293	-0.0258212	-0.0417112	0.169137	-0.160275	-0.124523	0.0942704	-0.0435447	-0.0450726	0.0472116	-0.176165	-0.105882	-0.0194041	-0.104354	-0.0896868	-0.341482	-0.250726	0.0181818	0.070741	-0.166387	-0.0667685	-0.0621849	-0.0475172	-0.100076	-0.0676853	-0.11016	-0.176471	-0.0194041	0.042628	0.0551566	0.0264324	-0.138885	0.22628	-0.236975	0.0970206	-0.0896868
P01903	0.461139	0.0359053	0.0359053	0.0371276	0.23178	-0.0270435	0.0756303	0.0414057	-0.257353	-0.366234	0.0722689	-0.0511841	0.160886	-0.202936	0.0328495	-0.0609626	0.160886	-0.151108	0.0588235	0.222307	0.134912	0.212529	-0.0197097	-0.407181	-0.222613	-0.000763942	-0.294423	-0.172193	-0.399542	-0.338426	-0.0224599	0.318258	-0.317341	0.0025974	0.0102368	0.0181818	-0.219557	-0.236364	-0.226891	-0.328953	-0.000763942	-0.0270435	0.0429335	0.00932009	-0.0270435	0.160886	-0.283728	0.0756303	-0.172193
P01920	0.189872	0.196944	0.196944	0.0624905	0.0499618	-0.0521008	-0.112299	0.159664	-0.0045591	-0.19725	-0.0802139	-0.188694	0.0249045	0.143398	0.0982429	0.0817418	-0.0270435	0.0511841	0.162108	0.0316272	0.0777693	0.325286	-0.15783	-0.00718105	-0.192055	-0.161497	-0.0521008	0.113216	-0.0655462	-0.0475172	-0.278228	0.352788	-0.330481	0.299924	0.299924	0.287395	-0.179526	-0.230558	-0.148969	-0.316119	-0.161497	-0.290145	-0.280978	0.191138	-0.0521008	0.0249045	-0.149274	-0.112299	0.113216
P02042	-0.0390147	-0.0533231	-0.0533231	-0.116883	0.0481283	0.136746	0.239114	-0.157525	0.181263	0.284645	0.282506	0.302063	0.241864	0.0705934	-0.39068	-0.145913	0.190527	-0.171276	-0.249198	-0.144079	-0.0438503	-0.38518	0.377846	-0.0716578	0.255004	0.2055	0.124217	-0.116883	-0.0380443	-0.0902979	0.21039	-0.342399	0.286784	-0.201833	-0.213445	-0.229641	0.261421	0.269672	0.216196	0.244003	0.2055	0.22628	0.102215	-0.206112	0.136746	0.241864	0.0878533	0.239114	-0.116883
P02452	0.379743	0.359511	0.359511	-0.128189	-0.195416	0.12055	-0.131245	0.0163484	0.033643	-0.242781	-0.180443	0.0728801	0.0673797	-0.0415348	0.0423224	0.148663	-0.384568	0.203056	0.404431	-0.176471	-0.104049	0.504966	-0.224141	-0.227196	-0.2767	-0.296868	-0.345455	0.233919	-0.32712	0.00840336	-0.38518	0.464018	-0.313675	0.434072	0.438044	0.402903	-0.275477	-0.33751	-0.243697	-0.304507	-0.296868	-0.423988	-0.396791	0.309091	0.12055	0.0673797	-0.100382	-0.131245	0.233919
P02461	0.442932	0.314591	0.314591	-0.171887	-0.233919	0.17861	-0.0774637	-0.0349885	0.0749893	-0.0768526	-0.0863254	0.0970206	-0.00595875	-0.00837014	-0.0973262	0.031016	-0.180443	0.0695187	0.284034	-0.254698	-0.0902979	0.325898	-0.0997708	-0.0957983	-0.130023	-0.206723	-0.257448	0.16547	-0.258976	0.00565317	-0.274561	0.28495	-0.157525	0.317341	0.320092	0.291062	-0.130023	-0.189916	-0.111383	-0.14683	-0.206723	-0.303285	-0.304507	0.219557	0.17861	-0.00595875	0.0175707	-0.0774637	0.16547
P02462	-0.0980723	0.209778	0.209778	0.0536287	-0.0239878	-0.0252101	0.084492	0.134301	0.0875661	0.233919	0.0872422	-0.0429335	-0.137357	0.0450092	-0.0435447	0.171276	-0.267838	0.138885	0.0395722	-0.00626432	-0.0860199	-0.0212376	-0.137051	0.226891	-0.0163484	-0.188999	0.0756303	0.172193	-0.155386	0.145302	-0.199694	0.0667685	-0.0508785	0.201222	0.211306	0.190527	-0.0221543	-0.038961	-0.0178762	0.00351413	-0.188999	-0.214668	-0.0997708	0.199694	-0.0252101	-0.137357	-0.0618793	0.084492	0.172193
P02511	0.0758875	-0.269977	-0.269977	-0.0692131	0.208556	0.0796028	0.203667	0.00534759	-0.0576961	0.177693	0.20275	0.0499618	0.0365164	-0.0686983	-0.354622	-0.0927426	0.332009	-0.231169	-0.0835752	-0.158747	0.121772	-0.21864	0.209167	0.0401833	0.112911	0.316119	-0.0157372	-0.332009	0.283117	-0.107105	0.295646	-0.182277	0.179526	-0.258671	-0.265088	-0.258671	0.12055	0.148969	0.0762414	0.144079	0.316119	0.284645	0.163331	-0.320397	0.0796028	0.0365164	0.0872422	0.203667	-0.332009
P02545	-0.361842	0.343621	0.343621	0.30573	-0.020932	-0.318564	-0.302979	0.381207	-0.105331	-0.0175707	-0.229641	-0.383346	-0.203361	-0.0277952	0.30084	-0.121467	-0.159053	-0.0814362	0.132162	-0.133079	-0.141329	0.148052	-0.0762414	0.117494	0.0597403	-0.255309	0.331704	0.453629	0.104354	0.381513	-0.229947	0.0307105	0.0484339	0.187777	0.2	0.233308	0.0545455	0.0490451	0.0814362	0.124217	-0.255309	-0.254698	-0.32162	0.271199	-0.318564	-0.203361	0.245531	-0.302979	0.453629
P02549	0.131732	0.213751	0.213751	-0.142552	-0.068602	0.138885	0.00932009	-0.0456837	0.279048	0.170359	0.121467	0.105271	0.119022	0.288849	-0.191138	-0.0851031	-0.0233766	-0.094576	0.103438	-0.262949	-0.152024	-0.109244	0.186249	-0.0511841	0.194194	-0.0655462	0.238808	0.319175	-0.0325439	0.204584	-0.14683	-0.135523	0.162108	0.175554	0.167303	0.152024	0.206112	0.152024	0.219557	0.167609	-0.0655462	-0.150802	-0.383652	0.0841864	0.138885	0.119022	0.280672	0.00932009	0.319175
P02585	0.159119	0.287395	0.287395	-0.25042	-0.284034	0.217723	-0.208862	-0.152941	0.333757	0.131551	-0.200611	0.0325439	-0.113216	0.25063	-0.135218	-0.094576	0.000458365	0.0172651	0.1233	-0.115661	0.0221543	0.0930481	0.0197097	-0.00840336	0.169442	-0.0695187	0.165775	0.259587	-0.122078	0.207639	-0.0957983	-0.0398778	0.0829641	0.143774	0.14194	0.101299	0.171276	0.0823529	0.209167	0.108021	-0.0695187	-0.119022	-0.308174	0.0881589	0.217723	-0.113216	0.261115	-0.208862	0.259587
P02647	-0.112913	-0.219251	-0.219251	-0.00840336	0.21864	0.0105424	0.257143	-0.0154316	0.153594	0.404125	0.188083	0.284339	0.20275	0.130132	-0.202139	-0.150497	0.111077	-0.115355	-0.293812	-0.0682964	-0.108327	-0.616196	0.366845	0.1178	0.375095	0.281283	0.332009	-0.0438503	0.262949	0.0847976	0.302979	-0.536746	0.43285	-0.278533	-0.284034	-0.320703	0.378151	0.436516	0.342399	0.416348	0.281283	0.317341	0.142246	-0.287089	0.0105424	0.20275	0.288006	0.257143	-0.0438503
P02649	0.231793	-0.0459893	-0.0459893	-0.304202	-0.0851031	0.27945	0.147135	-0.0698243	0.281092	0.172804	-0.0502674	0.335676	0.127578	-0.0189513	-0.124828	0.236058	-0.221696	0.199083	0.362872	-0.163025	-0.0404889	-0.0640183	-0.225363	-0.0319328	0.0991597	-0.0102368	0.0545455	0.204584	0.1178	0.236669	-0.023071	-0.0294882	0.136746	0.0352941	0.0279603	0.00504202	0.0997708	0.0139037	0.116578	0.137357	-0.0102368	0.00320856	-0.0414057	0.00198625	0.27945	0.127578	0.0896868	0.147135	0.204584
P02652	0.00902694	-0.371123	-0.371123	-0.0576012	0.306341	0.0673797	0.308785	-0.0264324	0.074832	0.393736	0.221085	0.305118	0.271811	0.0198988	-0.25317	-0.133079	0.138579	-0.132468	-0.398625	-0.0670741	-0.0239878	-0.645225	0.453629	0.176165	0.434377	0.453323	0.157219	-0.223224	0.129717	0.0942704	0.444767	-0.577387	0.476853	-0.379374	-0.381513	-0.439267	0.437739	0.505577	0.399847	0.466157	0.453323	0.427349	0.255309	-0.462796	0.0673797	0.271811	0.301757	0.308785	-0.223224
P02654	0.112301	0.0221543	0.0221543	-0.278839	-0.0713522	0.25806	0.0493506	-0.119022	0.4012	0.231169	-0.0591291	0.173415	-0.00626432	0.275109	-0.199083	0.0774637	-0.162414	0.0621849	0.185943	-0.384874	-0.086631	-0.0603514	-0.00381971	0.128801	0.259282	0.0475172	0.207639	0.286173	0.0893812	0.43835	-0.00443086	-0.160275	0.231474	0.0462949	0.0355997	0.00351413	0.261115	0.166387	0.306035	0.23178	0.0475172	-0.0135982	-0.232697	-0.0374332	0.25806	-0.00626432	0.326203	0.0493506	0.286173
P02656	0.0223378	0.114744	0.114744	-0.158747	-0.109855	0.131856	-0.167303	0.0432391	0.26427	0.0224599	-0.149274	0.076547	0.114744	0.347124	0.0270435	-0.0514897	-0.123606	-0.00473644	0.126662	-0.315202	-0.100688	0.0114591	0.142552	0.11505	0.231474	-0.0417112	0.372956	0.405348	0.199083	0.386096	-0.127273	-0.12605	0.155691	0.159053	0.147441	0.142246	0.238197	0.198167	0.278839	0.164553	-0.0417112	-0.147441	-0.433461	0.0524064	0.131856	0.114744	0.443239	-0.167303	0.405348
P02671	-0.0974603	0.104049	0.104049	-0.0307105	0.220168	0.0591291	0.23728	0.152941	0.18315	0.38304	0.283422	0.0184874	0.100688	0.220624	-0.339343	-0.132162	0.0441558	-0.287701	-0.0759358	-0.454851	-0.159358	-0.319175	0.328953	0.208251	0.247059	0.000458365	0.3534	0.216196	-0.0365164	0.207945	-0.0264324	-0.304813	0.244614	0.0475172	0.042628	0.0343774	0.250115	0.280978	0.247976	0.273644	0.000458365	-0.054851	-0.238503	0.0163484	0.0591291	0.100688	0.27945	0.23728	0.216196
P02675	-0.0585986	0.0692131	0.0692131	-0.0631016	0.273033	0.0951872	0.332315	0.172804	0.105802	0.323453	0.332315	0.0692131	0.155691	0.152558	-0.384568	-0.0954927	0.042628	-0.296562	-0.0689076	-0.398319	-0.0976318	-0.289534	0.323759	0.116883	0.166081	0.00595875	0.278228	0.137051	-0.0374332	0.0805195	-0.0212376	-0.259282	0.196028	0.0459893	0.0398778	0.0319328	0.167609	0.222613	0.152024	0.212834	0.00595875	-0.0466005	-0.201833	0.00809778	0.0951872	0.155691	0.211001	0.332315	0.137051
P02679	-0.0569156	0.0982429	0.0982429	-0.0588235	0.223835	0.0884645	0.285561	0.128495	0.140389	0.370206	0.291367	0.0658518	0.119328	0.168982	-0.377846	-0.128189	0.0557678	-0.259587	-0.042628	-0.3534	-0.135218	-0.31123	0.315202	0.147135	0.164553	-0.0282659	0.325286	0.166387	-0.0313216	0.0829641	-0.0466005	-0.257143	0.184416	0.0744079	0.068602	0.0560733	0.166387	0.212834	0.152941	0.203361	-0.0282659	-0.0713522	-0.228113	0.0432391	0.0884645	0.119328	0.203056	0.285561	0.166387
P02730	0.0809364	0.180749	0.180749	-0.1178	-0.00534759	0.127273	0.0814362	-0.00901451	0.311276	0.273338	0.205806	0.0615737	0.0475172	0.31696	-0.288617	-0.11016	-0.0395722	-0.11505	0.0814362	-0.362872	-0.22628	-0.208556	0.201222	0.0258212	0.209473	-0.0521008	0.236669	0.284645	-0.0245989	0.216196	-0.123911	-0.207945	0.220168	0.15233	0.144691	0.126356	0.21864	0.195722	0.214973	0.240031	-0.0521008	-0.137662	-0.355844	0.0725745	0.127273	0.0475172	0.287395	0.0814362	0.284645
P02743	0.549113	-0.378762	-0.378762	-0.426432	-0.0884645	0.401986	0.0701299	-0.241558	0.0723167	0.118411	-0.262032	0.362567	0.223224	-0.00442196	-0.00595875	0.076547	-0.148663	0.193277	0.0768526	-0.0352941	-0.119633	-0.255615	0.142552	0.187777	0.2055	0.242781	0.00595875	-0.154163	0.224446	0.0838808	0.129412	-0.196333	0.196944	-0.0328495	-0.0325439	-0.0994652	0.208556	0.219251	0.201222	0.201528	0.242781	0.0893812	0.00106952	-0.250115	0.401986	0.223224	0.18136	0.0701299	-0.154163
P02745	0.140147	0.368067	0.368067	-0.0282659	-0.38304	-0.00412529	-0.405653	-0.170665	0.186923	-0.341482	-0.412681	-0.116272	-0.0988541	0.244945	0.391902	0.0105424	-0.180749	0.176776	0.389458	0.070741	-0.115661	0.447212	-0.227196	-0.193583	-0.191749	-0.47563	0.105271	0.458212	-0.0190985	-0.00718105	-0.53369	0.39893	-0.327731	0.516272	0.513827	0.528495	-0.191749	-0.277311	-0.144996	-0.319481	-0.47563	-0.508633	-0.535829	0.490909	-0.00412529	-0.0988541	-0.0139037	-0.405653	0.458212
P02746	0.348073	0.363789	0.363789	-0.150497	-0.292284	0.140107	-0.23178	-0.181054	0.134572	-0.347899	-0.245837	0.0313216	0.149885	0.159033	0.248281	0.149274	-0.193888	0.122383	0.442628	-0.070741	-0.193583	0.412376	-0.254698	-0.31123	-0.159053	-0.37479	0.0432391	0.446906	-0.0796028	0.00779221	-0.484186	0.377846	-0.278839	0.437739	0.436211	0.476547	-0.15508	-0.247059	-0.118411	-0.253782	-0.37479	-0.454545	-0.544691	0.394958	0.140107	0.149885	0.0579068	-0.23178	0.446906
P02747	0.234853	0.314897	0.314897	-0.0948816	-0.141024	0.0744079	-0.195722	-0.134301	0.288481	-0.188999	-0.130023	-0.0013751	0.00870894	0.386921	0.0695187	0.0423224	-0.0951872	0.107716	0.401681	0.0401833	0.0142093	0.269977	-0.175554	-0.14194	-0.0964095	-0.310008	0.0832697	0.394347	-0.138885	0.140718	-0.399847	0.2822	-0.196333	0.408403	0.405653	0.391597	-0.092437	-0.192055	-0.0759358	-0.169442	-0.310008	-0.389763	-0.533995	0.334148	0.0744079	0.00870894	0.114744	-0.195722	0.394347
P02748	0.584303	-0.376623	-0.376623	-0.480519	0.0591291	0.472269	0.330176	-0.214973	0.124825	0.126967	0.0245989	0.47563	0.264171	-0.000473781	-0.252865	0.086631	0.106494	0.129412	0.0670741	0.0154316	0.141024	-0.237892	0.0741024	0.0689076	0.108938	0.242475	-0.092437	-0.302368	0.210084	-0.167303	0.155386	-0.119939	0.103438	-0.0823529	-0.0942704	-0.145913	0.114133	0.0948816	0.0884645	0.0621849	0.242475	0.168526	0.0954927	-0.244003	0.472269	0.264171	0.0276547	0.330176	-0.302368
P02749	-0.0244798	0.0838808	0.0838808	-0.0120703	-0.0655462	0.00870894	-0.174943	0.149885	0.0955838	0.125439	-0.123606	0.0542399	0.13094	0.0945983	0.0224599	-0.285561	0.00290298	-0.150191	-0.161497	-0.17861	-0.179526	-0.183804	0.340871	0.00412529	0.389458	0.18686	0.265393	0.201222	0.0832697	0.253782	0.162414	-0.321314	0.355539	-0.122383	-0.123911	-0.140107	0.388235	0.411154	0.390374	0.386402	0.18686	0.116883	-0.103743	-0.188083	0.00870894	0.13094	0.519939	-0.174943	0.201222
P02751	0.0896574	0.161497	0.161497	-0.185638	-0.0618793	0.172804	0.137662	0.0065699	0.184565	0.0802139	0.0875477	0.103132	-0.259587	0.131237	-0.200917	0.144079	-0.108938	0.111077	0.349427	0.0582124	0.137357	0.221696	-0.449962	-0.395875	-0.291979	-0.207945	-0.0374332	0.0319328	0.180749	-0.249198	-0.116578	0.266616	-0.198778	0.0487395	0.0493506	0.0912147	-0.30084	-0.315508	-0.303896	-0.210695	-0.207945	-0.0487395	0.0371276	0.187166	0.172804	-0.259587	-0.147135	0.137662	0.0319328
P02760	0.556304	-0.214973	-0.214973	-0.485103	-0.119633	0.452406	0.0890756	-0.254087	0.190067	0.112605	-0.2055	0.491215	0.319175	0.0175299	-0.094576	0.223529	-0.231169	0.313675	0.179526	0.00412529	-0.106188	-0.116883	0.0154316	0.0838808	0.15508	0.139801	-0.0594347	0.0294882	0.133995	0.112605	0.0343774	-0.0759358	0.11505	0.0777693	0.0704354	-0.00595875	0.162108	0.120244	0.167914	0.105271	0.139801	0.00626432	-0.126662	-0.156303	0.452406	0.319175	0.156914	0.0890756	0.0294882
P02763	0.134639	-0.054851	-0.054851	-0.182277	0.0148205	0.198778	0.170053	-0.103132	0.281721	0.326814	0.0838808	0.361039	0.292895	0.246366	-0.250726	-0.092437	0.157219	-0.190222	-0.162414	-0.179221	-0.0334607	-0.400764	0.304202	0.076547	0.295646	0.196944	0.249198	0.0172651	0.0961039	0.0148205	0.204889	-0.390069	0.316119	-0.196944	-0.206417	-0.225974	0.297479	0.325286	0.285561	0.301451	0.196944	0.224141	0.0728801	-0.198472	0.198778	0.292895	0.265699	0.170053	0.0172651
P02765	0.0370257	-0.117494	-0.117494	-0.183193	-0.0771581	0.195416	0.125134	-0.325898	0.361583	0.431933	0.141024	0.370206	0.147441	0.29485	-0.168831	0.0569901	-0.0154316	0.0572956	-0.144385	-0.092437	-0.216501	-0.474408	0.211001	0.224752	0.3534	0.160581	0.279756	0.0933537	0.174943	0.157525	0.132468	-0.401986	0.308174	-0.0771581	-0.0847976	-0.126967	0.352177	0.357678	0.352788	0.307257	0.160581	0.144996	-0.0398778	-0.174026	0.195416	0.147441	0.387319	0.125134	0.0933537
P02766	-0.191096	0.275783	0.275783	-0.070741	-0.431322	0.0334607	-0.400764	-0.11505	0.287695	-0.0490451	-0.255921	0.0643239	0.0334607	0.2819	0.134301	-0.0530176	0.0530176	-0.00779221	0.0869366	-0.0985485	0.0297937	0.105271	0.020932	0.107716	0.271505	-0.137051	0.487548	0.543163	0.0478228	0.452101	-0.111688	-0.121161	0.168526	0.060657	0.0493506	0.0814362	0.266921	0.171581	0.312758	0.196333	-0.137051	-0.0881589	-0.27395	0.138273	0.0334607	0.0334607	0.446906	-0.400764	0.543163
P02768	-0.0654835	-0.101299	-0.101299	-0.0291826	0.026738	0.0444614	0.0808251	-0.150191	0.251536	0.380596	0.10466	0.285867	0.21039	0.219203	-0.177693	-0.185027	0.109244	-0.126356	-0.325286	-0.132162	-0.108327	-0.491826	0.400458	0.0988541	0.3589	0.23453	0.288006	-0.0270435	0.0731856	0.0499618	0.254393	-0.465546	0.359817	-0.246448	-0.250726	-0.272422	0.359511	0.405653	0.342093	0.348205	0.23453	0.262338	0.113216	-0.242781	0.0444614	0.21039	0.28495	0.0808251	-0.0270435
P02774	-0.0726745	0.0316272	0.0316272	-0.0884645	-0.0359053	0.0854087	0.104049	-0.0117647	0.053137	0.236364	0.0313216	0.312147	0.234225	0.00268476	-0.119633	-0.100382	0.078686	-0.135829	-0.175248	-0.113216	-0.0991597	-0.294118	0.164859	-0.108327	0.198167	0.0933537	0.314286	0.105577	0.245837	-0.0432391	0.182582	-0.359206	0.26631	-0.232086	-0.237586	-0.223529	0.195722	0.260504	0.197555	0.256226	0.0933537	0.231474	0.118411	-0.113216	0.0854087	0.234225	0.24767	0.104049	0.105577
P02786	-0.0231028	0.116578	0.116578	0.158136	0.0597403	-0.154163	0.00626432	0.0637128	-0.105645	-0.279756	0.121467	-0.145913	-0.176471	-0.00963355	0.133995	-0.101604	0.0435447	-0.0579068	0.050573	0.299312	0.181665	0.24767	-0.163331	-0.507105	-0.319481	-0.159053	-0.0982429	-0.137662	-0.0884645	-0.460046	-0.124217	0.353705	-0.390985	0.0716578	0.0716578	0.096715	-0.327426	-0.322536	-0.326509	-0.42521	-0.159053	-0.0817418	0.116272	0.154469	-0.154163	-0.176471	-0.323147	0.00626432	-0.137662
P02787	-0.0257038	-0.00106952	-0.00106952	0.0499618	0.0407945	-0.0313216	0.0591291	-0.0741024	0.118222	0.281895	0.121772	0.261115	0.233613	0.116708	-0.0676853	-0.143774	0.0325439	-0.0832697	-0.332009	-0.0777693	-0.0719633	-0.355233	0.287395	-0.0569901	0.211306	0.166081	0.206723	-0.0487395	0.0951872	-0.121467	0.172193	-0.306646	0.172193	-0.165775	-0.167609	-0.189305	0.211917	0.272116	0.207028	0.159664	0.166081	0.182582	0.0994652	-0.175859	-0.0313216	0.233613	0.18686	0.0591291	-0.0487395
P02788	-0.0740515	0.58136	0.58136	0.280061	0.0670741	-0.252254	-0.0710466	0.382124	-0.142432	-0.142857	0.236975	-0.41971	-0.132773	-0.0236891	0.0906035	-0.092437	0.102521	-0.252559	0.357678	-0.20275	-0.223835	0.338121	-0.342093	-0.209167	-0.316119	-0.531245	0.122689	0.482047	-0.114133	-0.0884645	-0.477769	0.309396	-0.245225	0.304813	0.307869	0.432238	-0.315814	-0.332315	-0.306341	-0.177082	-0.531245	-0.414515	-0.280672	0.54958	-0.252254	-0.132773	-0.062796	-0.0710466	0.482047
P02790	0.163709	0.0227655	0.0227655	-0.172193	-0.131856	0.177693	-0.00748663	-0.177082	0.232357	0.17861	-0.0667685	0.405959	0.349733	0.199778	-0.0915202	-0.124828	0.0414057	-0.0676853	-0.226891	-0.156303	-0.0808251	-0.272727	0.310619	-0.0282659	0.286478	0.174026	0.233919	0.0374332	0.0689076	-0.026738	0.149885	-0.298701	0.210695	-0.13644	-0.144385	-0.177082	0.287701	0.30573	0.289228	0.1945	0.174026	0.15783	0.00809778	-0.177693	0.177693	0.349733	0.276089	-0.00748663	0.0374332
P02792	0.182069	0.374484	0.374484	0.0521008	-0.0013751	-0.0313216	-0.0166539	0.046906	0.118536	0.0300993	0.156608	-0.036822	0.12055	0.0810166	-0.0927426	-0.211306	0.173415	-0.336898	0.00381971	-0.169442	-0.265699	-0.121161	0.161192	-0.298701	0.193888	-0.110772	0.154469	0.30084	-0.291367	0.0294882	-0.0964095	-0.126356	0.123606	0.0349885	0.0365164	0.0514897	0.199083	0.169748	0.198472	0.151719	-0.110772	-0.0643239	-0.23453	0.13369	-0.0313216	0.12055	0.167914	-0.0166539	0.30084
P02794	-0.146726	0.127273	0.127273	0.125134	0.0404889	-0.0774637	0.0805195	0.0255157	-0.173874	-0.119022	0.147746	-0.0371276	0.192361	-0.231363	-0.0398778	0.0588235	0.252254	-0.286478	-0.151108	-0.0181818	-0.038961	-0.00932009	-0.0319328	-0.159969	0.0359053	0.0334607	-0.0942704	-0.0631016	-0.238197	-0.0789916	0.1178	-0.0493506	0.044767	-0.241558	-0.235752	-0.175248	0.0359053	0.0444614	0.0135982	0.0557678	0.0334607	0.180749	0.203972	-0.0273491	-0.0774637	0.192361	-0.13369	0.0805195	-0.0631016
P03891	-0.298042	0.25317	0.25317	0.327731	0.00687548	-0.31398	-0.0157372	0.0679908	-0.128441	0.0233766	0.14683	-0.257448	-0.18686	-0.161086	0.0909091	-0.0893812	0.0502674	-0.172804	0.0563789	-0.121161	-0.343927	-0.0264324	-0.0716578	-0.0325439	-0.0667685	-0.223529	-0.0542399	0.166998	-0.130023	0.0511841	-0.130328	0.0105424	0.0111536	0.0487395	0.0560733	0.103743	-0.068602	-0.0759358	-0.0762414	0.0322383	-0.223529	-0.106494	-0.0249045	0.227807	-0.31398	-0.18686	-0.104354	-0.0157372	0.166998
P03928	-0.13877	0.434683	0.434683	0.199389	-0.163636	-0.191749	-0.229947	0.159053	-0.0548664	-0.379374	-0.0496562	-0.235141	-0.0783804	0.0882813	0.273338	-0.0270435	0.0172651	-0.0875477	0.11016	0.070741	0.0863254	0.435294	-0.281589	-0.373262	-0.271199	-0.33262	0.046906	0.264171	-0.0594347	-0.198472	-0.302368	0.364706	-0.349427	0.186555	0.186249	0.262643	-0.272116	-0.303285	-0.242475	-0.338426	-0.33262	-0.247976	-0.148052	0.34301	-0.191749	-0.0783804	-0.145913	-0.229947	0.264171
P04003	0.201806	0.226891	0.226891	-0.121772	-0.0377387	0.133384	-0.00779221	-0.00443086	0.316464	0.105271	-0.0132926	0.0579068	0.0887701	0.316486	-0.104966	-0.0572956	-0.139496	-0.0386555	0.161497	-0.299618	-0.266616	-0.028877	0.092437	-0.0417112	0.114744	-0.150497	0.211001	0.383957	0.0102368	0.14958	-0.216501	-0.0713522	0.129717	0.214362	0.206417	0.211001	0.121161	0.0915202	0.125439	0.133079	-0.150497	-0.211917	-0.391902	0.17097	0.133384	0.0887701	0.225363	-0.00779221	0.383957
P04004	0.380814	-0.327426	-0.327426	-0.30848	-0.0249045	0.283117	0.116272	-0.169748	0.0682292	0.131245	-0.208556	0.339343	0.236975	-0.0538531	-0.0637128	0.0872422	0.0524064	0.012987	0.148969	-0.107105	-0.0377387	-0.282811	0.108938	0.241864	0.278228	0.174637	0.22628	0.0588235	0.361345	0.192972	0.126662	-0.230558	0.26631	-0.0725745	-0.0783804	-0.111077	0.2767	0.255004	0.253782	0.278839	0.174637	0.115966	-0.000152788	-0.190222	0.283117	0.236975	0.274866	0.116272	0.0588235
P04040	-0.505202	0.0692131	0.0692131	0.306646	0.0417112	-0.30848	-0.122383	0.0117647	-0.0438616	0.031016	0.0838808	-0.184416	-0.00443086	0.0150031	0.0411001	-0.0713522	0.193277	-0.122689	-0.16822	-0.0126814	0.00993125	-0.0676853	0.0563789	0.092437	0.0689076	-0.00412529	0.127578	0.0631016	0.0239878	0.166081	0.0609626	-0.176165	0.162414	-0.158442	-0.161192	-0.103132	0.0734912	0.0661574	0.0631016	0.16272	-0.00412529	0.100382	0.0704354	0.010848	-0.30848	-0.00443086	0.0163484	-0.122383	0.0631016
P04062	-0.0852204	-0.172498	-0.172498	0.271505	0.357678	-0.262338	0.194805	0.0997708	-0.280935	-0.00962567	0.181971	-0.172498	-0.0362108	-0.127131	0.0695187	0.060657	-0.0557678	-0.108633	-0.196028	0.0401833	-0.112911	-0.192666	0.0282659	-0.100688	-0.0395722	0.147135	-0.0285714	-0.176776	0.152024	-0.0887701	0.129106	-0.110466	0.0239878	-0.170053	-0.158136	-0.138273	-0.0380443	0.0401833	-0.0517953	0.0386555	0.147135	0.12605	0.167303	-0.145607	-0.262338	-0.0362108	-0.0722689	0.194805	-0.176776
P04066	-0.388617	-0.10191	-0.10191	0.281589	0.0912147	-0.286478	-0.0456837	0.0673797	-0.176547	-0.0576012	-0.0609626	-0.198472	-0.159358	-0.0600123	0.239419	-0.0789916	0.0398778	-0.0126814	-0.115355	0.350038	-0.0239878	-0.0658518	-0.0783804	-0.16547	-0.165164	0.0496562	-0.0499618	-0.246753	0.158442	-0.24492	0.130023	0.00932009	-0.0634072	-0.189916	-0.176776	-0.146524	-0.166081	-0.0881589	-0.182582	-0.0682964	0.0496562	0.162108	0.325898	-0.0603514	-0.286478	-0.159358	-0.229641	-0.0456837	-0.246753
P04075	-0.232558	-0.0689076	-0.0689076	0.0768526	0.135523	-0.0597403	0.203667	-0.0328495	-0.0844219	0.189305	0.268449	0.114439	0.0970206	-0.131395	-0.14683	0.0942704	0.16272	0.0643239	-0.196944	0.17861	0.115661	-0.114744	-0.094576	0.0224599	-0.181665	0.0145149	-0.207028	-0.333537	0.0111536	-0.380901	0.086631	0.0169595	-0.161803	-0.0957983	-0.0985485	-0.112299	-0.175248	-0.124828	-0.192666	-0.187471	0.0145149	0.132773	0.299924	-0.0365164	-0.0597403	0.0970206	-0.373568	0.203667	-0.333537
P04080	-0.199664	0.416654	0.416654	0.0145149	-0.174637	0.000458365	-0.0456837	0.0771581	0.0452765	-0.0826585	0.0383499	-0.0215432	0.00106952	0.0750154	-0.0166539	0.0316272	0.0725745	-0.010848	0.0273491	-0.133079	0.126967	0.309702	-0.199083	-0.0322383	-0.173415	-0.313675	0.0698243	0.210084	-0.070741	-0.127884	-0.282506	0.207334	-0.248892	0.220474	0.211917	0.245531	-0.176471	-0.205195	-0.142857	-0.240947	-0.313675	-0.236975	-0.209167	0.332315	0.000458365	0.00106952	-0.0661574	-0.0456837	0.210084
P04083	-0.417534	-0.221085	-0.221085	0.115966	0.315508	-0.101604	0.30848	0.180749	-0.128126	0.397403	0.161192	0.0322383	0.084492	-0.181142	-0.156303	0.100688	0.0337662	0.0466005	-0.253782	-0.137051	-0.0682964	-0.261421	-0.0163484	0.34851	0.0190985	0.142246	-0.0386555	-0.23178	0.243392	-0.0316272	0.214668	-0.232697	0.148052	-0.210084	-0.211306	-0.22139	0.0221543	0.100688	0.00168067	0.148969	0.142246	0.219862	0.333843	-0.156608	-0.101604	0.084492	-0.168526	0.30848	-0.23178
P04114	0.105416	0.118717	0.118717	-0.0401833	-0.110772	0.0300993	-0.200306	0.0380443	0.257353	-0.060657	-0.214973	-0.0716578	-0.00901451	0.262633	0.214973	-0.178304	-0.218946	0.0151261	0.146218	-0.151719	-0.275172	-0.0710466	0.176776	-0.0013751	0.233919	-0.0139037	0.226585	0.267838	0.0374332	0.265393	-0.151108	-0.0808251	0.176471	0.191749	0.191749	0.163025	0.237892	0.186249	0.239419	0.194194	-0.0139037	-0.187777	-0.333843	0.0493506	0.0300993	-0.00901451	0.319481	-0.200306	0.267838
P04179	0.0471237	0.012987	0.012987	0.183193	0.222613	-0.167303	0.0698243	0.101604	-0.212548	-0.249198	0.145607	-0.21314	-0.143163	-0.174825	0.00229183	-0.108633	0.293506	-0.336287	0.0319328	0.160886	0.241253	0.159053	-0.122995	-0.459129	-0.216196	0.0157372	-0.13919	-0.228724	-0.0462949	-0.391291	0.109855	0.232391	-0.214973	-0.196028	-0.189305	-0.124217	-0.222307	-0.213751	-0.25042	-0.242781	0.0157372	0.15233	0.277311	-0.0273491	-0.167303	-0.143163	-0.257754	0.0698243	-0.228724
P04181	0.122246	-0.0609626	-0.0609626	0.219557	0.457601	-0.192972	0.277617	0.334148	-0.335644	0.150802	0.34576	-0.223529	-0.109855	-0.374287	-0.18961	-0.171581	0.28495	-0.334759	-0.313675	0.0594347	0.155997	-0.170665	0.113216	-0.201833	-0.00229183	0.2	-0.0915202	-0.310924	-0.0957983	-0.306646	0.293506	-0.0988541	0.0359053	-0.333537	-0.323759	-0.27945	-0.00351413	0.0524064	-0.0304049	0.0270435	0.2	0.279756	0.347899	-0.201222	-0.192972	-0.109855	-0.177693	0.277617	-0.310924
P04196	-0.0615056	0.272116	0.272116	-0.0796028	-0.304507	0.0637128	-0.214668	-0.0921314	0.127655	0.0401833	-0.173109	0.0780749	0.0814362	0.269897	0.1178	-0.108633	-0.203667	0.117189	0.0120703	-0.198472	-0.357983	0.0233766	0.0863254	-0.000152788	-0.00534759	-0.204584	0.196333	0.248892	0.182888	-0.0414057	-0.277922	-0.026738	-0.0371276	0.281895	0.280367	0.269977	0.00290298	0.0380443	0.0190985	-0.00901451	-0.204584	-0.284645	-0.350038	0.208251	0.0637128	0.0814362	0.164553	-0.214668	0.248892
P04216	0.185435	-0.104049	-0.104049	0.177082	0.328037	-0.147135	0.21864	0.201222	-0.308761	0.146218	0.232697	0.0420168	0.188083	-0.314749	-0.0322383	-0.0224599	-0.100688	-0.0316272	-0.26081	0.0640183	-0.122078	-0.312758	0.220474	0.0013751	0.0545455	0.115966	-0.084492	-0.181665	-0.132773	-0.125134	0.0909091	-0.169442	0.0835752	-0.0722689	-0.0603514	-0.084492	0.0524064	0.157525	0.0102368	0.11016	0.115966	0.0490451	0.0774637	-0.113522	-0.147135	0.188083	-0.0380443	0.21864	-0.181665
P04217	0.253366	0.0319328	0.0319328	-0.102521	0.114439	0.0973262	0.111383	0.130634	0.0979419	0.152941	-0.00748663	0.289534	0.337815	0.0337964	-0.122078	-0.195111	0.0985485	-0.204584	-0.247364	-0.114439	0.0823529	-0.297479	0.30573	-0.116272	0.313369	0.144079	0.225974	0.151108	-0.0242934	0.0233766	0.190222	-0.375095	0.332315	-0.203361	-0.206112	-0.222307	0.314591	0.351261	0.304813	0.336898	0.144079	0.202139	0.036822	-0.148358	0.0973262	0.337815	0.275172	0.111383	0.151108
P04233	0.276622	0.103743	0.103743	0.108327	0.248587	-0.0997708	0.0453782	0.119633	-0.282349	-0.387624	-0.0224599	-0.157219	0.0936593	-0.171351	0.119328	-0.0325439	0.107105	-0.145607	0.0481283	0.223529	0.144691	0.281895	-0.0930481	-0.304507	-0.282811	-0.102827	-0.247059	-0.0756303	-0.356761	-0.287089	-0.0939649	0.335065	-0.356455	0.068602	0.0783804	0.0802139	-0.280061	-0.27945	-0.268449	-0.360428	-0.102827	-0.0899924	-0.000152788	0.11505	-0.0997708	0.0936593	-0.32437	0.0453782	-0.0756303
P04264	0.337975	0.316425	0.316425	0.0542399	-0.010848	-0.0893812	-0.0768526	0.276394	-0.0674432	-0.164248	0.0236822	-0.0181818	-0.10466	-0.051958	0.207639	-0.231474	-0.109549	0.0661574	0.0774637	0.268144	0.102215	0.121772	-0.169748	-0.664782	-0.19725	-0.22139	-0.0184874	0.103132	0.0105424	-0.412987	-0.188694	0.188083	-0.22139	0.148052	0.153858	0.165775	-0.198472	-0.173109	-0.188999	-0.215584	-0.22139	-0.159664	-0.134912	0.224141	-0.0893812	-0.10466	-0.0588235	-0.0768526	0.103132
P04275	0.208997	0.0456837	0.0456837	-0.104049	-0.010848	0.10741	0.0777693	0.00198625	0.152337	0.0151261	-0.0817418	-0.0355997	-0.159053	0.142924	-0.034683	-0.0832697	-0.184721	0.108938	0.164553	0.0194041	-0.252865	-0.00198625	-0.0325439	-0.0695187	-0.0508785	-0.092437	-0.108021	0.0236822	-0.0184874	-0.0493506	-0.148358	0.0982429	-0.0132926	0.179221	0.182888	0.136134	-0.0423224	-0.0780749	-0.060657	-0.0242934	-0.092437	-0.146524	-0.0823529	0.107716	0.10741	-0.159053	-0.169748	0.0777693	0.0236822
P04406	0.00642595	-0.273338	-0.273338	-0.0432391	0.14194	0.0542399	0.281283	-0.177998	-0.156739	-0.0420168	0.156303	0.27945	0.326814	-0.18667	-0.128801	0.208251	0.146218	0.0624905	-0.167914	0.160581	0.217723	-0.0722689	-0.00901451	-0.018793	-0.17097	0.166081	-0.35615	-0.453629	-0.0304049	-0.353705	0.157219	0.0569901	-0.171276	-0.129717	-0.135218	-0.175554	-0.160886	-0.131551	-0.178915	-0.223529	0.166081	0.18686	0.315508	-0.179832	0.0542399	0.326814	-0.413904	0.281283	-0.453629
P04632	-0.159425	-0.391291	-0.391291	-0.168831	0.00198625	0.154469	0.232086	-0.195722	-0.0716878	-0.0334607	-0.000458365	0.261727	0.144079	-0.144345	-0.0621849	0.236364	0.0762414	0.262032	-0.109549	0.240031	0.0915202	-0.0459893	-0.161497	0.0206264	-0.133995	0.236058	-0.37204	-0.500688	0.203972	-0.260199	0.260199	-0.0279603	0.0013751	-0.271811	-0.279144	-0.287701	-0.12605	-0.105882	-0.150191	-0.0621849	0.236058	0.318564	0.471658	-0.252254	0.154469	0.144079	-0.354622	0.232086	-0.500688
P04792	-0.0503366	-0.0521008	-0.0521008	0.00718105	0.0863254	-0.0126814	0.0270435	0.0160428	-0.0471631	0.191444	0.0459893	0.0835752	0.184416	-0.220308	-0.221085	-0.0533231	0.187471	-0.111994	-0.0582124	-0.252865	0.0652406	-0.0242934	0.174026	0.0692131	0.094576	0.18411	-0.0756303	-0.136134	0.0915202	-0.0132926	0.175248	-0.076547	0.129106	-0.118717	-0.127273	-0.132773	0.102827	0.0780749	0.0835752	0.0933537	0.18411	0.141024	0.0777693	-0.191444	-0.0126814	0.184416	0.036822	0.0270435	-0.136134
P04839	0.468942	0.130023	0.130023	-0.00351413	0.168831	0.0169595	0.0994652	-0.00320856	-0.160983	-0.355844	0.0472116	-0.0695187	0.178915	-0.0566958	0.0166539	0.0224599	0.0823529	-0.0695187	0.169137	0.183499	0.0160428	0.26356	-0.120856	-0.426127	-0.290451	-0.182277	-0.214668	0.0252101	-0.347594	-0.325898	-0.225974	0.3589	-0.34301	0.167609	0.172193	0.204584	-0.2822	-0.306952	-0.288923	-0.339649	-0.182277	-0.20275	-0.145913	0.200611	0.0169595	0.178915	-0.343316	0.0994652	0.0252101
P04843	-0.243574	-0.0282659	-0.0282659	0.46249	0.321008	-0.435905	0.0163484	0.227502	-0.379505	-0.132468	0.0909091	-0.346677	-0.0438503	-0.234838	0.214973	-0.0206264	0.0841864	-0.0902979	-0.182277	0.217112	-0.0450726	-0.000763942	-0.0395722	0.0502674	-0.166998	-0.0380443	-0.0985485	-0.127273	-0.104049	-0.12055	0.00290298	0.0976318	-0.149274	-0.0640183	-0.050573	-0.0190985	-0.166081	-0.111994	-0.191444	-0.128801	-0.0380443	0.0025974	0.180138	0.044767	-0.435905	-0.0438503	-0.306646	0.0163484	-0.127273
P04844	-0.338128	0.0502674	0.0502674	0.449045	0.194805	-0.449351	-0.160581	0.262032	-0.186137	-0.173415	-0.0799083	-0.428571	-0.2055	-0.0284269	0.322536	-0.0582124	-0.0325439	0.028877	-0.119328	0.196028	-0.0242934	0.124828	-0.111077	0.0435447	-0.136746	-0.0823529	-0.020932	-0.0151261	-0.0221543	0.0215432	-0.0600458	0.144385	-0.157525	0.0065699	0.0148205	0.0352941	-0.134301	-0.129717	-0.13094	-0.149885	-0.0823529	-0.0624905	0.0756303	0.100076	-0.449351	-0.2055	-0.26356	-0.160581	-0.0151261
P04899	0.15713	0.314591	0.314591	0.309396	0.351872	-0.306646	0.122995	0.348816	-0.229212	-0.054851	0.198167	-0.30084	-0.0634072	-0.13945	0.094576	0.0352941	-0.100993	-0.00718105	0.252865	0.143163	-0.287395	0.116272	-0.28984	-0.236058	-0.372651	-0.401986	-0.130328	0.235752	-0.201528	-0.182582	-0.357372	0.286784	-0.281589	0.263866	0.2767	0.322536	-0.362567	-0.347899	-0.37204	-0.244003	-0.401986	-0.330481	-0.183193	0.414515	-0.306646	-0.0634072	-0.392208	0.122995	0.235752
P05023	-0.45915	0.151108	0.151108	0.503743	0.156914	-0.497632	-0.148969	0.394347	-0.311905	-0.123606	0.0215432	-0.462796	-0.228113	-0.16914	0.350038	-0.0826585	-0.0777693	-0.0307105	-0.132162	0.0933537	-0.0814362	0.0930481	-0.122995	0.0166539	-0.149885	-0.105271	-0.0175707	0.000458365	0.0502674	-0.0261268	-0.0878533	0.113216	-0.164248	0.0444614	0.0576012	0.0799083	-0.150191	-0.0979374	-0.135829	-0.119328	-0.105271	-0.103438	0.0542399	0.117494	-0.497632	-0.228113	-0.136746	-0.148969	0.000458365
P05026	-0.318697	0.078686	0.078686	0.418182	0.198167	-0.384874	0.0111536	0.289534	-0.290524	0.0554622	0.144691	-0.345455	-0.161497	-0.244787	0.163331	-0.0117647	-0.00595875	-0.0744079	-0.151108	0.0591291	-0.154469	-0.0423224	-0.109549	0.0741024	-0.115355	-0.0404889	-0.0811306	-0.0976318	-0.0197097	-0.0878533	0.00718105	0.0530176	-0.0899924	-0.0631016	-0.0478228	-0.012987	-0.116272	-0.0643239	-0.130634	-0.0478228	-0.0404889	-0.000458365	0.200917	0.0423224	-0.384874	-0.161497	-0.214668	0.0111536	-0.0976318
P05067	-0.463587	0.238808	0.238808	0.27395	0.163942	-0.322231	-0.0557678	0.333231	-0.159097	-0.023071	-0.0869366	-0.282811	-0.181971	-0.0767526	0.136746	-0.0407945	-0.0236822	-0.00565317	0.0025974	0.0514897	0.108938	0.151719	-0.255615	-0.181054	-0.126662	-0.232086	0.206723	0.260504	0.266921	0.0371276	-0.113827	0.0316272	-0.0481283	0.0224599	0.0255157	0.0802139	-0.127273	-0.110466	-0.113522	-0.0145149	-0.232086	-0.0838808	-0.112299	0.232086	-0.322231	-0.181971	-0.058518	-0.0557678	0.260504
P05090	-0.238678	0.128189	0.128189	0.166387	0.239114	-0.16547	0.0331551	0.299924	0.159254	0.335065	0.220474	-0.106494	0.0163484	0.263738	-0.105577	-0.25806	0.119022	-0.280672	-0.173415	-0.223529	-0.303591	-0.440183	0.287701	0.114744	0.428877	0.0762414	0.498549	0.38793	0.108633	0.423377	0.139496	-0.541024	0.533995	-0.206723	-0.207945	-0.160886	0.430099	0.471047	0.411765	0.57861	0.0762414	0.147746	-0.143774	-0.0637128	-0.16547	0.0163484	0.547441	0.0331551	0.38793
P05091	0.202418	0.0013751	0.0013751	0.177998	0.0756303	-0.189305	-0.116272	0.133384	-0.428241	-0.510772	-0.154163	-0.15508	0.174943	-0.370023	0.271811	-0.258671	0.175248	-0.135829	-0.0902979	0.30084	-0.109244	0.0679908	0.161192	-0.423682	-0.0184874	0.0899924	-0.105577	-0.101604	-0.225363	-0.193277	0.0579068	0.100688	-0.130328	-0.0716578	-0.0646295	-0.0756303	-0.012987	0.00748663	-0.020932	-0.129412	0.0899924	0.0411001	0.00290298	-0.0640183	-0.189305	0.174943	-0.125134	-0.116272	-0.101604
P05106	-0.393666	0.11505	0.11505	0.321925	0.413598	-0.342093	0.0811306	0.610084	-0.222767	0.133384	0.0203209	-0.368984	-0.165775	-0.13487	0.103743	-0.0851031	-0.0979374	-0.0417112	0.0713522	0.0255157	-0.265393	-0.0838808	-0.191138	-0.0392666	-0.0420168	-0.108327	0.249503	0.217418	0.366539	0.130328	-0.0160428	-0.133384	0.174637	-0.0857143	-0.0796028	-0.0190985	-0.042628	0.0319328	-0.070741	0.225363	-0.108327	0.00106952	0.0142093	0.1178	-0.342093	-0.165775	0.0331551	0.0811306	0.217418
P05107	0.393207	0.226585	0.226585	-0.0478228	0.0912147	0.0456837	0.020932	0.0588235	-0.104388	-0.432238	-0.0163484	-0.0731856	0.0472116	-0.0420086	0.0490451	-0.0796028	0.0481283	-0.0304049	0.18686	0.263866	0.177693	0.330787	-0.159969	-0.442934	-0.290145	-0.223835	-0.155691	0.0713522	-0.420015	-0.301451	-0.232697	0.39343	-0.392208	0.199083	0.201833	0.204889	-0.291673	-0.327426	-0.287089	-0.384263	-0.223835	-0.224141	-0.166692	0.244309	0.0456837	0.0472116	-0.262949	0.020932	0.0713522
P05109	-0.262393	0.349427	0.349427	0.158136	0.170359	-0.13094	0.13094	0.368984	-0.03663	-0.175859	0.291979	-0.199694	-0.0374332	-0.00394818	-0.0637128	-0.026738	0.136134	-0.156303	0.254087	0.0649351	-0.00351413	0.27395	-0.309702	-0.375095	-0.333537	-0.310313	-0.0420168	0.153552	-0.12055	-0.26356	-0.212529	0.245225	-0.175554	0.0545455	0.0478228	0.151108	-0.336898	-0.321925	-0.359206	-0.178915	-0.310313	-0.119022	0.0175707	0.32437	-0.13094	-0.0374332	-0.203972	0.13094	0.153552
P05141	0.185129	-0.0441558	-0.0441558	0.138885	0.241558	-0.117189	0.11016	0.174332	-0.280935	-0.244614	0.209778	-0.2	-0.147746	-0.240997	-0.0499618	-0.254087	0.260504	-0.291673	-0.230863	0.157219	0.18136	-0.00718105	0.0725745	-0.455462	-0.0701299	0.180749	-0.200611	-0.359206	-0.108327	-0.401986	0.239419	0.0190985	-0.0542399	-0.291062	-0.286173	-0.249198	-0.0762414	-0.0215432	-0.118717	-0.0847976	0.180749	0.244614	0.273338	-0.172498	-0.117189	-0.147746	-0.140413	0.11016	-0.359206
P05155	0.105569	0.0475172	0.0475172	-0.207334	-0.0499618	0.176165	0.0893812	-0.147441	0.0298699	-0.031016	-0.050573	0.399236	0.489381	0.00505367	-0.0731856	0.078686	0.0545455	0.0135982	-0.00565317	0.0576012	0.0716578	-0.0896868	0.0829641	-0.162414	0.0661574	-0.00932009	0.11016	0.173415	-0.0612681	-0.0139037	-0.0145149	-0.138273	0.042628	0.0178762	0.012987	-0.0245989	0.076547	0.086631	0.107105	0.0517953	-0.00932009	0.0273491	-0.126662	0.0025974	0.176165	0.489381	0.107105	0.0893812	0.173415
P05156	0.0394737	0.444461	0.444461	-0.227502	-0.188999	0.187166	-0.086631	0.0637128	0.300586	-0.0258212	-0.0646295	0.092437	-0.0395722	0.265791	-0.0988541	0.119328	-0.141329	0.134912	0.335371	-0.0279603	0.148358	0.390374	-0.381818	-0.294729	-0.18136	-0.364706	0.180749	0.473797	-0.0591291	0.0429335	-0.295034	0.236058	-0.172804	0.201833	0.192055	0.247976	-0.182888	-0.268144	-0.132162	-0.158747	-0.364706	-0.240031	-0.266616	0.358594	0.187166	-0.0395722	0.0135982	-0.086631	0.473797
P05161	0.0849144	-0.241558	-0.241558	-0.128495	0.0676853	0.122383	0.188999	-0.0909091	-0.137244	-0.0508785	0.0276547	0.12055	-0.00320856	-0.101389	-0.0576012	0.218946	-0.0349885	0.131551	-0.0148205	0.277311	0.185027	0.00993125	-0.212834	-0.198167	-0.240642	0.0823529	-0.262949	-0.309702	0.203056	-0.336593	0.126967	0.0676853	-0.136134	-0.10741	-0.104354	-0.113827	-0.239419	-0.155386	-0.251031	-0.163331	0.0823529	0.154775	0.213751	-0.108021	0.122383	-0.00320856	-0.248892	0.188999	-0.309702
P05165	-0.0345778	0.00870894	0.00870894	0.32162	0.246448	-0.318258	0.0374332	0.244003	-0.366614	-0.212529	0.196333	-0.261421	-0.167609	-0.342544	0.141024	-0.241864	0.266921	-0.215584	-0.290451	0.350955	0.232697	-0.000458365	0.028877	-0.444156	-0.121467	0.0392666	-0.100993	-0.299924	-0.052712	-0.485409	0.128495	0.102827	-0.205806	-0.178304	-0.171887	-0.142552	-0.125134	-0.0780749	-0.148358	-0.235141	0.0392666	0.151108	0.267838	-0.0441558	-0.318258	-0.167609	-0.290451	0.0374332	-0.299924
P05166	0.0913404	-0.106799	-0.106799	0.224752	0.241558	-0.225057	0.0673797	0.228724	-0.384851	-0.211001	0.0912147	-0.162108	-0.0670741	-0.395923	0.0921314	-0.15233	0.259282	-0.225668	-0.253782	0.253782	0.293812	-0.0139037	-0.0172651	-0.417876	-0.0423224	0.18961	-0.104354	-0.308785	0.0951872	-0.349733	0.268144	0.0313216	-0.0774637	-0.315508	-0.30848	-0.280672	-0.0432391	-0.0105424	-0.0667685	-0.104354	0.18961	0.289534	0.353705	-0.197555	-0.225057	-0.0670741	-0.207639	0.0673797	-0.308785
P05198	0.102662	0.217418	0.217418	0.0728801	-0.0621849	-0.0789916	-0.0316272	0.0915202	-0.297127	-0.502521	-0.24767	-0.148969	0.0698243	-0.300693	0.18411	0.124217	0.0398778	0.00993125	0.341788	0.0615737	0.092437	0.587166	-0.375707	-0.255309	-0.435294	-0.336898	-0.301451	0.10741	-0.161497	-0.21039	-0.327426	0.560886	-0.445989	0.259893	0.262643	0.294729	-0.428877	-0.501299	-0.408098	-0.451184	-0.336898	-0.28495	-0.0744079	0.350955	-0.0789916	0.0698243	-0.502521	-0.0316272	0.10741
P05204	-0.263617	0.285256	0.285256	0.2055	-0.227502	-0.239114	-0.460351	0.111383	-0.0411891	-0.322231	-0.399847	-0.399236	-0.181971	-0.00710672	0.337204	-0.0741024	-0.0838808	0.042628	0.245531	-0.182582	-0.0970206	0.470741	-0.162108	0.108327	-0.11016	-0.272116	0.0224599	0.345455	-0.046906	0.307257	-0.297479	0.299007	-0.197861	0.299924	0.297173	0.301451	-0.104966	-0.196333	-0.0490451	-0.18136	-0.272116	-0.330787	-0.328342	0.295034	-0.239114	-0.181971	-0.0499618	-0.460351	0.345455
P05362	-0.198899	-0.135523	-0.135523	0.264171	0.497937	-0.241253	0.306952	0.287089	-0.223081	0.0160428	0.135523	-0.217723	-0.0918258	-0.141345	-0.012987	-0.0181818	0.0334607	-0.0438503	-0.155691	0.356455	0.0466005	-0.0906035	-0.0475172	-0.170053	-0.202139	0.0462949	-0.0744079	-0.275783	0.0472116	-0.354011	0.086631	0.0988541	-0.195722	-0.0780749	-0.0713522	-0.0994652	-0.199083	-0.124217	-0.219862	-0.219557	0.0462949	0.0997708	0.240947	-0.0398778	-0.241253	-0.0918258	-0.43835	0.306952	-0.275783
P05387	-0.344401	-0.331092	-0.331092	0.314897	0.280978	-0.307563	0.0475172	0.00779221	-0.291468	-0.198778	-0.138885	-0.146524	0.199694	-0.147346	0.109244	-0.0600458	0.400458	-0.207639	-0.146524	0.0930481	-0.0142093	-0.0511841	0.170359	0.267532	0.00565317	0.147135	0.0224599	-0.157525	0.143468	0.0343774	0.176776	-0.00779221	-0.0181818	-0.187471	-0.192055	-0.195722	0.0175707	0.018793	-0.00320856	-0.0597403	0.147135	0.199083	0.257143	-0.148663	-0.307563	0.199694	-0.276089	0.0475172	-0.157525
P05388	-0.13265	-0.215584	-0.215584	0.201833	0.233308	-0.213751	-0.0841864	0.0982429	-0.284393	-0.309396	-0.24217	-0.246448	0.134912	-0.0963355	0.2055	0.0371276	0.13644	-0.0264324	-0.0780749	0.101299	0.135829	0.206112	0.0682964	0.242781	-0.0985485	0.104049	-0.172804	-0.160275	-0.138885	0.109549	0.0514897	0.143163	-0.144996	-0.0151261	-0.0117647	-0.0337662	-0.0902979	-0.0884645	-0.0719633	-0.148969	0.104049	0.00840336	0.0380443	-0.0814362	-0.213751	0.134912	-0.210695	-0.0841864	-0.160275
P05452	0.296359	0.0148205	0.0148205	-0.404736	-0.317953	0.378457	-0.115661	-0.273033	0.342718	-0.0224599	-0.335371	0.444156	0.338426	0.127447	-0.00748663	0.320092	-0.239725	0.15783	0.286784	-0.262949	0.131551	0.0890756	-0.0676853	0.0918258	0.239114	0.0511841	0.18411	0.367456	0.0921314	0.438044	-0.0276547	-0.0551566	0.175248	0.0872422	0.0774637	0.0496562	0.235141	0.137662	0.271811	0.179221	0.0511841	-0.0444614	-0.301146	-0.0508785	0.378457	0.338426	0.426738	-0.115661	0.367456
P05455	-0.44385	-0.203361	-0.203361	0.182888	-0.00473644	-0.18686	-0.0823529	-0.0374332	-0.163656	-0.178915	-0.159358	-0.0676853	0.140107	-0.145609	0.207028	0.102827	0.0612681	0.103132	-0.192361	0.0261268	0.0524064	0.0695187	0.0377387	0.320703	0.0160428	0.131551	-0.0777693	-0.16822	0.0407945	0.119939	0.0832697	0.042628	-0.1178	-0.0352941	-0.0432391	-0.092437	0.023071	-0.000152788	0.0560733	-0.138885	0.131551	0.0676853	0.148052	-0.123606	-0.18686	0.140107	-0.196639	-0.0823529	-0.16822
P05496	0.123011	-0.108327	-0.108327	0.125439	0.21589	-0.111383	0.103132	0.147135	-0.232828	-0.111994	0.226585	-0.145913	-0.141024	-0.249841	-0.0682964	-0.235141	0.334148	-0.298396	-0.309702	0.196639	0.304507	-0.100382	0.145913	-0.366234	0.062796	0.272727	-0.115355	-0.398319	-0.0838808	-0.323759	0.331398	-0.0734912	0.0203209	-0.357678	-0.3534	-0.325898	0.0557678	0.0906035	0.0276547	-0.0102368	0.272727	0.332009	0.318258	-0.268449	-0.111383	-0.141024	-0.0475172	0.103132	-0.398319
P05546	0.224755	0.188694	0.188694	-0.233919	-0.324675	0.203361	-0.14194	-0.19725	0.294297	-0.0380443	-0.129717	0.274561	0.159358	0.176247	0.0682964	0.0747135	-0.221696	0.269366	0.279144	0.0661574	-0.15233	0.0991597	-0.0878533	-0.0857143	0.0194041	-0.238808	0.0551566	0.40107	-0.105271	0.144385	-0.283728	0.0964095	-0.0206264	0.291367	0.282811	0.26081	0.028877	-0.0698243	0.058518	-0.0212376	-0.238808	-0.251337	-0.277617	0.22628	0.203361	0.159358	0.0591291	-0.14194	0.40107
P05556	-0.342565	0.34026	0.34026	0.402597	0.12055	-0.415126	-0.126356	0.487853	-0.284708	-0.0961039	-0.14683	-0.413293	-0.167914	-0.202305	0.299312	-0.0597403	-0.127884	-0.125134	0.13094	-0.044767	-0.202445	0.158747	-0.136746	-0.0304049	-0.0823529	-0.28495	0.153552	0.35615	0.0979374	0.187471	-0.233613	0.0921314	-0.00504202	0.166998	0.180749	0.222307	-0.084492	-0.0661574	-0.0814362	0.0493506	-0.28495	-0.238808	-0.213445	0.306952	-0.415126	-0.167914	0.00626432	-0.126356	0.35615
P05783	-0.514535	-0.432238	-0.432238	0.255004	0.178915	-0.269977	-0.0695187	0.12055	-0.261283	0.062796	-0.177082	-0.190222	0.00443086	-0.219361	0.105271	-0.0988541	0.208556	-0.140413	-0.328648	-0.158442	-0.0279603	-0.179526	0.215584	0.336898	0.265699	0.464018	0.0569901	-0.302063	0.440794	0.286784	0.484492	-0.3534	0.376012	-0.481436	-0.48327	-0.473491	0.270894	0.305118	0.263254	0.34851	0.464018	0.463713	0.434072	-0.467991	-0.269977	0.00443086	0.118411	-0.0695187	-0.302063
P05787	-0.371481	-0.557219	-0.557219	0.195111	0.372956	-0.201222	0.122689	0.15233	-0.234558	0.14958	0.031016	-0.131245	-0.00626432	-0.165823	-0.126967	-0.137357	0.275172	-0.189916	-0.417876	-0.10191	0.0359053	-0.301146	0.296562	0.255309	0.284339	0.626585	-0.0582124	-0.481131	0.314591	0.214668	0.65806	-0.436516	0.436822	-0.633613	-0.635447	-0.645531	0.289228	0.352788	0.26631	0.39618	0.626585	0.628724	0.574943	-0.632391	-0.201222	-0.00626432	0.108633	0.122689	-0.481131
P05976	-0.0321298	0.397097	0.397097	-0.0750191	-0.133079	0.0432391	-0.131856	0.151719	0.258454	0.0579068	-0.0863254	0.00473644	-0.0557678	0.265949	0.0887701	-0.0291826	-0.193888	0.0939649	0.0780749	-0.0817418	-0.00901451	0.0921314	-0.16822	-0.155386	0.0181818	-0.281283	0.255309	0.465546	0.131551	0.0863254	-0.245225	-0.0572956	0.0456837	0.201833	0.195111	0.214668	0.0197097	0.00473644	0.0563789	0.0661574	-0.281283	-0.211001	-0.354316	0.290451	0.0432391	-0.0557678	0.21039	-0.131856	0.465546
P05997	0.0227968	0.351261	0.351261	-0.143468	-0.379374	0.112299	-0.320092	-0.0285714	0.105331	-0.370512	-0.389152	0.0160428	0.086631	0.0273214	0.171276	0.0667685	-0.225057	0.105271	0.318258	-0.124217	0.0796028	0.424293	-0.122995	-0.100076	-0.0398778	-0.251337	0.00870894	0.415737	-0.263866	0.301146	-0.297479	0.239114	-0.115966	0.323453	0.322231	0.298396	-0.0411001	-0.124828	0.00351413	-0.0921314	-0.251337	-0.325592	-0.464324	0.278533	0.112299	0.086631	0.129412	-0.320092	0.415737
P06280	-0.273103	0.0615737	0.0615737	0.415737	0.172804	-0.398014	-0.0117647	0.114744	-0.245091	-0.122383	0.188999	-0.353705	-0.133384	-0.0590647	0.173109	-0.0609626	0.132162	-0.133079	-0.0438503	0.198472	-0.10466	0.118717	-0.0328495	-0.225668	-0.321008	-0.0890756	-0.101299	-0.21314	-0.00840336	-0.394347	-0.101299	0.278228	-0.367762	0.0682964	0.0710466	0.103743	-0.314286	-0.281589	-0.306646	-0.39893	-0.0890756	-0.0881589	0.125134	0.0976318	-0.398014	-0.133384	-0.41207	-0.0117647	-0.21314
P06396	0.331549	-0.206417	-0.206417	-0.336898	0.158747	0.346677	0.293201	-0.176471	0.0542375	0.182888	0.0777693	0.419404	0.28984	-0.0568538	-0.381207	0.26906	-0.0252101	0.106494	-0.00565317	0.0517953	0.152024	0.00809778	-0.0768526	-0.157525	-0.096715	0.229947	-0.299007	-0.337815	-0.101604	-0.211001	0.258365	0.0294882	-0.0435447	-0.232697	-0.232391	-0.256532	-0.0948816	-0.0664629	-0.096715	-0.084492	0.229947	0.271811	0.254087	-0.257754	0.346677	0.28984	-0.172804	0.293201	-0.337815
P06454	-0.360159	0.170053	0.170053	0.137968	-0.160581	-0.144691	-0.10466	-0.148052	0.0158782	-0.0826585	-0.050573	0.0603514	0.196333	0.0461147	0.145302	0.036822	0.106188	0.0307105	-0.0551566	-0.0227655	0.012987	0.0847976	-0.000458365	0.159969	-0.0796028	-0.18961	0.0386555	0.116883	-0.0734912	-0.0386555	-0.196944	0.0997708	-0.199694	0.196333	0.188388	0.166692	-0.0722689	-0.109549	-0.0429335	-0.201528	-0.18961	-0.171581	-0.105577	0.193888	-0.144691	0.196333	-0.148052	-0.10466	0.116883
P06576	0.0957773	-0.0264324	-0.0264324	0.158747	0.138273	-0.156914	0.0181818	0.119328	-0.306874	-0.21314	0.104354	-0.1233	-0.0676853	-0.310011	0.0377387	-0.149885	0.330176	-0.27945	-0.237586	0.219557	0.314591	0.0438503	0.026738	-0.395264	-0.0175707	0.151719	-0.0352941	-0.250726	-0.020932	-0.318869	0.243392	0.0398778	-0.0835752	-0.312758	-0.308785	-0.255309	-0.0245989	-0.0120703	-0.0407945	-0.112605	0.151719	0.26631	0.297785	-0.158747	-0.156914	-0.0676853	-0.116272	0.0181818	-0.250726
P06702	0.00749695	0.236058	0.236058	0.138273	0.266616	-0.0997708	0.199083	0.256532	-0.0160354	0.0349885	0.400458	-0.145607	0.0249045	0.00505367	-0.233002	-0.185943	0.335982	-0.329259	0.130634	0.0401833	-0.127884	-0.0197097	-0.0609626	-0.376318	-0.127578	-0.0939649	-0.0139037	0.0380443	-0.189916	-0.254393	-0.00687548	0.0132926	0.0444614	-0.136746	-0.138273	-0.044767	-0.125745	-0.10741	-0.169748	0.0456837	-0.0939649	0.0728801	0.125134	0.108633	-0.0997708	0.0249045	-0.0796028	0.199083	0.0380443
P06703	-0.244645	-0.291673	-0.291673	0.0563789	0.290756	-0.0456837	0.336593	0.124523	-0.199971	0.247976	0.252254	0.158442	0.092437	-0.236891	-0.203972	-0.0411001	0.26906	-0.174943	-0.268449	0.0160428	0.143468	-0.29534	0.0600458	-0.107716	0.0325439	0.297173	-0.0224599	-0.421238	0.403514	-0.303896	0.407181	-0.256837	0.169442	-0.436516	-0.439267	-0.418182	0.031016	0.132773	-0.00626432	0.125134	0.297173	0.459435	0.493354	-0.326509	-0.0456837	0.092437	-0.0569901	0.336593	-0.421238
P06727	0.172889	-0.282811	-0.282811	-0.239114	0.14958	0.239114	0.326203	-0.0325439	0.0712162	0.358594	0.142857	0.348205	0.196333	0.0127921	-0.227502	-0.0065699	-0.00290298	0.0148205	-0.170665	-0.0466005	-0.14958	-0.538885	0.224752	0.154163	0.309396	0.304202	0.198778	-0.0857143	0.383346	0.0545455	0.27945	-0.473797	0.418793	-0.232086	-0.237892	-0.272727	0.314897	0.3644	0.2767	0.407181	0.304202	0.281283	0.135218	-0.31398	0.239114	0.196333	0.283422	0.326203	-0.0857143
P06732	-0.243115	0.274561	0.274561	0.208862	0.0921314	-0.22628	-0.0716578	0.227807	0.102029	-0.00748663	0.0875477	-0.125439	-0.0976318	0.140555	0.078686	-0.211612	0.0719633	-0.0551566	-0.201222	0.21314	0.217723	-0.0273491	-0.0132926	-0.266005	0.0398778	-0.181054	0.215584	0.21589	-0.054851	-0.0927426	-0.0756303	-0.0725745	0.0190985	0.00320856	-0.00106952	0.023071	0.036822	0.0371276	0.0233766	0.0233766	-0.181054	-0.0328495	-0.0731856	0.185027	-0.22628	-0.0976318	-0.0169595	-0.0716578	0.21589
P06733	-0.0667075	-0.177082	-0.177082	0.0429335	0.16547	-0.0239878	0.291673	-0.0985485	-0.223238	0.0404889	0.273338	0.196639	0.204584	-0.268634	-0.142857	0.166692	0.158747	0.0328495	-0.177387	0.261421	0.12605	-0.124217	-0.0435447	-0.0597403	-0.195111	0.109855	-0.32437	-0.437739	-0.110466	-0.384568	0.156303	0.0313216	-0.154469	-0.164248	-0.163025	-0.183804	-0.190222	-0.137968	-0.215584	-0.190833	0.109855	0.19725	0.370512	-0.125745	-0.0239878	0.204584	-0.408403	0.291673	-0.437739
P06737	0.0942473	0.078686	0.078686	0.0151261	-0.0459893	-0.00168067	0.0392666	-0.187777	0.0661855	-0.132773	0.168831	0.1233	0.193583	0.0472202	-0.0111536	0.165164	0.0221543	0.0117647	0.172193	-0.0710466	-0.158747	0.127273	-0.195111	-0.368067	-0.172498	-0.0331551	-0.127273	0.00809778	-0.0768526	-0.153858	-0.0508785	0.172498	-0.163025	-0.0542399	-0.0582124	0.0126814	-0.16547	-0.203056	-0.146218	-0.188083	-0.0331551	0.0157372	0.042628	0.0331551	-0.00168067	0.193583	-0.13369	0.0392666	0.00809778
P06744	0.0556916	-0.00229183	-0.00229183	-0.036822	-0.0304049	0.0493506	0.140107	-0.14194	-0.103759	-0.0762414	0.122689	0.197861	0.240031	-0.16993	-0.0777693	0.143468	0.0780749	0.154163	-0.183499	0.16272	0.192666	0.0927426	-0.060657	-0.0997708	-0.220474	0.0227655	-0.363178	-0.329259	-0.189916	-0.413293	-0.0117647	0.181665	-0.302063	0.0349885	0.0294882	-0.00595875	-0.208556	-0.215584	-0.197861	-0.341176	0.0227655	0.00687548	0.14683	-0.0200153	0.0493506	0.240031	-0.435294	0.140107	-0.329259
P06748	-0.166463	-0.188388	-0.188388	0.0799083	-0.0151261	-0.11016	-0.17097	-0.117189	-0.0188652	-0.144996	-0.248587	-0.161803	0.0273491	0.0483257	0.132162	-0.0652406	0.19725	-0.0429335	-0.0169595	-0.106188	-0.106799	0.0539343	0.126356	0.231474	0.101604	0.0854087	0.0545455	0.0215432	0.18411	0.222002	0.0521008	-0.0594347	0.0918258	-0.0444614	-0.0554622	-0.0521008	0.117189	0.0566845	0.135218	0.0466005	0.0854087	0.0566845	-0.0245989	-0.0741024	-0.11016	0.0273491	-0.0420168	-0.17097	0.0215432
P06753	-0.116585	0.0667685	0.0667685	0.118411	0.0722689	-0.118717	-0.0145149	-0.0273491	-0.0696441	-0.121772	-0.177693	-0.0530176	0.202139	0.0312696	-0.0233766	0.0145149	0.212529	-0.225974	0.138579	-0.000458365	0.130328	0.183193	0.117189	0.0392666	-0.124523	-0.132162	0.0160428	0.0597403	-0.0820474	-0.0557678	-0.157525	0.279756	-0.246448	0.208862	0.210695	0.177998	-0.11016	-0.159053	-0.114133	-0.262032	-0.132162	-0.169137	-0.155691	0.13369	-0.118717	0.202139	-0.298701	-0.0145149	0.0597403
P06756	-0.365973	0.0930481	0.0930481	0.32162	0.25317	-0.3589	-0.0297937	0.41971	-0.276218	-0.0404889	-0.147441	-0.172193	0.0621849	-0.231521	0.175554	-0.0701299	0.00443086	-0.167609	0.0521008	0.0814362	-0.125745	-0.0814362	-0.0249045	-0.2055	0.0603514	-0.00534759	0.26356	0.23178	0.310008	0.208251	0.103438	-0.164859	0.245531	-0.199083	-0.189305	-0.132468	0.0637128	0.10741	0.0380443	0.259893	-0.00534759	0.130023	0.00595875	0.00962567	-0.3589	0.0621849	0.0982429	-0.0297937	0.23178
P06865	-0.22093	-0.0948816	-0.0948816	0.230558	0.313369	-0.233002	0.179526	0.212529	-0.208618	-0.0530176	0.0273491	-0.0734912	-0.0331551	-0.203252	0.170359	0.228724	-0.100076	0.126662	0.0643239	0.482353	0.134912	0.0466005	-0.292895	-0.125134	-0.271199	-0.0300993	-0.0863254	-0.113522	0.0927426	-0.182277	0.0395722	0.191749	-0.208251	-0.0591291	-0.0502674	-0.0508785	-0.273644	-0.243697	-0.273033	-0.225974	-0.0300993	0.0759358	0.267532	0.018793	-0.233002	-0.0331551	-0.341176	0.179526	-0.113522
P07099	0.108629	0.135218	0.135218	-0.0481283	-0.303285	0.00932009	-0.317953	0.00626432	-0.083793	-0.272422	-0.349427	-0.15233	-0.0597403	0.0041061	0.348205	-0.0456837	-0.236364	0.220168	0.239725	0.00473644	-0.360122	0.219251	-0.0725745	-0.0279603	-0.0496562	-0.140718	-0.0820474	0.135218	0.0878533	0.148358	-0.271811	0.123911	-0.0307105	0.281589	0.28495	0.269977	-0.0398778	-0.0713522	-0.018793	-0.00718105	-0.140718	-0.28984	-0.315202	0.172804	0.00932009	-0.0597403	0.0655462	-0.317953	0.135218
P07108	-0.321451	0.145913	0.145913	0.0915202	-0.246142	-0.0951872	-0.190222	-0.0884645	-0.116178	-0.308785	-0.193277	0.0640183	0.176471	-0.144187	0.226891	0.096715	0.126967	-0.00198625	-0.0319328	0.0392666	0.241558	0.281895	-0.0878533	-0.0111536	-0.0899924	-0.100382	-0.000458365	0.00779221	0.0582124	-0.0912147	-0.103438	0.21864	-0.264782	0.106188	0.0973262	0.0875477	-0.0912147	-0.132773	-0.0612681	-0.290756	-0.100382	-0.0756303	-0.0603514	0.10466	-0.0951872	0.176471	-0.100688	-0.190222	0.00779221
P07195	-0.0504896	-0.134301	-0.134301	0.0490451	0.177998	-0.0383499	0.285561	-0.0841864	-0.155166	0.00504202	0.241864	0.126356	0.13094	-0.194566	-0.158136	0.0957983	0.122383	0.0741024	-0.130023	0.211612	0.109549	-0.0673797	-0.0909091	-0.0982429	-0.247059	0.0689076	-0.40932	-0.408403	-0.177387	-0.358594	0.110772	0.0572956	-0.151719	-0.124828	-0.124828	-0.152636	-0.237892	-0.207028	-0.25806	-0.191138	0.0689076	0.15233	0.33751	-0.0716578	-0.0383499	0.13094	-0.480825	0.285561	-0.408403
P07202	0.223072	-0.181665	-0.181665	0.100382	-0.0780749	-0.0951872	-0.245837	-0.148358	-0.0962126	-0.318564	-0.107716	-0.202445	0.0242934	0.0920715	0.210695	-0.116272	0.0414057	-0.0716578	0.0258212	-0.00106952	-0.270588	-0.00870894	0.29259	0.149885	0.103438	0.166081	-0.0719633	-0.0710466	-0.15233	0.201833	-0.0172651	0.0524064	-0.0453782	0.0948816	0.0957983	0.050573	0.115661	0.0826585	0.130023	-0.0466005	0.166081	-0.0854087	-0.140718	-0.141024	-0.0951872	0.0242934	0.0771581	-0.245837	-0.0710466
P07203	0.125306	-0.218946	-0.218946	0.0319328	0.186555	-0.0377387	0.226891	0.0135982	-0.235815	-0.187166	0.150497	0.111688	0.00687548	-0.268318	-0.0753247	-0.0835752	0.281589	-0.13094	-0.141024	0.351872	0.415432	-0.0212376	-0.034683	-0.45974	-0.150497	0.19725	-0.188388	-0.448128	0.0579068	-0.497937	0.275172	0.109855	-0.172193	-0.29259	-0.293201	-0.295951	-0.154163	-0.132468	-0.184416	-0.234836	0.19725	0.317341	0.440489	-0.21589	-0.0377387	0.00687548	-0.318869	0.226891	-0.448128
P07225	0.0691555	0.131245	0.131245	-0.270894	-0.155691	0.238808	-0.0139037	0.0420168	0.254209	0.0355997	-0.0166539	0.139801	-0.123911	0.0968093	-0.169137	0.0582124	-0.0838808	0.141329	0.174026	0.179832	0.182888	0.159969	-0.223529	-0.354316	0.0154316	-0.0359053	0.0569901	0.172804	-0.0334607	0.0741024	0.0579068	0.00840336	0.104966	-0.108633	-0.115966	-0.0814362	0.0102368	-0.0456837	0.028877	0.0811306	-0.0359053	0.107716	0.0236822	0.0236822	0.238808	-0.123911	0.0899924	-0.0139037	0.172804
P07237	-0.179009	-0.00870894	-0.00870894	0.469213	0.427044	-0.46249	0.100382	0.258365	-0.40796	-0.150497	0.225363	-0.283422	-0.00748663	-0.356599	0.108021	-0.0737968	0.181665	-0.132162	-0.187777	0.232086	0.0802139	-0.0102368	-0.0215432	-0.199389	-0.204278	0.0252101	-0.258976	-0.265393	-0.122383	-0.27945	0.0747135	0.10191	-0.170359	-0.108938	-0.100382	-0.0906035	-0.198778	-0.150802	-0.228113	-0.188388	0.0252101	0.0820474	0.185943	-0.0139037	-0.46249	-0.00748663	-0.354011	0.100382	-0.265393
P07305	-0.379131	0.143468	0.143468	0.264782	-0.190222	-0.278228	-0.36929	0.0838808	-0.157996	-0.143163	-0.303285	-0.291367	-0.0814362	-0.140239	0.299924	0.0337662	0.0154316	-0.188388	0.174943	-0.175248	-0.0163484	0.166387	-0.0517953	0.237586	0.0838808	-0.165775	0.355539	0.424905	0.159358	0.463102	-0.113827	0.0313216	0.0737968	0.0530176	0.0600458	0.128801	0.0789916	0.034683	0.0988541	0.121772	-0.165775	-0.127884	-0.161497	0.158747	-0.278228	-0.0814362	0.197861	-0.36929	0.424905
P07339	-0.00428397	-0.335676	-0.335676	0.218946	0.331704	-0.216501	0.135523	-0.0190985	-0.281406	-0.119022	0.0838808	-0.0462949	0.0918258	-0.177194	0.108021	0.102827	0.202445	-0.150191	-0.100076	0.356455	0.112299	-0.142246	0.0215432	-0.18961	-0.0420168	0.207334	-0.0157372	-0.268144	0.175859	-0.182582	0.23728	0.00779221	-0.0631016	-0.261115	-0.254393	-0.232086	-0.0414057	0.00290298	-0.0661574	-0.0918258	0.207334	0.265699	0.287701	-0.228113	-0.216501	0.0918258	-0.161192	0.135523	-0.268144
P07355	0.186047	-0.130023	-0.130023	-0.0676853	0.206417	0.0661574	0.119939	0.160275	-0.0872517	0.0692131	-0.115355	0.0496562	0.0979374	-0.0495891	-0.0673797	0.076547	-0.137357	-0.0615737	0.177082	-0.0481283	-0.0961039	-0.0890756	0.00962567	-0.028877	0.0236822	0.130634	-0.0194041	0.0154316	0.183193	0.141635	0.120244	-0.103132	0.207945	-0.100993	-0.0893812	-0.0887701	0.0242934	0.0878533	-0.0013751	0.22903	0.130634	0.0957983	-0.0194041	-0.133384	0.0661574	0.0979374	0.176471	0.119939	0.0154316
P07357	0.322675	-0.253476	-0.253476	-0.157219	0.301451	0.153858	0.405959	-0.0579068	0.0352151	0.226585	0.219557	0.431627	0.416043	-0.0675928	-0.307257	-0.0475172	0.235141	-0.180749	-0.259587	-0.0860199	0.12605	-0.442017	0.241558	-0.177998	0.244614	0.327426	0.0148205	-0.204278	0.0747135	-0.163942	0.354011	-0.369595	0.277922	-0.353094	-0.3589	-0.388846	0.251642	0.2822	0.219862	0.249198	0.327426	0.387319	0.265393	-0.338426	0.153858	0.416043	0.054851	0.405959	-0.204278
P07358	0.403764	-0.0249045	-0.0249045	-0.352483	-0.197555	0.32162	-0.0227655	-0.112911	0.204845	-0.0300993	-0.280061	0.308785	0.239419	0.102653	-0.0328495	0.00840336	-0.0551566	0.0918258	0.183499	-0.140413	0.031016	0.0151261	0.125134	0.100382	0.185638	0.0236822	0.0114591	0.147441	0.0374332	0.190833	-0.0829641	-0.0362108	0.121467	0.188694	0.178304	0.0961039	0.194194	0.116578	0.209473	0.104049	0.0236822	-0.102215	-0.265393	-0.00779221	0.32162	0.239419	0.175248	-0.0227655	0.147441
P07360	0.0596696	0.192361	0.192361	0.0352941	-0.0893812	-0.0533231	-0.164859	0.150497	0.0584822	-0.117494	-0.193888	-0.00473644	0.0514897	0.0364812	0.339649	-0.119939	-0.044767	0.0774637	0.00779221	0.0991597	-0.0203209	0.0157372	-0.0441558	-0.136746	0.0517953	-0.25317	0.265699	0.321925	0.251948	-0.0893812	-0.240947	0.00168067	-0.0490451	0.211001	0.20275	0.22628	0.0530176	0.0514897	0.0713522	-0.0530176	-0.25317	-0.199083	-0.317953	0.258976	-0.0533231	0.0514897	0.101604	-0.164859	0.321925
P07384	-0.264229	-0.42246	-0.42246	0.0212376	0.25317	-0.0297937	0.247976	0.0768526	-0.238173	0.0139037	0.130634	-0.0313216	0.0184874	-0.180827	-0.115355	0.0796028	0.096715	0.114744	-0.183804	-0.00381971	-0.0270435	-0.0713522	-0.0652406	0.116272	-0.0997708	0.337815	-0.369901	-0.539496	0.22903	-0.11016	0.328037	-0.0951872	0.0453782	-0.311536	-0.317647	-0.337815	-0.0887701	-0.0316272	-0.0994652	0.0065699	0.337815	0.33262	0.445073	-0.339649	-0.0297937	0.0184874	-0.268449	0.247976	-0.539496
P07437	0.173348	-0.354011	-0.354011	-0.0184874	0.383346	0.0453782	0.293506	-0.0906035	-0.17246	-0.0365164	0.108633	0.156303	0.34576	-0.215255	-0.178915	0.111077	0.0603514	-0.0496562	-0.148052	0.108021	0.0441558	-0.124828	0.213445	-0.0704354	-0.00351413	0.309702	-0.333537	-0.381818	-0.220779	-0.113216	0.264477	-0.0181818	-0.0197097	-0.174332	-0.174943	-0.23728	0.00565317	0.0392666	-0.0102368	-0.0768526	0.309702	0.233919	0.164248	-0.310313	0.0453782	0.34576	-0.24217	0.293506	-0.381818
P07585	0.439566	-0.0594347	-0.0594347	-0.429183	-0.226891	0.404125	-0.0569901	-0.203667	0.181421	-0.202445	-0.250115	0.341482	0.256837	0.0570117	-0.0637128	0.130328	-0.18136	0.189916	0.340565	0.0423224	-0.0270435	0.133995	0.0404889	-0.119939	0.0579068	0.052712	-0.0744079	0.121772	-0.0511841	0.148052	-0.0545455	0.0933537	0.0521008	0.137051	0.127884	0.0878533	0.0621849	-0.00229183	0.058518	0.0215432	0.052712	-0.0811306	-0.262338	-0.0493506	0.404125	0.256837	0.175248	-0.0569901	0.121772
P07602	-0.415392	-0.422765	-0.422765	0.225668	0.299312	-0.251948	0.0178762	0.129717	-0.20343	-0.094576	-0.148052	-0.158442	0.0111536	-0.0805428	0.222002	0.112605	0.0658518	0.038961	-0.0456837	0.181665	0.0572956	-0.0661574	-0.0689076	0.176471	0.0013751	0.301451	-0.0227655	-0.266005	0.415737	0.16547	0.296562	-0.0780749	0.0915202	-0.293201	-0.292284	-0.293506	0.00901451	0.0294882	0.00993125	0.0618793	0.301451	0.30573	0.328648	-0.303896	-0.251948	0.0111536	-0.0777693	0.0178762	-0.266005
P07686	-0.249541	-0.125134	-0.125134	0.0841864	0.0652406	-0.0881589	0.0135982	-0.000763942	-0.0899242	-0.127273	-0.0875477	0.0398778	-0.00443086	-0.0789636	0.125439	0.255309	-0.119633	0.228113	-0.0163484	0.408098	0.22139	0.133995	-0.207028	-0.0472116	-0.159053	0.102827	-0.0719633	-0.209167	0.107105	-0.0725745	0.0976318	0.174943	-0.198778	-0.0817418	-0.0811306	-0.106799	-0.163636	-0.165164	-0.148663	-0.232391	0.102827	0.113522	0.200917	-0.105271	-0.0881589	-0.00443086	-0.188083	0.0135982	-0.209167
P07737	0.155294	-0.121772	-0.121772	-0.0734912	0.0536287	0.0893812	0.265699	-0.2822	-0.146205	-0.155997	0.21039	0.323759	0.386096	-0.137555	-0.14683	0.170665	0.205195	-0.0142093	-0.155691	0.174637	0.224141	0.010848	0.0588235	-0.140718	-0.212529	0.0374332	-0.322842	-0.329565	-0.258976	-0.438961	0.0242934	0.153858	-0.291367	-0.00840336	-0.0151261	-0.0466005	-0.203972	-0.196028	-0.213445	-0.346677	0.0374332	0.0576012	0.173109	-0.046906	0.0893812	0.386096	-0.426432	0.265699	-0.329565
P07741	-0.0956243	0.0582124	0.0582124	0.251031	0.0710466	-0.257143	0.0796028	-0.0190985	-0.476661	-0.257754	0.141635	-0.0725745	0.0835752	-0.503472	0.173415	-0.0432391	0.169137	-0.0936593	-0.0420168	0.0655462	-0.0224599	0.132162	-0.102827	-0.255921	-0.349121	-0.155691	-0.34851	-0.253476	-0.132162	-0.480519	-0.109855	0.273644	-0.429488	0.106799	0.11016	0.0896868	-0.345455	-0.306952	-0.326814	-0.449045	-0.155691	-0.0878533	0.129717	0.146218	-0.257143	0.0835752	-0.465241	0.0796028	-0.253476
P07814	-0.18314	-0.321314	-0.321314	0.0847976	0.183804	-0.0921314	0.0612681	0.000458365	-0.1341	-0.226891	-0.00840336	-0.102827	0.0579068	-0.0546428	0.00993125	-0.0954927	0.233002	0.0517953	-0.182582	0.158747	0.0930481	0.0545455	0.096715	0.128495	-0.0563789	0.194194	-0.24767	-0.359206	-0.0820474	-0.0829641	0.163025	0.0438503	-0.0792972	-0.141635	-0.153247	-0.192055	-0.044767	-0.062796	-0.0487395	-0.133995	0.194194	0.171581	0.289534	-0.183193	-0.0921314	0.0579068	-0.333843	0.0612681	-0.359206
P07858	-0.429468	0.159053	0.159053	0.121772	-0.205806	-0.122689	-0.173109	-0.0154316	0.014935	-0.106494	-0.0887701	-0.0884645	-0.128189	0.0292165	0.16547	0.153247	-0.0261268	0.0930481	0.0355997	0.058518	0.177998	0.29259	-0.326203	-0.0670741	-0.214057	-0.136746	-0.0181818	-0.0154316	0.109244	-0.0737968	-0.0676853	0.189916	-0.196639	-0.0175707	-0.018793	0.0316272	-0.219862	-0.231474	-0.187166	-0.209167	-0.136746	-0.00901451	0.119633	0.13369	-0.122689	-0.128189	-0.156914	-0.173109	-0.0154316
P07900	-0.0795594	-0.251948	-0.251948	-0.060657	0.214973	0.0493506	0.285561	-0.0206264	-0.284079	-0.0820474	0.176471	0.185027	0.319786	-0.320118	-0.171276	0.242781	0.146218	0.1233	-0.00993125	0.166081	0.0942704	0.0365164	-0.144385	0.0279603	-0.238197	0.103438	-0.403209	-0.355539	-0.108633	-0.18686	0.131551	0.086631	-0.150497	-0.134912	-0.140107	-0.166387	-0.224446	-0.201222	-0.232697	-0.180749	0.103438	0.167914	0.313063	-0.118411	0.0493506	0.319786	-0.439878	0.285561	-0.355539
P07910	-0.199511	-0.241253	-0.241253	0.321925	0.268449	-0.339037	-0.103743	0.0576012	-0.261283	-0.0826585	-0.183804	-0.306646	0.0728801	-0.209569	0.168831	-0.0359053	0.13919	-0.158136	-0.0936593	-0.176165	-0.121161	-0.0114591	0.146218	0.234225	0.0811306	0.192972	-0.0404889	-0.0670741	0.109244	0.257754	0.161803	-0.0484339	0.0579068	-0.122689	-0.12055	-0.136134	0.0976318	0.0722689	0.118105	0.0407945	0.192972	0.115661	0.0737968	-0.185027	-0.339037	0.0728801	-0.122995	-0.103743	-0.0670741
P07919	-0.0278458	0.111077	0.111077	0.171581	-0.0331551	-0.185943	-0.215279	0.0566845	-0.185351	-0.302368	-0.105577	-0.176471	-0.0212376	-0.193461	0.126356	-0.259893	0.331704	-0.315202	-0.185943	-0.0194041	0.255309	0.13919	0.153858	-0.262949	0.159969	0.151108	0.0780749	0.00870894	-0.0582124	0.0175707	0.173109	0.00993125	-0.0264324	-0.158136	-0.161497	-0.158136	0.156914	0.107105	0.185638	-0.0435447	0.151108	0.148358	-0.026738	-0.135829	-0.185943	-0.0212376	0.170359	-0.215279	0.00870894
P07942	-0.130661	0.33751	0.33751	0.233613	-0.012987	-0.225974	-0.158442	0.253782	0.0363156	0.0536287	-0.109855	-0.310619	-0.237586	-0.00363232	0.218335	0.0612681	-0.304813	0.109549	0.227502	-0.044767	-0.257754	0.140718	-0.211306	0.144996	-0.0676853	-0.318564	0.0472116	0.347288	-0.129717	0.236975	-0.334148	0.184721	-0.0869366	0.32712	0.340565	0.336898	-0.0710466	-0.108327	-0.0612681	-0.0218487	-0.318564	-0.362567	-0.281895	0.34026	-0.225974	-0.237586	-0.0282659	-0.158442	0.347288
P07948	-0.122705	0.0530176	0.0530176	0.27395	0.448434	-0.282506	0.256226	0.384874	-0.407017	-0.160886	0.306035	-0.223835	-0.112605	-0.323751	0.0194041	-0.0783804	0.130634	-0.0921314	-0.0566845	0.36929	0.174332	0.0175707	-0.216501	-0.317341	-0.311841	-0.141635	-0.1233	-0.105882	-0.105577	-0.350038	-0.00351413	0.151719	-0.248281	-0.0731856	-0.0652406	-0.0325439	-0.314591	-0.247976	-0.341482	-0.233919	-0.141635	0.026738	0.191138	0.131551	-0.282506	-0.112605	-0.370206	0.256226	-0.105882
P07951	0.106487	0.171276	0.171276	-0.255004	-0.262032	0.233002	-0.128189	-0.0624905	0.166486	-0.0401833	-0.174943	0.0918258	0.0643239	0.140081	-0.155997	-0.096715	0.134301	-0.151108	0.218946	-0.220779	-0.0478228	0.147746	0.0961039	-0.0728801	0.11016	-0.0640183	0.146218	0.243697	0.0304049	0.154775	-0.0624905	-0.0166539	0.132468	0.0530176	0.0444614	0.0682964	0.11505	0.0591291	0.1233	0.122689	-0.0640183	-0.0530176	-0.228419	0.0676853	0.233002	0.0643239	0.220168	-0.128189	0.243697
P07954	0.0330478	0.0496562	0.0496562	0.233919	0.240642	-0.214057	0.102521	0.183499	-0.304831	-0.248281	0.21039	-0.193277	-0.0297937	-0.240207	-0.0114591	-0.116272	0.314897	-0.354011	-0.134912	0.112299	0.209473	0.0881589	-0.0212376	-0.431933	-0.124217	0.0355997	-0.0282659	-0.153858	-0.0496562	-0.334759	0.114133	0.141024	-0.190833	-0.199389	-0.196944	-0.13919	-0.125134	-0.110466	-0.139801	-0.21864	0.0355997	0.151413	0.201528	-0.0371276	-0.214057	-0.0297937	-0.236975	0.102521	-0.153858
P07988	0.199664	0.176471	0.176471	-0.223224	-0.0689076	0.197861	0.0212376	-0.0233766	0.0875661	-0.0569901	0.00932009	-0.0652406	-0.208556	0.131553	-0.186555	0.0261268	0.111994	-0.0734912	0.336593	-0.0649351	0.166081	0.320092	-0.352483	-0.277922	-0.249809	-0.18961	0.0441558	0.112911	0.0615737	-0.135523	-0.121161	0.243697	-0.191749	0.0218487	0.0190985	0.0951872	-0.252254	-0.30573	-0.228113	-0.181665	-0.18961	-0.0737968	-0.0151261	0.180138	0.197861	-0.208556	-0.0939649	0.0212376	0.112911
P07996	0.244951	-0.00229183	-0.00229183	-0.324981	-0.199083	0.307257	0.00779221	-0.182888	0.12058	-0.110466	-0.203972	0.350344	0.320397	-0.0979148	-0.0731856	0.284645	0.00198625	0.0212376	0.343621	-0.149274	0.289534	0.148358	-0.188388	-0.0371276	0.042628	-0.058518	0.183193	0.297479	0.167609	0.190527	-0.0551566	0.0673797	0.0499618	0.0221543	0.012987	0.0545455	0.0429335	-0.0502674	0.0536287	0.0438503	-0.058518	-0.0163484	-0.141635	0.0450726	0.307257	0.320397	0.143468	0.00779221	0.297479
P08123	0.353734	0.408403	0.408403	-0.0719633	-0.216196	0.0667685	-0.187777	0.0258212	0.0253108	-0.262032	-0.194805	0.0239878	0.0542399	-0.0439037	0.0875477	0.154469	-0.38304	0.208556	0.393736	-0.144079	-0.132468	0.510466	-0.233613	-0.217112	-0.245837	-0.328953	-0.262643	0.32712	-0.328648	0.0695187	-0.415737	0.461574	-0.319481	0.460351	0.463102	0.432238	-0.245837	-0.316425	-0.208862	-0.304202	-0.328953	-0.456379	-0.465241	0.34576	0.0667685	0.0542399	-0.0618793	-0.187777	0.32712
P08133	0.610466	0.118717	0.118717	-0.180443	-0.0282659	0.182582	0.0123759	-0.138579	-0.141018	-0.348205	-0.153247	0.132773	0.323759	-0.114971	0.076547	0.146218	-0.0878533	0.118411	0.26906	0.0432391	-0.0728801	0.288006	-0.135829	-0.180749	-0.301146	-0.206112	-0.25806	0.0603514	-0.30573	-0.23453	-0.302063	0.367456	-0.387319	0.312758	0.315202	0.299924	-0.293201	-0.309702	-0.273644	-0.37754	-0.206112	-0.314591	-0.296868	0.225363	0.182582	0.323759	-0.249809	0.0123759	0.0603514
P08134	-0.0449817	-0.445378	-0.445378	0.104354	0.338426	-0.0909091	0.347288	0.0197097	-0.326054	0.068602	0.183193	0.15508	0.156303	-0.383289	-0.106188	0.0857143	0.18136	-0.0065699	-0.272422	0.279144	0.222918	-0.259282	0.0404889	-0.0126814	-0.0777693	0.335676	-0.318564	-0.614973	0.0961039	-0.324981	0.382124	-0.0835752	-0.0135982	-0.347899	-0.343927	-0.392513	-0.0744079	-0.00106952	-0.117494	-0.062796	0.335676	0.399236	0.559358	-0.354316	-0.0909091	0.156303	-0.382124	0.347288	-0.614973
P08174	-0.226132	0.259587	0.259587	0.2055	0.113522	-0.217418	0.0285714	0.270283	-0.0525082	0.192361	0.0236822	-0.220779	-0.278533	0.0473781	-0.00168067	-0.0325439	0.0154316	-0.23178	0.2055	-0.10191	-0.138273	-0.0151261	-0.249198	-0.146218	-0.0774637	-0.243392	0.408403	0.372956	0.383652	0.0646295	-0.0878533	-0.0297937	0.0741024	-0.0472116	-0.0365164	0.060657	-0.0863254	-0.0539343	-0.0961039	0.121467	-0.243392	-0.0377387	-0.0239878	0.226891	-0.217418	-0.278533	0.113522	0.0285714	0.372956
P08195	0.251683	0.391291	0.391291	0.0906035	-0.103743	-0.0679908	-0.137968	0.0197097	0.0809632	-0.124523	0.109244	-0.193583	-0.142857	0.135659	-0.0025974	-0.172804	0.169137	-0.14683	0.258976	0.0453782	-0.104049	0.171276	-0.175248	-0.2822	-0.143774	-0.248587	0.10191	0.258976	-0.263254	-0.0927426	-0.237586	0.240336	-0.206112	0.134301	0.138273	0.203056	-0.144079	-0.211306	-0.131856	-0.16547	-0.248587	-0.204278	-0.170359	0.271199	-0.0679908	-0.142857	-0.0151261	-0.137968	0.258976
P08236	-0.0996023	0.00443086	0.00443086	0.276394	0.0233766	-0.284645	-0.139801	0.0814362	-0.373846	-0.49152	-0.157219	-0.18961	0.0117647	-0.169298	0.319481	-0.0554622	0.201222	-0.14958	-0.0331551	0.384568	0.156914	0.221085	-0.113216	-0.351261	-0.192666	-0.0227655	0.0184874	-0.0554622	0.102215	-0.212529	0.0291826	0.214973	-0.219557	-0.122995	-0.118105	-0.0661574	-0.1945	-0.181665	-0.205195	-0.236058	-0.0227655	0.0747135	0.169137	0.0224599	-0.284645	0.0117647	-0.211306	-0.139801	-0.0554622
P08237	0.124847	-0.30848	-0.30848	-0.0652406	0.164859	0.096715	0.306952	-0.168831	-0.138502	0.0264324	0.154775	0.0704354	0.094576	-0.0928611	-0.221085	0.012987	0.191749	-0.128189	-0.244614	-0.0438503	0.133995	-0.0679908	0.152941	-0.0725745	-0.147135	0.226891	-0.347288	-0.568831	0.0200153	-0.500993	0.171887	0.0615737	-0.196333	-0.0976318	-0.101299	-0.151108	-0.138273	-0.0796028	-0.146524	-0.249198	0.226891	0.161497	0.298701	-0.233308	0.096715	0.094576	-0.403514	0.306952	-0.568831
P08238	-0.112454	-0.34026	-0.34026	0.0753247	0.302063	-0.0624905	0.333843	-0.031016	-0.302944	0.000458365	0.268755	0.115661	0.191444	-0.29485	-0.169748	0.164553	0.142857	0.0533231	-0.164553	0.236364	0.0951872	-0.10191	-0.036822	-0.00198625	-0.239419	0.187777	-0.431016	-0.522995	-0.0704354	-0.327731	0.226891	0.0417112	-0.13369	-0.218335	-0.217723	-0.244309	-0.22903	-0.163636	-0.261727	-0.180138	0.187777	0.251948	0.453323	-0.208862	-0.0624905	0.191444	-0.497937	0.333843	-0.522995
P08240	0.10664	-0.216807	-0.216807	0.0218487	0.00932009	-0.028877	-0.0890756	-0.0906035	-0.0462198	-0.253782	-0.370817	0.0126814	0.107716	-0.0663294	0.191749	0.0291826	-0.0728801	0.128495	-0.163942	0.299924	0.100076	0.0264324	0.0710466	-0.100688	0.0811306	0.232697	-0.0982429	-0.185638	-0.0215432	0.0172651	0.174637	0.031016	-0.00962567	-0.134607	-0.130328	-0.192361	0.0906035	0.0539343	0.0942704	-0.0511841	0.232697	0.166387	0.14683	-0.215279	-0.028877	0.107716	-0.224141	-0.0890756	-0.185638
P08253	0.332773	-0.113522	-0.113522	-0.331398	-0.0582124	0.297785	0.0927426	-0.131245	0.0776618	-0.17372	-0.116883	0.340871	0.182888	-0.103126	-0.136746	0.13644	-0.0985485	0.0273491	0.223835	0.0417112	0.245531	0.0811306	-0.0331551	-0.377235	0.0126814	0.106188	-0.11016	-0.0270435	0.0435447	-0.0169595	0.109244	0.0682964	0.0331551	-0.062796	-0.0689076	-0.0939649	0.0126814	-0.0282659	-0.00198625	-0.0218487	0.106188	0.111077	-0.0401833	-0.1233	0.297785	0.182888	0.0151261	0.0927426	-0.0270435
P08294	0.337057	-0.0343774	-0.0343774	-0.184721	-0.376318	0.159358	-0.358594	-0.217418	-0.0224811	-0.417571	-0.406264	0.0594347	0.196944	-0.0265318	0.25042	-0.0352941	-0.126356	0.0667685	0.240947	-0.0973262	-0.201528	0.200917	0.119022	-0.052712	0.062796	0.0554622	-0.161803	0.114133	-0.110466	0.249198	-0.0695187	0.0951872	0.0297937	0.129717	0.128495	0.102827	0.0741024	0.0184874	0.0951872	0.0197097	0.0554622	-0.118717	-0.257448	-0.0429335	0.159358	0.196944	0.144996	-0.358594	0.114133
P08311	0.309364	0.126967	0.126967	-0.336593	-0.0435447	0.337815	0.23453	0.023071	0.214749	0.0872422	0.130023	0.209778	0.0514897	0.218887	-0.328342	0.131245	-0.136746	0.123911	0.420932	-0.237892	-0.0634072	0.169442	-0.174637	-0.0475172	-0.18411	-0.192055	-0.122689	0.115355	0.0282659	-0.0221543	-0.265699	0.158442	-0.0175707	0.256837	0.247059	0.256837	-0.179832	-0.214668	-0.198167	-0.023071	-0.192055	-0.239419	-0.233613	0.207639	0.337815	0.0514897	-0.00351413	0.23453	0.115355
P08493	0.279376	-0.316119	-0.316119	-0.21314	0.180138	0.191138	0.277617	-0.0383499	-0.0547091	0.22903	0.052712	0.333231	0.2055	-0.205937	-0.0741024	0.100382	0.00932009	0.0814362	0.00901451	0.0297937	-0.0429335	-0.377235	-0.026738	0.0398778	0.188999	0.27395	0.0572956	-0.0823529	0.378457	0.0414057	0.280672	-0.325898	0.297173	-0.249809	-0.251337	-0.267838	0.188694	0.218946	0.178915	0.302674	0.27395	0.293201	0.183804	-0.293201	0.191138	0.2055	0.269672	0.277617	-0.0823529
P08519	0.197216	0.010848	0.010848	-0.336593	-0.144691	0.290145	-0.00626432	-0.023071	0.161769	-0.159053	-0.250115	0.157219	0.113522	0.114813	0.00168067	-0.028877	-0.103438	0.113216	0.285867	0.0197097	-0.136746	0.0634072	0.0169595	-0.138579	0.139801	0.0600458	0.10741	0.179221	0.0857143	0.212223	-0.0365164	-0.0239878	0.165775	0.0710466	0.0618793	0.031016	0.145913	0.0615737	0.147441	0.156608	0.0600458	-0.0435447	-0.188388	-0.0331551	0.290145	0.113522	0.206417	-0.00626432	0.179221
P08559	0.0328948	0.0597403	0.0597403	0.265393	0.213751	-0.260199	0.0417112	0.305118	-0.351522	-0.131551	0.147746	-0.253476	-0.183499	-0.34744	0.0646295	-0.206112	0.282811	-0.25042	-0.232697	0.185943	0.284034	0.0658518	-0.0414057	-0.373262	-0.070741	0.058518	-0.00412529	-0.214668	0.0371276	-0.365317	0.142246	0.105577	-0.159664	-0.208862	-0.201833	-0.15508	-0.0762414	-0.0597403	-0.0854087	-0.167609	0.058518	0.161192	0.262643	-0.0600458	-0.260199	-0.183499	-0.184416	0.0417112	-0.214668
P08571	0.137852	0.443239	0.443239	0.239114	0.0392666	-0.244003	-0.105882	0.247976	0.00345862	-0.103743	0.0245989	-0.341482	-0.222002	0.0514842	0.152941	-0.187166	-0.0777693	0.00626432	0.0878533	0.130328	-0.280061	0.175554	-0.150191	-0.369595	-0.162108	-0.339037	-0.00565317	0.336287	-0.186555	-0.152636	-0.328953	0.22628	-0.220474	0.283422	0.286173	0.302979	-0.15233	-0.1945	-0.127578	-0.20275	-0.339037	-0.317341	-0.281283	0.364095	-0.244003	-0.222002	-0.214362	-0.105882	0.336287
P08572	-0.185588	0.469824	0.469824	0.104966	-0.0939649	-0.0841864	0.0352941	0.239725	0.0309704	0.104354	0.050573	-0.157525	-0.183804	-0.0587489	0.0829641	0.200917	-0.352788	0.137051	0.318564	-0.129717	-0.341176	0.223835	-0.400458	-0.0322383	-0.25317	-0.538273	0.0906035	0.463102	-0.0383499	0.0065699	-0.474102	0.236669	-0.143163	0.344843	0.354011	0.439878	-0.260199	-0.26631	-0.255615	-0.084492	-0.538273	-0.425516	-0.238503	0.540107	-0.0841864	-0.183804	-0.143468	0.0352941	0.463102
P08574	0.115514	-0.0414057	-0.0414057	0.114744	0.133995	-0.111994	0.0065699	0.0841864	-0.189753	-0.180443	0.144385	-0.106799	-0.0792972	-0.199462	-0.0285714	-0.205806	0.307869	-0.251948	-0.309396	0.262949	0.34301	-0.0508785	0.155997	-0.367762	0.103743	0.253476	-0.0511841	-0.279144	-0.154163	-0.213445	0.299924	-0.0643239	0.0111536	-0.312147	-0.309702	-0.301757	0.0985485	0.102827	0.0847976	-0.0200153	0.253476	0.297479	0.222918	-0.244614	-0.111994	-0.0792972	0.00168067	0.0065699	-0.279144
P08575	0.466953	0.186249	0.186249	0.0239878	0.0377387	-0.0142093	-0.0325439	-0.034683	-0.247292	-0.434377	-0.0352941	-0.154775	0.0603514	-0.0908081	0.0964095	-0.0704354	0.157525	-0.127884	0.126662	0.11505	0.0325439	0.356761	-0.0768526	-0.289534	-0.31673	-0.251948	-0.208556	0.00993125	-0.357066	-0.357372	-0.28984	0.446906	-0.479297	0.261115	0.265393	0.281895	-0.312147	-0.341482	-0.302979	-0.473491	-0.251948	-0.293201	-0.196333	0.266616	-0.0142093	0.0603514	-0.357983	-0.0325439	0.00993125
P08579	-0.345778	0.0823529	0.0823529	0.350038	0.130023	-0.346982	-0.182582	0.20275	-0.20909	-0.246448	-0.187777	-0.416348	-0.0355997	-0.115603	0.230252	0.113216	-0.0887701	-0.116578	0.125134	-0.179526	-0.0420168	0.346982	-0.103438	0.112911	-0.10191	-0.0597403	-0.0514897	0.160886	-0.114744	0.319175	-0.103132	0.276394	-0.179526	0.114133	0.121772	0.125745	-0.0961039	-0.150497	-0.0563789	-0.15508	-0.0597403	-0.153552	-0.100076	0.0762414	-0.346982	-0.0355997	-0.151413	-0.182582	0.160886
P08581	-0.212821	-0.0826585	-0.0826585	0.13644	0.227196	-0.166998	0.0872422	0.246448	0.00707446	-0.0762414	0.0343774	-0.0796028	-0.110466	0.034586	0.0111536	-0.143468	0.0359053	-0.00809778	-0.0487395	0.183804	0.359511	-0.0909091	-0.0792972	-0.108021	0.0139037	0.112605	0.0380443	-0.0411001	0.0249045	0.0893812	0.151413	-0.0936593	0.0884645	-0.177387	-0.172498	-0.199694	0.0157372	0.00932009	0.0190985	0.111383	0.112605	0.172498	0.208556	-0.10466	-0.166998	-0.110466	-0.00198625	0.0872422	-0.0411001
P08590	-0.176561	0.264477	0.264477	0.207945	0.151413	-0.218946	0.0857143	0.267227	-0.0924396	0.188388	0.207945	-0.185638	-0.251337	-0.0983886	0.0221543	-0.19725	-0.050573	-0.020932	-0.174332	-0.0239878	-0.054851	-0.0545455	-0.0539343	-0.197861	-0.144996	-0.303896	0.0692131	0.0832697	0.160275	-0.357983	-0.204889	-0.00718105	-0.130634	0.179832	0.177998	0.18686	-0.145302	-0.0774637	-0.145607	-0.137357	-0.303896	-0.179221	-0.112911	0.293812	-0.218946	-0.251337	-0.185027	0.0857143	0.0832697
P08603	0.211751	0.225363	0.225363	-0.277005	-0.0313216	0.266005	0.124217	0.0896868	0.324796	0.15783	0.0206264	0.225363	-0.0132926	0.219677	-0.173109	-0.0533231	-0.119328	0.0762414	0.254393	-0.0203209	-0.111688	0.0178762	-0.149274	-0.323759	-0.0371276	-0.200917	0.171887	0.253782	0.100076	-0.162414	-0.14194	0.0206264	0.0132926	0.103132	0.0936593	0.112299	-0.0450726	-0.0401833	-0.0481283	0.00779221	-0.200917	-0.0927426	-0.155691	0.192361	0.266005	-0.0132926	0.117494	0.124217	0.253782
P08621	-0.554927	0.028877	0.028877	0.461268	0.0811306	-0.500993	-0.263866	0.235141	-0.3347	-0.252865	-0.293506	-0.434377	-0.100382	-0.228678	0.375707	-0.122078	0.132773	-0.127884	-0.0902979	-0.0710466	0.023071	0.175248	-0.0261268	0.113827	0.0343774	-0.0117647	0.156914	0.129412	0.214668	0.256226	-0.00290298	0.0664629	-0.086631	0.00473644	0.0065699	-0.00504202	0.0398778	0.00534759	0.084492	-0.062796	-0.0117647	-0.0282659	-0.0316272	0.0279603	-0.500993	-0.100382	-0.0508785	-0.263866	0.129412
P08670	0.0566096	-0.236669	-0.236669	-0.0184874	0.254393	-0.00718105	0.0313216	0.0407945	-0.0547091	0.0194041	-0.103132	0.012987	0.229947	-0.0859123	-0.0869366	-0.0392666	-0.0407945	-0.0499618	-0.00381971	-0.21314	-0.0811306	-0.070741	0.269366	0.060657	0.154775	0.285256	-0.128189	-0.0939649	-0.010848	0.262032	0.202445	-0.161803	0.220779	-0.102521	-0.106188	-0.159969	0.167914	0.167914	0.175554	0.191444	0.285256	0.135218	-0.0640183	-0.273644	-0.00718105	0.229947	0.121161	0.0313216	-0.0939649
P08697	0.14795	-0.0371276	-0.0371276	-0.0716578	0.346066	0.0909091	0.44385	0.0682964	0.11272	0.579221	0.404125	0.187471	0.0478228	0.0172141	-0.408098	0.135523	-0.0478228	-0.0487395	0.169137	-0.182277	-0.304813	-0.411459	-0.120244	0.0444614	-0.0270435	-0.0731856	0.232086	0.151108	0.281283	-0.0475172	0.0212376	-0.257754	0.213751	-0.105577	-0.107716	-0.0502674	-0.0273491	0.0349885	-0.0615737	0.231474	-0.0731856	0.0734912	0.0896868	0.0450726	0.0909091	0.0478228	0.0380443	0.44385	0.151108
P08708	-0.156977	-0.509244	-0.509244	0.199083	0.355233	-0.204584	0.0814362	-0.100993	-0.263799	-0.186249	-0.130328	-0.0970206	0.219251	-0.19425	0.00779221	0.0716578	0.255004	-0.135523	-0.131551	-0.0423224	0.174637	0.00565317	0.17861	0.248892	-0.0206264	0.365928	-0.247976	-0.410237	0.0496562	0.0624905	0.312758	0.052712	-0.0710466	-0.222307	-0.225668	-0.280367	-0.0065699	-0.0206264	-0.0102368	-0.127273	0.365928	0.263866	0.291979	-0.36715	-0.204584	0.219251	-0.304507	0.0814362	-0.410237
P08727	-0.188954	-0.633613	-0.633613	0.135523	0.461268	-0.125134	0.28495	0.12055	-0.159883	0.262643	0.184416	-0.0178762	-0.0178762	-0.115129	-0.271811	-0.184416	0.317341	-0.269366	-0.5233	0.00565317	0.120856	-0.493659	0.37479	0.100688	0.323759	0.717341	-0.0777693	-0.600611	0.257754	0.0600458	0.789763	-0.532773	0.49916	-0.770512	-0.76929	-0.782429	0.328037	0.416654	0.284034	0.440489	0.717341	0.775707	0.720092	-0.734148	-0.125134	-0.0178762	0.052712	0.28495	-0.600611
P08729	-0.357099	-0.617418	-0.617418	0.145913	0.394347	-0.145607	0.204889	0.14958	-0.186137	0.24492	0.0725745	-0.054851	-0.00473644	-0.135659	-0.188694	-0.180749	0.341176	-0.280672	-0.497021	-0.068602	0.0805195	-0.453934	0.365317	0.177998	0.366539	0.686173	0.0172651	-0.535523	0.409931	0.144385	0.766234	-0.566387	0.55508	-0.759206	-0.760733	-0.757372	0.369901	0.459129	0.326203	0.498854	0.686173	0.7589	0.665088	-0.70084	-0.145607	-0.00473644	0.130023	0.204889	-0.535523
P08754	-0.159884	0.0142093	0.0142093	0.133384	0.0951872	-0.166998	0.0224599	0.235141	-0.283607	-0.163636	-0.0921314	-0.0713522	0.0594347	-0.358337	0.0432391	-0.0624905	0.00932009	-0.00840336	0.0771581	0.129717	0.156303	0.0701299	-0.036822	-0.0719633	-0.0603514	-0.0172651	-0.178304	0.026738	-0.0692131	0.109549	0.00870894	0.0829641	-0.0166539	0.0395722	0.0466005	-0.00748663	-0.0481283	-0.0747135	-0.0524064	0.000458365	-0.0172651	-0.0123759	0.0126814	0.0145149	-0.166998	0.0594347	-0.18136	0.0224599	0.026738
P08758	0.0110159	-0.123606	-0.123606	-0.0994652	0.0478228	0.124828	0.156914	-0.0597403	0.131428	0.334148	0.0579068	0.293201	0.308174	-0.0284269	-0.0609626	0.335982	-0.329565	0.297785	-0.0600458	-0.210084	-0.1945	-0.2	-0.0554622	0.355844	0.0731856	0.116272	-0.154469	-0.0227655	0.0331551	0.160581	0.0524064	-0.165775	0.148969	0.00748663	0.00718105	-0.0325439	0.0789916	0.108327	0.084492	0.164859	0.116272	0.0270435	0.0365164	-0.122383	0.124828	0.308174	0.0481283	0.156914	-0.0227655
P08865	0.0279988	-0.274866	-0.274866	0.147135	0.309702	-0.135218	0.150497	-0.0401833	-0.309861	-0.214973	-0.062796	-0.0407945	0.266921	-0.192197	-0.031016	0.14958	0.215279	-0.050573	0.0612681	0.125745	0.0872422	0.123911	-0.0172651	0.185943	-0.239725	0.0462949	-0.213445	-0.218946	-0.0811306	-0.100993	0.0151261	0.249809	-0.265699	0.00198625	0.00320856	-0.0252101	-0.22628	-0.233002	-0.240336	-0.287701	0.0462949	0.0166539	0.168831	-0.0478228	-0.135218	0.266921	-0.46249	0.150497	-0.218946
P08962	-0.255814	0.178915	0.178915	0.481131	0.330481	-0.453629	-0.0875477	0.491215	-0.280149	-0.0536287	0.0337662	-0.519328	-0.288312	-0.160612	0.267227	-0.142246	-0.0120703	-0.00748663	-0.0997708	0.199694	-0.0762414	0.0976318	-0.208862	-0.0392666	-0.21589	-0.15783	0.0194041	0.00412529	0.141329	-0.197555	-0.106799	0.136134	-0.16272	0.0157372	0.028877	0.096715	-0.218029	-0.145607	-0.232391	-0.122689	-0.15783	-0.096715	0.0362108	0.173109	-0.453629	-0.288312	-0.157525	-0.0875477	0.00412529
P09001	0.142442	-0.0325439	-0.0325439	0.159664	0.0221543	-0.157219	-0.0362108	0.0221543	-0.307975	-0.400458	-0.0753247	-0.0157372	0.0722689	-0.232153	0.241864	-0.100993	0.152636	-0.101604	-0.209167	0.310924	0.231474	0.0792972	0.010848	-0.32712	-0.0646295	0.0472116	-0.0273491	-0.154775	-0.00168067	-0.31673	0.058518	0.151413	-0.228724	-0.084492	-0.0817418	-0.0927426	-0.0682964	-0.0634072	-0.0789916	-0.250115	0.0472116	0.0808251	0.170665	-0.0478228	-0.157219	0.0722689	-0.204278	-0.0362108	-0.154775
P09012	-0.356946	0.00534759	0.00534759	0.456073	0.174943	-0.489687	-0.174026	0.261115	-0.37133	-0.18686	-0.295034	-0.400764	-0.0789916	-0.32991	0.39893	-0.102215	-0.00381971	-0.134301	-0.150802	-0.0682964	-0.0725745	0.126662	0.0411001	0.00290298	0.0105424	0.020932	-0.00840336	0.0304049	0.154469	0.115661	0.0340718	0.0615737	-0.0582124	0.00106952	0.00809778	-0.0206264	0.0172651	0.00595875	0.0472116	-0.0682964	0.020932	-0.00840336	0.026738	-0.00718105	-0.489687	-0.0789916	-0.177998	-0.174026	0.0304049
P09104	-0.130661	0.273033	0.273033	0.109855	-0.127884	-0.109244	-0.185943	0.113827	-0.104388	-0.268144	-0.0789916	-0.0875477	0.0212376	-0.235943	0.147441	-0.111688	0.0300993	0.0832697	-0.0414057	0.214362	0.219251	0.254087	-0.157525	-0.276089	-0.211001	-0.0802139	-0.310008	-0.129717	-0.268449	-0.271811	-0.0603514	0.218029	-0.256532	0.0734912	0.0747135	0.0371276	-0.206112	-0.212529	-0.185332	-0.264782	-0.0802139	-0.0514897	0.0194041	0.100076	-0.109244	0.0212376	-0.24217	-0.185943	-0.129717
P09110	-0.239749	0.0582124	0.0582124	0.417265	0.387624	-0.407181	0.157219	0.416348	-0.431856	-0.167303	0.17097	-0.291062	-0.0239878	-0.27653	0.245531	0.0649351	-0.0939649	0.00412529	-0.230863	0.165164	-0.0429335	0.0716578	-0.153552	-0.160886	-0.225974	-0.0725745	-0.0811306	-0.060657	0.070741	-0.236669	-0.0545455	0.108633	-0.215279	-0.00106952	0.00534759	0.028877	-0.225668	-0.144996	-0.218029	-0.206417	-0.0725745	-0.042628	0.110772	0.0857143	-0.407181	-0.0239878	-0.270588	0.157219	-0.060657
P09211	-0.231334	-0.230558	-0.230558	0.0814362	0.0875477	-0.0582124	0.137662	-0.11016	-0.157053	0.0875477	0.0829641	0.0961039	0.117494	-0.197093	-0.0233766	0.172193	0.0478228	0.113522	-0.218946	0.119633	0.0365164	-0.106494	-0.0768526	0.150802	-0.122689	0.18411	-0.26631	-0.431322	0.0438503	-0.209473	0.211917	-0.0139037	-0.0985485	-0.201528	-0.200306	-0.225363	-0.119328	-0.0689076	-0.129106	-0.124523	0.18411	0.223529	0.389152	-0.196944	-0.0582124	0.117494	-0.32987	0.137662	-0.431322
P09234	-0.38418	0.214362	0.214362	0.268144	-0.0172651	-0.315508	-0.360733	0.246753	-0.0716878	-0.195111	-0.369595	-0.415737	-0.21864	-0.041061	0.345455	-0.14194	-0.115966	-0.0212376	0.086631	-0.159358	-0.109855	0.258976	-0.0933537	0.0218487	0.0169595	-0.138273	0.140718	0.283728	0.0909091	0.318564	-0.117494	0.0728801	-0.0163484	0.105577	0.109244	0.109549	0.018793	-0.0194041	0.0658518	0.00381971	-0.138273	-0.145913	-0.216807	0.160581	-0.315508	-0.21864	0.0670741	-0.360733	0.283728
P09382	0.00795594	0.0670741	0.0670741	-0.0496562	0.230252	0.0514897	0.2055	0.0508785	0.00754609	0.0851031	0.0224599	0.100688	0.0805195	-0.0865441	-0.224141	0.10741	-0.114133	0.0148205	0.172498	0.0117647	0.0160428	0.0756303	-0.208251	-0.372651	-0.224141	-0.00534759	-0.257143	-0.127578	-0.0194041	-0.200611	0.0649351	0.119022	-0.0621849	-0.0835752	-0.0750191	-0.0741024	-0.220474	-0.184721	-0.247364	-0.0771581	-0.00534759	0.0847976	0.0597403	-0.00320856	0.0514897	0.0805195	-0.23453	0.2055	-0.127578
P09417	-0.0928703	0.242475	0.242475	0.120244	-0.142552	-0.129106	-0.220474	0.0988541	-0.193997	-0.474714	-0.141329	-0.11505	0.0661574	-0.141661	0.31123	0.122078	-0.0939649	0.0719633	0.0609626	0.10466	0.135829	0.439572	-0.32437	-0.354927	-0.259282	-0.143163	-0.166692	0.0731856	-0.0649351	-0.119939	-0.134912	0.313063	-0.30573	0.052712	0.0536287	0.0979374	-0.258365	-0.275172	-0.219557	-0.306341	-0.143163	-0.0994652	-0.0401833	0.152024	-0.129106	0.0661574	-0.164553	-0.220474	0.0731856
P09429	-0.174266	0.424293	0.424293	0.155997	-0.219862	-0.14194	-0.192666	0.0294882	-0.122938	-0.247976	-0.215279	-0.117189	0.052712	-0.140239	0.261727	0.149885	-0.0142093	-0.0695187	0.283117	-0.0884645	0.0872422	0.421849	-0.310924	0.0774637	-0.265393	-0.536746	0.117494	0.449045	-0.14958	0.00962567	-0.469213	0.415737	-0.38304	0.389763	0.395875	0.445073	-0.272727	-0.326203	-0.243392	-0.330787	-0.536746	-0.434072	-0.278839	0.531551	-0.14194	0.052712	-0.194805	-0.192666	0.449045
P09467	-0.180692	0.194194	0.194194	-0.0484339	-0.0994652	0.0508785	0.113522	-0.00320856	-0.00125768	-0.224141	0.120244	0.138273	0.0927426	-0.110707	0.0499618	0.168831	-0.0337662	0.117189	0.142857	0.327731	0.26356	0.25042	-0.308174	-0.426432	-0.315202	-0.248892	-0.0909091	-0.00534759	-0.123911	-0.386096	-0.193277	0.316119	-0.330787	0.112605	0.106188	0.144079	-0.318869	-0.346371	-0.315814	-0.360428	-0.248892	-0.107716	0.0753247	0.241558	0.0508785	0.0927426	-0.359817	0.113522	-0.00534759
P09486	-0.0253978	0.390985	0.390985	0.0814362	0.18686	-0.0777693	0.163942	0.274255	0.0152494	0.157219	0.244309	-0.0197097	-0.0160428	-0.118919	-0.133995	0.0236822	-0.105577	-0.0517953	0.145302	-0.0252101	-0.122078	0.139496	-0.269672	-0.438961	-0.201833	-0.331704	0.106494	0.358289	-0.128189	-0.158136	-0.158747	0.115661	-0.0664629	-0.000458365	-0.000152788	0.108021	-0.204278	-0.214362	-0.19725	-0.0725745	-0.331704	-0.084492	0.0013751	0.310008	-0.0777693	-0.0160428	-0.187777	0.163942	0.358289
P09493	0.103274	0.205806	0.205806	-0.266921	-0.292284	0.246142	-0.124828	-0.124523	0.151393	-0.0618793	-0.148969	0.170665	0.175248	0.0881233	-0.175248	-0.0157372	0.0783804	-0.0936593	0.274866	-0.20275	-0.0414057	0.183499	0.0676853	-0.105882	0.0365164	-0.131551	0.0939649	0.276089	-0.0569901	0.130023	-0.131856	0.0453782	0.062796	0.125745	0.116578	0.137968	0.0429335	-0.0111536	0.0496562	0.0530176	-0.131551	-0.122078	-0.289228	0.129717	0.246142	0.175248	0.151108	-0.124828	0.276089
P09496	-0.409884	-0.207028	-0.207028	0.256226	0.0902979	-0.283422	-0.139801	0.125745	-0.3674	-0.314591	-0.322231	-0.258671	0.0334607	-0.295955	0.247976	-0.115966	0.240947	-0.0808251	-0.0933537	0.0025974	-0.00443086	0.227196	-0.00412529	-0.0025974	-0.109244	0.151413	-0.228419	-0.267838	0.280978	-0.0569901	0.182888	0.0646295	-0.0123759	-0.202139	-0.205195	-0.190222	-0.096715	-0.0832697	-0.0933537	-0.0676853	0.151413	0.202445	0.262032	-0.145302	-0.283422	0.0334607	-0.25806	-0.139801	-0.267838
P09497	-0.28672	-0.000152788	-0.000152788	0.180749	0.0563789	-0.203972	-0.118717	0.132773	-0.229998	-0.185027	-0.191749	-0.124828	0.0698243	-0.223467	0.125745	-0.102215	0.070741	-0.0175707	-0.0285714	-0.14683	-0.0438503	0.198167	-0.0783804	-0.0340718	-0.117189	-0.0197097	-0.145913	-0.00106952	0.18961	0.0291826	0.0551566	0.0227655	0.0245989	-0.103132	-0.109244	-0.0832697	-0.106799	-0.100076	-0.103132	-0.0154316	-0.0197097	0.0814362	0.0961039	0.0148205	-0.203972	0.0698243	-0.169442	-0.118717	-0.00106952
P09525	0.106181	-0.192666	-0.192666	0.0459893	0.264782	-0.0249045	0.153247	0.152941	-0.219465	-0.00381971	0.00840336	-0.0579068	-0.0120703	-0.202305	-0.0514897	0.169137	-0.0194041	-0.0383499	0.0679908	-0.0490451	0.0114591	0.0337662	-0.235447	0.0242934	-0.10191	0.110772	-0.0961039	-0.0933537	0.132162	0.0313216	0.183804	0.0255157	0.034683	-0.256837	-0.24492	-0.183193	-0.11016	-0.0545455	-0.132162	0.0649351	0.110772	0.190527	0.262949	-0.130328	-0.0249045	-0.0120703	-0.0362108	0.153247	-0.0933537
P09543	0.0114749	0.147746	0.147746	-0.0151261	0.236669	0.0102368	0.15783	0.317647	-0.071059	-0.034683	-0.00320856	-0.0462949	0.0600458	-0.0919136	0.0667685	0.0582124	-0.30084	0.198472	0.0481283	0.273644	0.00106952	0.0734912	-0.131856	-0.224141	-0.152024	-0.141024	-0.0661574	0.0496562	-0.123606	-0.106188	-0.15783	0.117494	-0.0881589	0.148358	0.154469	0.139801	-0.144996	-0.135218	-0.152941	-0.0872422	-0.141024	-0.15233	-0.117189	0.163025	0.0102368	0.0600458	-0.249198	0.15783	0.0496562
P09619	0.352969	0.018793	0.018793	-0.238197	0.152024	0.216196	0.158136	0.000152788	0.0999857	-0.208251	0.122383	0.217112	0.320397	0.06933	-0.217418	-0.0744079	0.0175707	-0.0013751	0.0954927	-0.0285714	0.113216	0.0951872	0.0796028	-0.368678	-0.0521008	0.042628	-0.277617	-0.0273491	-0.359511	-0.0988541	-0.0221543	0.0841864	-0.0759358	0.0466005	0.036822	-0.00565317	-0.0362108	-0.0768526	-0.0245989	-0.0970206	0.042628	-0.018793	-0.121467	-0.0359053	0.216196	0.320397	-0.103132	0.158136	-0.0273491
P09622	-0.150704	0.294729	0.294729	0.119022	-0.123606	-0.132162	-0.105271	-0.0597403	0.130484	0.0224599	-0.141329	-0.0392666	-0.0988541	0.0450092	0.0991597	0.0325439	-0.0857143	0.0713522	0.14683	0.112299	0.050573	0.136746	-0.0994652	-0.00290298	-0.0631016	-0.297785	0.096715	0.24217	-0.18136	0.0609626	-0.281895	0.241253	-0.200917	0.289534	0.296868	0.265393	-0.0609626	-0.162414	-0.0444614	-0.192361	-0.297785	-0.271199	-0.212529	0.305424	-0.132162	-0.0988541	-0.203361	-0.105271	0.24217
P09651	-0.243574	-0.196639	-0.196639	0.278533	0.176471	-0.300229	-0.084492	0.0200153	-0.233457	-0.108938	-0.209167	-0.203361	0.0829641	-0.207042	0.213751	-0.0597403	0.137357	-0.0652406	-0.223835	-0.130023	-0.0854087	-0.0313216	0.0994652	0.185943	0.0939649	0.158747	-0.0322383	-0.115966	0.169442	0.118717	0.140413	-0.0667685	0.0025974	-0.110772	-0.113216	-0.151413	0.107716	0.0863254	0.130023	-0.0200153	0.158747	0.120856	0.109549	-0.148663	-0.300229	0.0829641	-0.181054	-0.084492	-0.115966
P09661	-0.190637	-0.0365164	-0.0365164	0.37204	0.164859	-0.384568	-0.15508	0.116578	-0.177648	-0.0579068	-0.169442	-0.381207	-0.112299	-0.0957038	0.254087	-0.0307105	-0.018793	-0.0979374	-0.0741024	-0.150802	-0.164248	0.0453782	0.0365164	0.204584	0.0194041	0.0316272	0.0160428	0.0294882	-0.00290298	0.209167	-0.00870894	0.0661574	-0.100076	0.0380443	0.0462949	0.0142093	0.0279603	-0.00198625	0.070741	-0.0814362	0.0316272	-0.0603514	0.00595875	-0.0160428	-0.384568	-0.112299	-0.155386	-0.15508	0.0294882
P09668	-0.303397	0.203361	0.203361	0.0890756	0.0643239	-0.0869366	0.107716	0.0933537	-0.018708	0.0065699	0.134912	0.0139037	0.0126814	-0.0228994	-0.020932	0.254087	-0.012987	0.149274	0.105271	0.0603514	0.139801	0.26906	-0.414515	-0.0160428	-0.287701	-0.30848	0.0343774	0.146524	0.0670741	-0.156914	-0.237586	0.293812	-0.349427	0.163942	0.155691	0.187777	-0.291367	-0.318564	-0.267227	-0.340565	-0.30848	-0.170359	0.00290298	0.292284	-0.0869366	0.0126814	-0.283728	0.107716	0.146524
P09669	-0.00244798	-0.301451	-0.301451	0.0646295	0.349121	-0.0542399	0.266616	0.0215432	0.0756181	0.15233	0.117494	-0.042628	-0.142246	0.103284	-0.217112	-0.0242934	0.322842	-0.128495	-0.0814362	0.25317	0.334759	-0.105882	-0.0401833	-0.0542399	-0.0285714	0.222002	-0.0569901	-0.367762	0.145302	-0.225057	0.271811	0.0612681	-0.0423224	-0.265088	-0.264171	-0.279144	-0.023071	-0.060657	-0.0566845	-0.0930481	0.222002	0.312452	0.429794	-0.233613	-0.0542399	-0.142246	-0.330176	0.266616	-0.367762
P09758	-0.587669	0.258976	0.258976	0.440489	0.222307	-0.425516	0.0242934	0.490604	-0.119951	0.209167	0.183193	-0.410542	-0.369595	-0.134238	0.0878533	-0.126662	0.0557678	-0.100076	-0.0233766	0.042628	-0.034683	-0.0316272	-0.27395	0.00962567	-0.151413	-0.258365	0.192666	0.145302	0.228113	-0.118717	-0.0896868	-0.0013751	-0.0120703	-0.0420168	-0.0343774	0.0569901	-0.161497	-0.100076	-0.187166	0.0401833	-0.258365	-0.0441558	0.149274	0.25042	-0.425516	-0.369595	-0.102827	0.0242934	0.145302
P09871	0.410955	0.217112	0.217112	-0.220779	-0.0704354	0.188388	-0.0374332	-0.0221543	0.166171	-0.176165	-0.0948816	0.134301	0.0704354	0.14703	-0.0258212	0.181971	-0.332009	0.272422	0.337815	0.102521	0.0374332	0.319175	-0.260504	-0.379985	-0.21864	-0.222918	-0.144385	0.259587	-0.164553	0.0194041	-0.268449	0.256837	-0.170665	0.257448	0.254087	0.248892	-0.210695	-0.266616	-0.174943	-0.188694	-0.222918	-0.247976	-0.341788	0.233002	0.188388	0.0704354	-0.0881589	-0.0374332	0.259587
P09874	0.122858	0.383957	0.383957	0.161497	-0.0860199	-0.159664	-0.207639	0.108021	-0.0965271	-0.384874	-0.167303	-0.287395	-0.0270435	-0.0386921	0.239419	-0.0417112	-0.0331551	-0.0432391	0.209473	-0.105577	-0.0731856	0.444767	-0.159358	-0.0649351	-0.21864	-0.380901	-0.0670741	0.346371	-0.336898	0.0203209	-0.420932	0.417265	-0.367762	0.386402	0.387013	0.403514	-0.214057	-0.302979	-0.174026	-0.341788	-0.380901	-0.434072	-0.346066	0.410237	-0.159664	-0.0270435	-0.225668	-0.207639	0.346371
P09917	0.267136	0.0178762	0.0178762	-0.108327	0.0386555	0.112299	0.0417112	0.0245989	-0.174503	-0.385485	-0.0710466	-0.00504202	0.0316272	-0.106917	0.0264324	0.0380443	0.0921314	-0.0890756	0.191444	0.207334	0.264782	0.312452	-0.199083	-0.440183	-0.280978	-0.0557678	-0.144385	-0.145913	-0.0242934	-0.349733	-0.0414057	0.339037	-0.295034	-0.0111536	-0.00748663	0.0352941	-0.285561	-0.27945	-0.302368	-0.314286	-0.0557678	-0.010848	0.0423224	0.054851	0.112299	0.0316272	-0.213751	0.0417112	-0.145913
P09960	-0.124847	0.152636	0.152636	0.166998	0.0414057	-0.148358	0.101299	0.0279603	-0.175289	-0.100688	0.183804	0.0258212	0.111077	-0.165981	0.0835752	0.138273	-0.034683	0.112605	-0.13369	0.189305	0.171276	0.0970206	-0.156303	-0.0759358	-0.285256	-0.168526	-0.166081	-0.10741	-0.200306	-0.350344	-0.170053	0.231169	-0.393736	0.164553	0.165775	0.14683	-0.284339	-0.259282	-0.265088	-0.386707	-0.168526	-0.157219	0.0304049	0.172498	-0.148358	0.111077	-0.359206	0.101299	-0.10741
P0C0L4	0.436812	-0.0899924	-0.0899924	-0.277922	-0.0957983	0.282506	0.0521008	-0.391902	0.113977	-0.204584	0.0328495	0.264171	0.268144	-0.0162665	-0.113522	0.227502	0.0313216	0.164859	0.201528	0.281895	0.0777693	0.124828	-0.020932	-0.17097	-0.0487395	0.0887701	-0.251031	-0.0985485	-0.444767	-0.0658518	-0.020932	0.221696	-0.177998	0.0783804	0.0737968	0.0432391	-0.0472116	-0.137051	-0.0414057	-0.194805	0.0887701	-0.0349885	-0.076547	-0.0799083	0.282506	0.268144	-0.0701299	0.0521008	-0.0985485
P0C0L5	0.310435	0.0826585	0.0826585	-0.185943	-0.00534759	0.184721	0.0728801	-0.0857143	0.0760897	-0.164248	0.0355997	0.0896868	0.133995	0.00536952	-0.0624905	0.244614	0.0545455	0.0854087	0.346066	-0.00962567	0.145607	0.245837	-0.273644	0.0906035	-0.154469	-0.192972	-0.0151261	0.251948	-0.221696	0.0964095	-0.214973	0.25806	-0.231169	0.20275	0.192055	0.213751	-0.156914	-0.248587	-0.119939	-0.217112	-0.192972	-0.204278	-0.207639	0.203056	0.184721	0.133995	-0.0343774	0.0728801	0.251948
P0C0S5	0.0509486	-0.0954927	-0.0954927	0.218029	0.198167	-0.194805	0.0456837	0.031016	-0.311433	-0.244309	-0.0105424	-0.114744	0.185638	-0.211149	0.101604	0.0261268	0.190222	-0.236975	-0.00473644	0.111688	0.118411	0.00534759	0.14958	0.147441	-0.0142093	-0.0139037	0.0655462	0.0322383	-0.241558	0.0676853	-0.0398778	0.154469	-0.169748	0.054851	0.0637128	0.0566845	-0.0145149	-0.0328495	-0.0300993	-0.142552	-0.0139037	-0.0768526	-0.0249045	0.0178762	-0.194805	0.185638	-0.143774	0.0456837	0.0322383
P0CG08	-0.0859854	0.0811306	0.0811306	0.301146	0.193888	-0.290451	-0.103438	0.186249	-0.219623	-0.175859	-0.0340718	-0.414209	-0.14683	-0.168982	0.257448	-0.00106952	-0.0835752	-0.028877	-0.0576012	0.0349885	-0.138579	0.137968	-0.0875477	-0.113522	-0.0349885	0.0429335	-0.101299	-0.0233766	-0.132468	0.0780749	-0.0154316	0.112299	-0.108327	-0.00687548	0.00565317	0.028877	-0.0340718	-0.0441558	0.00168067	-0.0753247	0.0429335	-0.0499618	-0.0676853	-0.00870894	-0.290451	-0.14683	-0.0334607	-0.103438	-0.0233766
P0DMV8	-0.35251	-0.544691	-0.544691	0.0597403	0.339649	-0.0731856	0.275172	0.0741024	-0.0584822	0.325898	0.0930481	0.0441558	-0.00870894	-0.0356915	-0.18411	0.0481283	0.0823529	0.0750191	-0.262338	0.00168067	0.0450726	-0.317341	0.15783	0.399542	0.127273	0.372345	-0.11016	-0.424599	0.328342	0.103132	0.38304	-0.287089	0.240031	-0.301757	-0.308174	-0.372956	0.13644	0.185943	0.120244	0.194805	0.372345	0.37204	0.431016	-0.392513	-0.0731856	-0.00870894	-0.135218	0.275172	-0.424599
P0DOX2	-0.0627296	-0.0490451	-0.0490451	0.283728	0.166692	-0.285867	-0.0899924	-0.0462949	-0.146363	-0.242781	-0.00718105	-0.126356	0.167609	-0.0292165	0.104049	-0.147135	0.372651	-0.160581	-0.138579	0.12605	0.171276	0.0386555	0.152024	0.0579068	-0.023071	0.00443086	-0.0783804	-0.0805195	-0.201833	-0.0792972	-0.0160428	0.103743	-0.16822	0.0206264	0.0194041	-0.00443086	-0.012987	-0.0444614	-0.0197097	-0.172193	0.00443086	-0.00993125	0.00320856	0.00595875	-0.285867	0.167609	-0.179526	-0.0899924	-0.0805195
P0DOX5	0.210068	-0.0734912	-0.0734912	0.0826585	0.282811	-0.0805195	0.155386	-0.0875477	-0.118222	-0.160581	0.0414057	0.0676853	0.254393	-0.0840172	-0.0190985	-0.00993125	0.215584	-0.13369	-0.00626432	0.237892	0.154163	0.0120703	0.0362108	-0.257754	-0.2	-0.0380443	-0.169137	-0.138885	-0.235752	-0.360122	-0.000763942	0.153247	-0.230863	-0.00412529	-0.00198625	-0.0181818	-0.194194	-0.172193	-0.209167	-0.262643	-0.0380443	0.0276547	0.0796028	0.0334607	-0.0805195	0.254393	-0.34851	0.155386	-0.138885
P0DOY2	0.170747	-0.052712	-0.052712	0.131551	0.28984	-0.110466	0.131551	-0.101604	-0.0231099	-0.0734912	0.110772	0.0322383	0.249809	0.00457989	-0.0939649	-0.0255157	0.288312	-0.172193	-0.036822	0.182277	0.0869366	-0.0466005	0.0456837	-0.184721	-0.116578	-0.0221543	-0.122689	-0.0560733	-0.270894	-0.237586	0.0401833	0.0774637	-0.127884	-0.0771581	-0.0777693	-0.0655462	-0.108938	-0.104966	-0.133079	-0.154469	-0.0221543	0.0783804	0.0832697	0.0166539	-0.110466	0.249809	-0.299924	0.131551	-0.0560733
P0DP24	-0.422889	-0.212223	-0.212223	0.171581	0.290451	-0.174332	0.205806	0.0884645	-0.132057	0.0954927	0.0875477	0.0670741	0.236669	-0.116708	-0.0710466	0.0123759	0.172193	-0.0414057	-0.171276	0.00809778	-0.00443086	-0.199389	0.159358	0.229947	0.0643239	0.176165	-0.0190985	-0.166387	0.182888	0.0190985	0.170359	-0.140718	0.0832697	-0.111383	-0.119328	-0.168526	0.0750191	0.0991597	0.0533231	0.0557678	0.176165	0.16822	0.152941	-0.177998	-0.174332	0.236669	-0.0863254	0.205806	-0.166387
P10155	-0.0497246	-0.276089	-0.276089	0.138273	0.331092	-0.112299	0.340565	-0.0401833	-0.218522	0.109855	0.343927	0.126356	0.160581	-0.23926	-0.15233	-0.00809778	0.208251	-0.0737968	-0.289534	0.273338	0.0524064	-0.331704	0.0649351	-0.171887	-0.0875477	0.195111	-0.204584	-0.4411	-0.0297937	-0.401681	0.278533	-0.153552	0.0197097	-0.324064	-0.320703	-0.320703	-0.0835752	0.00595875	-0.135523	-0.0157372	0.195111	0.33262	0.474102	-0.215279	-0.112299	0.160581	-0.343316	0.340565	-0.4411
P10253	0.0445227	-0.0936593	-0.0936593	0.234225	0.215584	-0.204278	0.174332	0.0163484	-0.356081	-0.17861	0.0789916	-0.0716578	0.134607	-0.293902	0.193583	0.11505	0.0401833	-0.150191	-0.0676853	0.167914	-0.0487395	-0.0747135	-0.0362108	-0.167609	-0.146218	0.0557678	-0.104966	-0.208862	0.00534759	-0.271811	0.0325439	0.109549	-0.172804	-0.0673797	-0.0536287	-0.0414057	-0.145913	-0.104049	-0.165164	-0.170053	0.0557678	0.0466005	0.195111	-0.0484339	-0.204278	0.134607	-0.261727	0.174332	-0.208862
P10301	-0.24388	0.25317	0.25317	0.062796	-0.070741	-0.0982429	-0.167914	0.288923	-0.00393025	-0.30573	-0.224752	-0.128189	-0.0915202	0.0885971	0.279756	0.109855	-0.34851	0.409931	0.171276	0.231169	0.140718	0.403514	-0.378151	-0.134607	-0.289534	-0.213445	-0.0896868	0.138579	0.0863254	-0.0197097	-0.288312	0.319786	-0.296257	0.288923	0.289228	0.269366	-0.286784	-0.29534	-0.24767	-0.266005	-0.213445	-0.289228	-0.244614	0.243086	-0.0982429	-0.0915202	-0.0725745	-0.167914	0.138579
P10412	-0.0197369	0.137662	0.137662	0.245531	0.0554622	-0.258365	-0.292895	0.113216	-0.0630413	-0.179221	-0.236058	-0.400153	-0.111688	-0.0102653	0.196944	-0.192361	0.0352941	-0.194805	0.145607	-0.179221	-0.094576	0.186249	0.111077	0.131551	0.00565317	-0.127578	0.0432391	0.251337	-0.210084	0.280672	-0.15233	0.137357	-0.0594347	0.175248	0.181054	0.180443	0.0126814	-0.0475172	0.0392666	-0.0386555	-0.127578	-0.214362	-0.252865	0.146218	-0.258365	-0.111688	-0.0105424	-0.292895	0.251337
P10515	0.000611996	-0.0258212	-0.0258212	0.271505	0.34026	-0.258365	0.160581	0.246142	-0.33753	-0.103743	0.263866	-0.246142	-0.136134	-0.289796	-0.060657	-0.190222	0.403209	-0.431016	-0.185332	0.100993	0.241864	-0.0313216	0.00901451	-0.400764	-0.0854087	0.102827	0.0117647	-0.25806	0.0569901	-0.388235	0.216501	0.0215432	-0.0756303	-0.325898	-0.318258	-0.24217	-0.0899924	-0.0456837	-0.119022	-0.092437	0.102827	0.261727	0.352483	-0.11016	-0.258365	-0.136134	-0.180138	0.160581	-0.25806
P10599	-0.378825	0.0997708	0.0997708	0.0957983	-0.281283	-0.110772	-0.157219	-0.126356	-0.183621	-0.26081	-0.225363	0.120244	0.213445	-0.238312	0.25317	0.0734912	0.227196	-0.0631016	-0.0591291	0.0300993	0.178304	0.185332	-0.0970206	-0.0374332	-0.054851	-0.0768526	0.0383499	0.00168067	0.178304	-0.138273	-0.0224599	0.104966	-0.16822	-0.00626432	-0.012987	-0.00534759	-0.0582124	-0.0731856	-0.034683	-0.185332	-0.0768526	0.0300993	0.0673797	0.0695187	-0.110772	0.213445	-0.0637128	-0.157219	0.00168067
P10606	0.00474297	-0.195722	-0.195722	0.052712	0.362261	-0.0352941	0.277311	0.0307105	0.112877	0.147135	0.171887	-0.0847976	-0.141024	0.145293	-0.285867	0.00229183	0.299007	-0.153858	-0.0114591	0.084492	0.282506	0.020932	-0.0823529	-0.0676853	-0.118717	0.144385	-0.136746	-0.347899	0.0472116	-0.260504	0.174637	0.155386	-0.115355	-0.1945	-0.193277	-0.188083	-0.110772	-0.158747	-0.135523	-0.162414	0.144385	0.219557	0.37204	-0.150497	-0.0352941	-0.141024	-0.377846	0.277311	-0.347899
P10619	0.000764995	-0.0316272	-0.0316272	0.18686	0.219862	-0.160581	0.161192	0.104049	-0.268043	-0.161497	0.0236822	-0.0744079	0.1233	-0.224099	0.0887701	0.042628	0.12055	-0.259893	-0.0145149	0.0832697	0.153858	0.00534759	-0.0747135	-0.284339	-0.178304	0.0676853	-0.00687548	-0.180443	0.0300993	-0.281589	0.103743	0.0808251	-0.100993	-0.204889	-0.192055	-0.131856	-0.180443	-0.135829	-0.196333	-0.10466	0.0676853	0.142552	0.27395	-0.0563789	-0.160581	0.1233	-0.225668	0.161192	-0.180443
P10620	-0.196451	0.042628	0.042628	0.290451	0.381818	-0.247364	0.248892	0.450573	-0.250436	0.167303	0.4411	-0.300229	-0.309091	-0.24684	-0.103438	-0.119939	0.031016	-0.204584	-0.236975	-0.0869366	0.0331551	-0.058518	-0.0957983	-0.257754	-0.101299	0.0808251	-0.133995	-0.296868	0.0679908	-0.302063	0.166387	-0.0163484	-0.038961	-0.218335	-0.211917	-0.167303	-0.113522	-0.0172651	-0.131245	-0.0380443	0.0808251	0.171581	0.300535	-0.0826585	-0.247364	-0.309091	-0.115966	0.248892	-0.296868
P10643	0.54284	0.0395722	0.0395722	-0.18686	0.0942704	0.184721	0.180749	0.0224599	0.0394598	0.138273	0.0948816	0.14194	0.0802139	0.111339	-0.0563789	-0.201833	0.0313216	-0.0624905	0.036822	-0.0624905	-0.166692	-0.232391	0.144079	-0.0847976	0.0242934	-0.128495	0.127578	0.0429335	0.0771581	-0.262032	-0.189916	-0.0860199	-0.0279603	0.202445	0.202139	0.170053	0.0297937	0.068602	0.0300993	-0.0102368	-0.128495	-0.171887	-0.204889	0.136746	0.184721	0.0802139	0.0493506	0.180749	0.0429335
P10644	-0.0999083	-0.0652406	-0.0652406	0.163331	0.164553	-0.159053	0.0300993	-0.0343774	-0.129227	-0.0774637	0.114439	-0.0893812	0.146218	-0.100284	0.0184874	-0.111077	0.142552	-0.0896868	-0.197555	-0.141024	0.0245989	0.0200153	0.219862	0.0927426	-0.0728801	0.0521008	-0.249809	-0.257754	-0.191138	-0.203972	-0.0337662	0.100688	-0.222002	0.119328	0.114439	0.0481283	-0.0582124	-0.0609626	-0.0392666	-0.250115	0.0521008	-0.0704354	0.00473644	-0.0432391	-0.159053	0.146218	-0.262949	0.0300993	-0.257754
P10768	-0.23929	-0.00901451	-0.00901451	-0.0224599	-0.130634	0.036822	-0.0218487	-0.209778	0.0457482	-0.0236822	-0.050573	0.16547	0.235447	-0.0126342	-0.00320856	0.307257	0.0145149	0.190833	0.0343774	0.105271	0.130328	0.166387	-0.171887	0.208251	-0.182582	-0.0362108	-0.197861	-0.147135	-0.153552	-0.0466005	-0.052712	0.211001	-0.255004	0.0646295	0.060657	0.0313216	-0.174026	-0.216807	-0.148052	-0.275783	-0.0362108	-0.0252101	0.110772	0.0328495	0.036822	0.235447	-0.337815	-0.0218487	-0.147135
P10809	0.0942473	-0.0719633	-0.0719633	0.162108	0.23728	-0.152941	0.109855	0.153552	-0.302001	-0.206417	0.177998	-0.138273	-0.0597403	-0.274477	-0.0618793	-0.177082	0.362872	-0.346066	-0.227502	0.206723	0.289534	0.000458365	0.0545455	-0.476241	-0.0148205	0.200611	-0.0536287	-0.286784	-0.0252101	-0.326814	0.292895	0.00932009	-0.0343774	-0.368984	-0.364706	-0.313675	-0.018793	0.00473644	-0.0487395	-0.0692131	0.200611	0.325898	0.340871	-0.205195	-0.152941	-0.0597403	-0.144996	0.109855	-0.286784
P10909	0.292075	0.0239878	0.0239878	-0.382124	-0.117189	0.342093	0.113522	-0.0985485	0.263799	0.106188	0.0404889	0.222613	-0.0478228	0.0750154	-0.278533	0.190527	-0.0780749	0.131551	0.392819	-0.0343774	0.0854087	0.12055	-0.31123	-0.214973	-0.0444614	-0.0554622	-0.0349885	0.179221	0.00779221	0.128495	-0.00106952	0.0484339	0.0808251	-0.0316272	-0.0404889	-0.0178762	-0.0444614	-0.130328	-0.0273491	0.0719633	-0.0554622	0.0404889	0.0145149	0.0362108	0.342093	-0.0478228	0.0291826	0.113522	0.179221
P11021	-0.334303	-0.0175707	-0.0175707	0.520856	0.23178	-0.505882	-0.0710466	0.185027	-0.405759	-0.209473	0.038961	-0.326814	0.0799083	-0.305589	0.277617	-0.0817418	0.191749	-0.111077	-0.237892	0.170053	-0.100076	-0.00565317	0.0954927	0.0909091	-0.0814362	-0.000458365	-0.0954927	-0.108021	-0.10741	-0.0820474	-0.000763942	0.0634072	-0.130634	-0.0285714	-0.0227655	-0.0157372	-0.0728801	-0.0484339	-0.0851031	-0.128801	-0.000458365	-0.00473644	0.124828	0.0172651	-0.505882	0.0799083	-0.280061	-0.0710466	-0.108021
P11047	-0.19232	0.352177	0.352177	0.287395	-0.0300993	-0.277922	-0.174026	0.302674	-0.0466914	0.0349885	-0.0640183	-0.335371	-0.226585	-0.0930191	0.219251	0.0307105	-0.233308	0.00595875	0.200611	-0.0591291	-0.252254	0.0893812	-0.154163	0.13919	-0.00168067	-0.294118	0.118717	0.39618	-0.138273	0.310924	-0.28495	0.100688	-0.00779221	0.264782	0.278533	0.288617	-0.00840336	-0.0307105	0.00106952	0.0670741	-0.294118	-0.31398	-0.278228	0.315814	-0.277922	-0.226585	0.0829641	-0.174026	0.39618
P11142	-0.248164	-0.310313	-0.310313	0.156608	0.379985	-0.151108	0.311536	0.0456837	-0.274489	-0.0462949	0.204278	0.0239878	0.222002	-0.262159	-0.240336	0.171581	0.286478	-0.0472116	-0.196944	0.0643239	0.154469	-0.0362108	0.00870894	0.117189	-0.0814362	0.242781	-0.292895	-0.362872	-0.0151261	-0.0600458	0.272116	-0.0142093	-0.0242934	-0.261727	-0.269977	-0.293812	-0.0692131	-0.0609626	-0.0973262	-0.0750191	0.242781	0.288312	0.335065	-0.242781	-0.151108	0.222002	-0.367762	0.311536	-0.362872
P11171	-0.0264688	0.41207	0.41207	0.0294882	0.0331551	-0.0490451	-0.0478228	0.270283	0.0683864	-0.0939649	0.00381971	-0.211001	-0.136134	0.183353	0.177998	0.134607	-0.373262	0.174943	0.287395	-0.13919	-0.139801	0.351566	-0.408098	-0.211001	-0.299007	-0.487548	0.120244	0.460657	0.0857143	-0.020932	-0.498854	0.26906	-0.272116	0.411765	0.408709	0.466157	-0.299007	-0.299924	-0.248587	-0.233002	-0.487548	-0.465546	-0.434377	0.500993	-0.0490451	-0.136134	-0.0609626	-0.0478228	0.460657
P11172	-0.0694615	-0.115661	-0.115661	0.304813	0.317953	-0.301146	0.16822	0.168831	-0.357024	-0.267227	0.195416	-0.0909091	0.225057	-0.338122	0.0224599	-0.163331	0.408403	-0.326203	-0.159358	0.0814362	0.00106952	-0.060657	0.132468	-0.335371	0.0579068	0.126356	-0.0270435	-0.0600458	-0.0025974	-0.0930481	0.184721	-0.0304049	0.0579068	-0.290451	-0.29534	-0.235752	0.0719633	0.0340718	0.044767	0.0105424	0.126356	0.251337	0.251337	-0.127884	-0.301146	0.225057	-0.226585	0.16822	-0.0600458
P11177	0.0292228	-0.0514897	-0.0514897	0.23728	0.249809	-0.225057	0.103132	0.194194	-0.2998	-0.0964095	0.192972	-0.154469	-0.0915202	-0.321698	0.0282659	-0.160275	0.310008	-0.288923	-0.328037	0.270894	0.273644	-0.0811306	0.0655462	-0.402903	0.0215432	0.170359	-0.00351413	-0.272422	0.00381971	-0.364095	0.272422	-0.023071	-0.0475172	-0.329259	-0.323453	-0.280978	0.0157372	0.0484339	-0.00840336	-0.0789916	0.170359	0.29809	0.340871	-0.17861	-0.225057	-0.0915202	-0.158442	0.103132	-0.272422
P11182	-0.0410037	0.0557678	0.0557678	0.187777	0.103743	-0.174637	-0.054851	0.0643239	-0.104859	-0.120856	0.147441	-0.217723	-0.145913	-0.0578013	0.0563789	-0.105577	0.20275	-0.228724	-0.183804	0.105271	0.218029	-0.00351413	0.0462949	-0.197861	0.00595875	0.0411001	0.0478228	-0.133384	-0.0771581	-0.168831	0.0676853	0.0215432	-0.100382	-0.113216	-0.10741	-0.0777693	0.00351413	0.012987	0.00595875	-0.106494	0.0411001	0.0851031	0.0652406	-0.0331551	-0.174637	-0.145913	-0.0404889	-0.054851	-0.133384
P11215	0.234853	0.29809	0.29809	0.177082	-0.0609626	-0.182277	-0.166081	0.0976318	-0.2333	-0.339649	-0.106494	-0.203667	-0.010848	-0.176405	0.233613	-0.37754	0.147746	-0.140718	0.00840336	0.124523	-0.118411	0.118105	0.122383	-0.339649	-0.0673797	-0.198778	0.114744	0.151719	-0.208251	-0.26906	-0.249198	0.222307	-0.290451	0.247364	0.251642	0.240642	-0.0667685	-0.0881589	-0.0569901	-0.25806	-0.198778	-0.2767	-0.269366	0.229335	-0.182277	-0.010848	-0.0624905	-0.166081	0.151719
P11216	-0.305845	-0.333537	-0.333537	0.00229183	0.261115	-0.0142093	0.274255	0.134301	-0.170101	-0.0854087	0.141635	0.026738	0.0197097	-0.208464	-0.142857	0.0536287	0.107105	0.166998	-0.0979374	0.266005	0.2055	-0.00932009	-0.131856	-0.044767	-0.179221	0.206112	-0.312758	-0.48327	0.0878533	-0.222307	0.23728	0.0579068	-0.105882	-0.216501	-0.226585	-0.270894	-0.170665	-0.148052	-0.1945	-0.161497	0.206112	0.264171	0.420626	-0.21039	-0.0142093	0.0197097	-0.447823	0.274255	-0.48327
P11234	-0.301255	-0.0151261	-0.0151261	0.4411	0.357983	-0.445073	0.086631	0.29809	-0.382021	-0.0441558	0.0594347	-0.322231	-0.0539343	-0.238312	0.251031	-0.0355997	0.0664629	-0.0542399	-0.191444	0.29809	-0.0624905	-0.0166539	-0.130328	-0.187471	-0.230558	-0.0750191	-0.00932009	-0.0884645	0.15783	-0.283728	0.00534759	0.0835752	-0.194805	-0.0796028	-0.0695187	-0.034683	-0.219251	-0.158136	-0.209167	-0.199389	-0.0750191	0.0462949	0.227502	0.0689076	-0.445073	-0.0539343	-0.4356	0.086631	-0.0884645
P11277	0.190637	0.164859	0.164859	-0.185638	-0.00901451	0.188999	0.106799	-0.0420168	0.328098	0.221085	0.179832	0.177998	0.131245	0.35123	-0.240642	-0.0105424	-0.151413	-0.0169595	0.0722689	-0.250115	-0.150191	-0.162108	0.172804	-0.0646295	0.183499	-0.0545455	0.247976	0.29534	-0.00595875	0.163025	-0.159358	-0.13919	0.13094	0.205195	0.196028	0.160275	0.193277	0.160581	0.204278	0.137357	-0.0545455	-0.167914	-0.386096	0.0698243	0.188999	0.131245	0.257754	0.106799	0.29534
P11279	-0.236536	-0.113522	-0.113522	0.447517	0.286784	-0.412681	-0.0435447	0.22139	-0.230313	-0.0514897	0.0456837	-0.388235	-0.196639	-0.149399	0.162108	-0.164248	0.106494	-0.246142	-0.239725	0.00229183	-0.0316272	-0.14683	0.0249045	0.00351413	0.0530176	0.204278	-0.0194041	-0.174026	0.0970206	0.031016	0.251337	-0.124217	0.115355	-0.320703	-0.306341	-0.268755	0.0508785	0.100993	0.0276547	0.137968	0.204278	0.247059	0.330176	-0.199389	-0.412681	-0.196639	-0.0374332	-0.0435447	-0.174026
P11310	0.0850674	-0.062796	-0.062796	0.119939	0.108021	-0.127273	-0.0710466	0.0197097	-0.172617	-0.357678	-0.148969	-0.117189	0.0184874	-0.0331647	0.213445	-0.0667685	0.106799	-0.0661574	-0.0664629	0.423071	0.221085	0.14194	0.0365164	-0.36929	-0.133079	0.0160428	0.0411001	-0.147746	0.018793	-0.329259	-0.00779221	0.227196	-0.283117	0.00962567	0.0120703	0.00595875	-0.133384	-0.118717	-0.138579	-0.317036	0.0160428	0.00198625	0.0181818	-0.00962567	-0.127273	0.0184874	-0.220779	-0.0710466	-0.147746
P11387	-0.157283	0.518717	0.518717	0.277005	-0.171581	-0.27945	-0.308174	0.202445	-0.184093	-0.41696	-0.249198	-0.38793	-0.14683	-0.0925453	0.347899	-0.0459893	-0.00779221	-0.0909091	0.266616	-0.0359053	-0.0407945	0.547746	-0.333537	-0.151413	-0.305424	-0.495798	0.0533231	0.431627	-0.203361	0.000763942	-0.4466	0.465241	-0.399542	0.338732	0.346677	0.406264	-0.30848	-0.371734	-0.266921	-0.350038	-0.495798	-0.421238	-0.272422	0.515966	-0.27945	-0.14683	-0.213445	-0.308174	0.431627
P11413	-0.125918	-0.199694	-0.199694	0.200917	0.280672	-0.185027	0.214668	0.134912	-0.33926	-0.104049	0.136134	-0.0725745	0.0997708	-0.321855	-0.000152788	0.111994	0.122383	0.0566845	-0.137051	0.255921	0.0377387	0.0392666	-0.116578	-0.0331551	-0.223529	0.12055	-0.33262	-0.37479	0.0105424	-0.272116	0.131245	0.159969	-0.198472	-0.142246	-0.142552	-0.152941	-0.211001	-0.199083	-0.22903	-0.237892	0.12055	0.153858	0.373873	-0.124523	-0.185027	0.0997708	-0.520244	0.214668	-0.37479
P11498	-0.164015	0.243086	0.243086	0.24492	0.0771581	-0.225668	-0.107716	0.228724	-0.031442	-0.0300993	0.0814362	-0.253476	-0.188083	-0.0810166	0.108327	0.0245989	-0.106494	-0.0377387	-0.0420168	0.0013751	0.0569901	0.185027	-0.225974	-0.326203	-0.102215	-0.0102368	-0.0380443	0.00106952	-0.0316272	-0.0936593	0.0172651	0.15783	-0.168831	-0.062796	-0.0557678	-0.0203209	-0.106494	-0.106188	-0.0689076	-0.159664	-0.0102368	0.0215432	0.036822	0.0190985	-0.225668	-0.188083	-0.0450726	-0.107716	0.00106952
P11586	0.0266218	0.144996	0.144996	0.0994652	0.248587	-0.0872422	0.255309	0.119939	-0.102973	-0.0860199	0.302368	0.00870894	0.0502674	-0.21636	-0.0588235	0.0689076	0.0227655	0.0215432	-0.00901451	0.134607	0.113522	0.153247	-0.270283	-0.427349	-0.321314	-0.179526	-0.284339	-0.101604	-0.179526	-0.45699	-0.0939649	0.267838	-0.330176	0.0359053	0.0297937	0.0508785	-0.317647	-0.328648	-0.317341	-0.376929	-0.179526	-0.0334607	0.13919	0.169442	-0.0872422	0.0502674	-0.503132	0.255309	-0.101604
P11717	-0.260557	0.456073	0.456073	0.391291	-0.0988541	-0.381207	-0.319175	0.270588	-0.170887	-0.192666	-0.128801	-0.510466	-0.346982	-0.0552745	0.286173	-0.240947	0.144385	-0.28984	0.0249045	-0.0774637	-0.028877	0.321925	-0.130023	-0.139496	-0.114133	-0.367456	0.237586	0.29259	-0.0331551	-0.0600458	-0.282506	0.26356	-0.255615	0.17097	0.180443	0.251337	-0.122689	-0.147746	-0.0982429	-0.211612	-0.367456	-0.26081	-0.150191	0.378457	-0.381207	-0.346982	-0.0921314	-0.319175	0.29259
P11766	-0.000917994	-0.0731856	-0.0731856	-0.140107	-0.0200153	0.139801	0.134912	-0.192666	-0.0172931	-0.125134	0.0105424	0.296257	0.333843	-0.104074	-0.127578	0.303591	0.00718105	0.256837	0.0224599	0.155386	0.248892	0.148358	-0.148969	0.115355	-0.175554	0.0511841	-0.348816	-0.21039	-0.282811	-0.054851	0.00595875	0.17097	-0.197555	0.0200153	0.0151261	-0.0334607	-0.167609	-0.21314	-0.156608	-0.21314	0.0511841	0.0184874	0.0951872	-0.0429335	0.139801	0.333843	-0.286784	0.134912	-0.21039
P11940	-0.0670135	-0.0713522	-0.0713522	0.191138	0.350955	-0.205195	0.101299	0.0942704	-0.299014	-0.327731	-0.0359053	-0.148052	0.291062	-0.197093	0.00443086	0.0252101	0.23178	-0.134301	0.0392666	-0.0759358	-0.00504202	0.1945	0.0414057	-0.0215432	-0.114744	0.0401833	-0.154163	-0.0432391	-0.146524	0.0255157	-0.0270435	0.203667	-0.224141	0.0514897	0.0466005	0.0160428	-0.0979374	-0.13919	-0.0811306	-0.236669	0.0401833	-0.044767	-0.0976318	-0.012987	-0.205195	0.291062	-0.26081	0.101299	-0.0432391
P12004	0.00795594	-0.0679908	-0.0679908	-0.150191	-0.188694	0.127884	-0.0450726	-0.113827	-0.0422895	-0.52605	-0.217112	0.110772	0.170053	-0.0208464	0.0640183	0.196639	-0.00748663	0.153552	0.180749	0.163942	0.332315	0.479908	-0.270588	-0.258365	-0.291979	0.0212376	-0.441711	-0.146218	-0.152941	-0.058518	-0.00229183	0.306646	-0.163942	-0.0698243	-0.0747135	-0.0508785	-0.279144	-0.354927	-0.256837	-0.214057	0.0212376	0.0646295	0.204584	-0.0154316	0.127884	0.170053	-0.350649	-0.0450726	-0.146218
P12081	-0.0186659	0.046906	0.046906	0.0517953	0.0753247	-0.0407945	0.181054	0.062796	-0.243676	-0.190527	0.113216	0.15233	0.212223	-0.286796	0.149274	0.183804	-0.154469	0.168831	-0.0456837	0.256837	0.129717	0.0612681	-0.234225	-0.274866	-0.255921	-0.200306	-0.131551	-0.0172651	-0.0215432	-0.328037	-0.155691	0.119022	-0.209473	0.0933537	0.0930481	0.10466	-0.260504	-0.196639	-0.268755	-0.214057	-0.200306	-0.0896868	0.0429335	0.192361	-0.0407945	0.212223	-0.279144	0.181054	-0.0172651
P12109	0.350215	0.198778	0.198778	-0.14958	-0.183499	0.144079	-0.070741	0.0025974	0.0721595	-0.0404889	-0.117494	0.0576012	-0.00565317	-0.0206885	0.00870894	0.130328	-0.336287	0.219251	0.29259	-0.0297937	-0.140718	0.170359	-0.0780749	0.0135982	-0.00901451	-0.177082	-0.127273	0.260199	-0.246142	0.244003	-0.285867	0.170359	-0.0420168	0.355233	0.361039	0.307563	-0.0065699	-0.0725745	0.0160428	-0.00748663	-0.177082	-0.326814	-0.384568	0.196944	0.144079	-0.00565317	0.0808251	-0.070741	0.260199
P12110	0.317014	0.228724	0.228724	-0.103743	-0.167914	0.100688	-0.062796	0.0197097	-0.00345862	-0.0796028	-0.109549	-0.00932009	-0.0365164	-0.0576434	0.0609626	0.131245	-0.315508	0.184416	0.345149	-0.0212376	-0.21589	0.20275	-0.133384	-0.0111536	-0.0906035	-0.283728	-0.096715	0.288006	-0.207945	0.165164	-0.372956	0.227196	-0.109855	0.400764	0.408709	0.382124	-0.0896868	-0.139801	-0.0728801	-0.0661574	-0.283728	-0.394347	-0.391291	0.299924	0.100688	-0.0365164	0.00748663	-0.062796	0.288006
P12111	0.292993	0.292284	0.292284	-0.0655462	-0.148663	0.0704354	-0.0710466	0.0579068	0.0174503	-0.0456837	-0.0621849	-0.00473644	-0.0154316	-0.075805	0.0637128	0.141329	-0.388235	0.214973	0.325898	-0.0105424	-0.269977	0.181665	-0.134301	-0.058518	-0.0811306	-0.277922	-0.124217	0.317647	-0.270588	0.173109	-0.364095	0.206112	-0.0768526	0.395569	0.405042	0.380596	-0.0814362	-0.120856	-0.0710466	-0.0307105	-0.277922	-0.394347	-0.414515	0.296562	0.0704354	-0.0154316	0.0517953	-0.0710466	0.317647
P12235	0.0215728	-0.0252101	-0.0252101	0.254087	0.209473	-0.245837	0.0404889	0.212223	-0.273546	-0.0673797	0.247364	-0.189305	-0.177082	-0.280321	-0.00351413	-0.203361	0.353705	-0.321008	-0.290451	0.167914	0.323147	-0.0823529	0.0377387	-0.324675	0.0417112	0.166081	-0.00290298	-0.234836	0.0294882	-0.25042	0.28495	-0.0661574	0.00779221	-0.350344	-0.34576	-0.291367	0.0343774	0.0612681	0.0148205	-0.0132926	0.166081	0.307563	0.313369	-0.176165	-0.245837	-0.177082	-0.0377387	0.0404889	-0.234836
P12236	0.0414627	0.0918258	0.0918258	0.292895	0.273644	-0.277311	0.0343774	0.252254	-0.280935	-0.203667	0.291062	-0.299924	-0.166998	-0.225678	0.0279603	-0.207334	0.215584	-0.318564	-0.181054	0.189916	0.163331	0.0316272	0.0441558	-0.482353	-0.070741	0.0762414	-0.0698243	-0.168831	-0.181054	-0.28495	0.140413	0.0783804	-0.112299	-0.201528	-0.194194	-0.143468	-0.0759358	-0.0481283	-0.0957983	-0.127578	0.0762414	0.143468	0.166081	-0.0713522	-0.277311	-0.166998	-0.106799	0.0343774	-0.168831
P12268	0.216493	-0.233919	-0.233919	-0.169137	0.141329	0.183193	0.15783	-0.0957983	-0.129698	-0.218335	-0.010848	0.265699	0.438961	-0.192829	-0.0789916	0.162414	-0.0453782	0.18686	-0.111994	0.163331	0.0466005	0.0799083	-0.0123759	-0.13094	-0.0481283	0.230252	-0.328953	-0.240336	-0.166387	-0.116272	0.165775	0.104966	-0.111383	-0.121772	-0.129717	-0.18136	-0.0340718	-0.0554622	-0.0404889	-0.15233	0.230252	0.164248	0.188388	-0.239419	0.183193	0.438961	-0.28495	0.15783	-0.240336
P12270	-0.0934823	0.314286	0.314286	0.174943	-0.0313216	-0.201833	-0.254698	0.241864	-0.128755	-0.348816	-0.228113	-0.319786	-0.0713522	-0.0723306	0.258976	-0.203361	-0.028877	-0.0343774	0.0102368	-0.0221543	-0.00168067	0.303591	-0.018793	-0.114439	-0.0111536	-0.200306	0.0438503	0.294423	-0.193583	0.144996	-0.227807	0.178915	-0.154469	0.237892	0.23728	0.211612	-0.00534759	-0.0679908	0.0331551	-0.131245	-0.200306	-0.257754	-0.321314	0.234225	-0.201833	-0.0713522	-0.0352941	-0.254698	0.294423
P12277	0.0354957	-0.223529	-0.223529	-0.100993	0.0414057	0.100688	0.240336	-0.0930481	-0.0993568	-0.0640183	0.21864	0.29259	0.282811	-0.118761	-0.205195	0.0380443	0.0869366	0.0927426	-0.214057	0.0322383	0.0624905	-0.0609626	0.113216	-0.236058	-0.054851	0.297173	-0.293506	-0.458212	-0.023071	-0.300535	0.228113	-0.0218487	-0.0487395	-0.212223	-0.222918	-0.258671	-0.0420168	-0.0276547	-0.0499618	-0.114744	0.297173	0.249503	0.315202	-0.292895	0.100688	0.282811	-0.243697	0.240336	-0.458212
P12429	-0.274939	-0.309702	-0.309702	-0.0490451	0.0634072	0.0566845	0.187166	0.0117647	-0.0693297	0.132773	0.0655462	0.111688	-0.00168067	-0.0611178	-0.0612681	0.23453	0.038961	0.0560733	-0.140107	0.0997708	-0.00443086	-0.155997	-0.142246	0.054851	0.0493506	0.278533	0.0511841	-0.214362	0.426738	0.0200153	0.361345	-0.241253	0.230558	-0.43071	-0.434072	-0.37479	0.044767	0.109549	0.036822	0.198167	0.278533	0.419404	0.429488	-0.298396	0.0566845	-0.00168067	0.0560733	0.187166	-0.214362
P12694	-0.0538556	-0.0881589	-0.0881589	0.254087	0.189916	-0.240642	0.0200153	0.172193	-0.25924	-0.084492	0.0744079	-0.171887	-0.0957983	-0.249367	0.129717	-0.119022	0.242475	-0.244614	-0.275172	0.306035	0.235752	-0.105882	0.0521008	-0.293812	0.0618793	0.174943	0.12055	-0.203972	0.142246	-0.244309	0.250726	-0.0560733	0.00962567	-0.317953	-0.309702	-0.259587	0.0566845	0.086631	0.0371276	-0.00870894	0.174943	0.283117	0.323147	-0.183193	-0.240642	-0.0957983	-0.0725745	0.0200153	-0.203972
P12814	0.304009	-0.00320856	-0.00320856	-0.320092	-0.020932	0.291979	0.0456837	-0.0710466	0.0430756	-0.193583	-0.118411	0.244003	0.315202	0.0184775	-0.210084	0.0135982	0.0438503	-0.0252101	0.161192	-0.00565317	0.0181818	0.127273	0.110466	-0.277311	0.0218487	0.0670741	-0.0951872	0.0496562	-0.141024	0.0371276	0.0414057	0.0123759	0.0692131	-0.0291826	-0.0380443	-0.046906	0.0325439	0.00687548	0.0264324	0.0319328	0.0670741	0.0441558	-0.169442	-0.0615737	0.291979	0.315202	0.0337662	0.0456837	0.0496562
P12830	-0.46221	-0.0166539	-0.0166539	0.319786	-0.112911	-0.338426	-0.32712	0.0774637	-0.0874089	-0.100993	-0.241558	-0.345149	-0.228419	0.0510105	0.444461	0.0377387	-0.113522	0.144996	-0.0352941	0.0722689	-0.208556	0.028877	-0.122383	0.268449	0.0716578	-0.00779221	0.187471	0.123606	0.331092	0.304507	-0.0539343	-0.0273491	0.0163484	0.0484339	0.0524064	0.0560733	0.0716578	0.0658518	0.100993	0.0530176	-0.00779221	-0.0667685	-0.0640183	0.0233766	-0.338426	-0.228419	0.138579	-0.32712	0.123606
P12883	0.0485007	0.459435	0.459435	-0.0976318	-0.245225	0.0725745	-0.272727	-0.0120703	0.280777	-0.0774637	-0.146524	-0.0200153	0.0401833	0.267844	0.023071	-0.167303	-0.0224599	-0.0200153	0.0954927	-0.137662	-0.0429335	0.197555	0.00779221	-0.212834	0.104354	-0.182582	0.154163	0.41482	-0.204278	0.16547	-0.211612	0.0307105	-0.00290298	0.215279	0.208556	0.192972	0.111688	0.028877	0.160275	0.0163484	-0.182582	-0.212223	-0.432238	0.210084	0.0725745	0.0401833	0.232697	-0.272727	0.41482
P12955	0.0279988	-0.00351413	-0.00351413	0.113216	0.24767	-0.094576	0.281895	0.058518	-0.326997	0.0411001	0.3534	0.131245	0.241864	-0.346176	-0.0970206	0.159969	0.0163484	0.0780749	-0.103743	0.160275	-0.0411001	-0.0838808	-0.149274	-0.151108	-0.240947	-0.0206264	-0.265699	-0.233002	-0.111383	-0.329259	0.00687548	0.0609626	-0.182277	-0.0569901	-0.0517953	-0.0493506	-0.234225	-0.173415	-0.251642	-0.175859	-0.0206264	0.0466005	0.202139	0.00932009	-0.094576	0.241864	-0.331704	0.281895	-0.233002
P12956	-0.310894	0.203056	0.203056	0.304202	-0.0624905	-0.319481	-0.241253	0.108021	-0.252008	-0.293812	-0.278839	-0.347288	-0.109244	-0.194092	0.316119	0.0979374	-0.0172651	0.0114591	0.233308	-0.086631	-0.052712	0.428266	-0.315814	0.1178	-0.257143	-0.313675	0.0102368	0.22903	0.000458365	0.126967	-0.289534	0.395264	-0.363178	0.255921	0.258976	0.271199	-0.258671	-0.315814	-0.219862	-0.332926	-0.313675	-0.29534	-0.140107	0.324064	-0.319481	-0.109244	-0.278839	-0.241253	0.22903
P13010	-0.191096	-0.0160428	-0.0160428	0.294118	0.0154316	-0.293506	-0.0692131	0.00595875	-0.370859	-0.305118	-0.120856	-0.239725	-0.00840336	-0.305431	0.276089	0.151719	-0.00443086	0.0139037	0.0261268	-0.0490451	0.0163484	0.286478	-0.21314	0.0860199	-0.268144	-0.167303	-0.161497	-0.0462949	-0.00412529	-0.0722689	-0.182277	0.353094	-0.389152	0.160886	0.166998	0.16547	-0.262643	-0.292284	-0.237586	-0.379985	-0.167303	-0.181971	0.0582124	0.166387	-0.293506	-0.00840336	-0.453323	-0.0692131	-0.0462949
P13073	0.0143819	-0.171581	-0.171581	0.105271	0.330787	-0.0906035	0.263866	0.0646295	0.00267257	0.0750191	0.160581	-0.113216	-0.208556	0.0500629	-0.161192	-0.00443086	0.2822	-0.138885	0.0270435	0.252865	0.280978	0.0181818	-0.157525	-0.174332	-0.172498	0.0386555	-0.0661574	-0.292284	0.132468	-0.341482	0.106799	0.202139	-0.174943	-0.148969	-0.145913	-0.124217	-0.17097	-0.200917	-0.2055	-0.217723	0.0386555	0.168526	0.351261	-0.0521008	-0.0906035	-0.208556	-0.406875	0.263866	-0.292284
P13284	0.39948	-0.0444614	-0.0444614	0.0887701	0.142552	-0.0637128	0.0829641	-0.103743	-0.264585	-0.445378	0.0221543	0.0609626	0.290756	-0.215255	0.0249045	0.107105	0.118105	-0.218946	0.00168067	0.0117647	0.34576	0.287701	-0.034683	-0.388846	-0.249809	0.0371276	-0.34851	-0.174332	-0.321008	-0.30084	0.00962567	0.37204	-0.376929	-0.00626432	-0.00168067	-0.0105424	-0.245837	-0.26906	-0.241864	-0.410848	0.0371276	0.00626432	0.0957983	-0.0420168	-0.0637128	0.290756	-0.373873	0.0829641	-0.174332
P13473	-0.274939	-0.0407945	-0.0407945	0.445684	0.213751	-0.457296	-0.207639	0.270894	-0.366457	-0.262643	-0.215584	-0.36165	-0.023071	-0.192197	0.445684	-0.0762414	0.0847976	-0.180749	-0.150497	0.284339	0.00748663	0.0279603	0.0603514	-0.0655462	0.0493506	0.126662	0.151108	0.00351413	0.0820474	0.138579	0.154163	-0.0377387	0.0444614	-0.207639	-0.194194	-0.15508	0.0453782	0.0777693	0.0554622	0.0545455	0.126662	0.143163	0.121161	-0.108021	-0.457296	-0.023071	0.0612681	-0.207639	0.00351413
P13489	-0.167381	-0.186249	-0.186249	-0.0741024	-0.106494	0.0808251	-0.0664629	-0.163025	-0.000943261	-0.0255157	-0.168831	0.162414	0.298396	-0.0423245	0.0175707	0.125439	0.0285714	0.134607	-0.284034	-0.0499618	0.137662	0.0435447	0.130023	0.24217	0.0921314	0.18961	-0.146524	-0.222002	-0.00901451	0.0239878	0.126356	-0.0551566	-0.0270435	-0.0459893	-0.0572956	-0.127884	0.102827	0.0991597	0.13369	-0.0643239	0.18961	0.115661	0.0957983	-0.189305	0.0808251	0.298396	-0.133995	-0.0664629	-0.222002
P13611	0.279835	-0.034683	-0.034683	-0.232391	-0.0609626	0.211917	0.0224599	-0.0615737	-0.03663	-0.233919	-0.131856	0.237586	0.274255	-0.165666	-0.153858	0.106494	-0.00779221	-0.0698243	0.228724	-0.130634	0.112299	0.177387	0.0151261	-0.268449	0.0291826	0.114744	-0.13369	0.0820474	-0.0395722	0.125439	0.096715	0.076547	0.0569901	-0.0517953	-0.0582124	-0.0725745	0.0337662	-0.0102368	0.0319328	0.023071	0.114744	0.0792972	-0.109549	-0.121161	0.211917	0.274255	0.0982429	0.0224599	0.0820474
P13639	0.00948593	-0.197861	-0.197861	0.145302	0.144079	-0.144079	0.0774637	-0.0777693	-0.233772	-0.291673	0.00962567	0.00687548	0.207334	-0.135344	0.0588235	0.038961	0.214668	0.0184874	-0.135218	0.204889	0.146218	0.100076	0.036822	0.00809778	-0.176165	0.0796028	-0.329259	-0.309702	-0.196944	-0.189305	0.0472116	0.180443	-0.257448	-0.0331551	-0.0374332	-0.0780749	-0.16272	-0.17861	-0.155691	-0.303591	0.0796028	0.0634072	0.178915	-0.0704354	-0.144079	0.207334	-0.44385	0.0774637	-0.309702
P13645	0.242962	0.340871	0.340871	-0.000152788	-0.0560733	-0.0273491	-0.159969	0.198167	0.121838	-0.196639	-0.214057	-0.170053	-0.186555	0.201357	0.13644	-0.100688	-0.134607	0.0307105	0.203056	0.0890756	0.0695187	0.392513	-0.214057	-0.405042	-0.209473	-0.291673	0.0682964	0.27395	-0.0918258	-0.163636	-0.282506	0.356761	-0.309091	0.242475	0.244003	0.257448	-0.209167	-0.261421	-0.16547	-0.306035	-0.291673	-0.269366	-0.203972	0.301451	-0.0273491	-0.186555	-0.170053	-0.159969	0.27395
P13667	-0.387087	0.0579068	0.0579068	0.483575	0.314897	-0.474408	-0.0249045	0.348205	-0.297127	-0.139496	0.0826585	-0.309702	0.010848	-0.200409	0.214362	-0.0631016	0.0982429	-0.00626432	-0.172804	0.294729	0.0117647	0.00809778	-0.0380443	0.0502674	-0.129412	-0.0340718	-0.0539343	-0.0340718	-0.0756303	-0.0466005	0.000458365	0.0643239	-0.118411	-0.026738	-0.0233766	-0.0227655	-0.1233	-0.0921314	-0.134912	-0.114744	-0.0340718	0.00229183	0.0982429	0.0530176	-0.474408	0.010848	-0.237892	-0.0249045	-0.0340718
P13671	0.343789	0.104354	0.104354	-0.0997708	0.0166539	0.0695187	0.0459893	0.0808251	0.00282978	-0.0936593	-0.00962567	0.126967	0.176165	-0.0244787	-0.000458365	-0.176165	0.0982429	-0.0973262	-0.0414057	-0.0270435	0.0484339	-0.0386555	0.177082	-0.233919	0.162108	-0.0239878	0.1945	0.2	-0.0236822	-0.0117647	-0.0652406	-0.0759358	0.0530176	0.0615737	0.0511841	0.034683	0.169442	0.111383	0.194194	0.0343774	-0.0239878	-0.0484339	-0.175859	0.0404889	0.0695187	0.176165	0.104354	0.0459893	0.2
P13693	0.111077	-0.111994	-0.111994	-0.0912147	0.12055	0.0835752	0.153858	-0.135218	0.0169787	-0.170053	0.0456837	0.240947	0.373568	-0.0920715	-0.0731856	0.112299	0.0572956	0.176776	-0.0780749	0.153247	0.229947	0.0799083	0.0383499	-0.140718	-0.131551	0.10741	-0.3589	-0.287395	-0.234836	-0.284034	0.0184874	0.166081	-0.235447	0.0615737	0.0484339	-0.0194041	-0.117189	-0.15508	-0.112911	-0.294423	0.10741	0.0111536	0.0132926	-0.0918258	0.0835752	0.373568	-0.339037	0.153858	-0.287395
P13746	-0.0330478	-0.185027	-0.185027	0.00381971	0.086631	0.0166539	0.12605	-0.0954927	-0.0360011	-0.0142093	0.122689	0.141024	0.245225	-0.13487	-0.0988541	-0.0157372	0.316425	-0.100076	-0.0646295	0.0652406	0.105271	-0.157525	0.177998	0.179526	0.0851031	0.0612681	-0.0609626	-0.111383	-0.0762414	-0.0906035	0.0631016	-0.00504202	-0.0423224	0.00809778	-0.00229183	-0.0362108	0.0899924	0.0762414	0.0569901	-0.062796	0.0612681	0.058518	0.0313216	-0.0753247	0.0166539	0.245225	-0.0979374	0.12605	-0.111383
P13762	0.144125	0.488464	0.488464	0.0212376	-0.122383	-0.0343774	-0.219557	-0.0224599	0.0290839	-0.222002	-0.0679908	-0.101299	0.0618793	0.0396397	0.0985485	0.127273	-0.206723	0.119939	0.364095	-0.124828	0.094576	0.511994	-0.412987	-0.335065	-0.406875	-0.420626	-0.0762414	0.332315	-0.207639	-0.135218	-0.447517	0.447823	-0.406875	0.352483	0.355844	0.428266	-0.405348	-0.459129	-0.370817	-0.354927	-0.420626	-0.439267	-0.366234	0.429183	-0.0343774	0.0618793	-0.134607	-0.219557	0.332315
P13796	0.463434	0.121772	0.121772	-0.151108	-0.0646295	0.162108	0.0236822	-0.232086	-0.136144	-0.506799	-0.00351413	0.180138	0.32437	-0.128869	-0.0172651	0.0557678	0.117494	-0.0414057	0.0597403	0.204278	0.269977	0.338732	-0.00962567	-0.405042	-0.249503	-0.078686	-0.360733	-0.121467	-0.569137	-0.33751	-0.13094	0.387013	-0.410237	0.136134	0.135523	0.114439	-0.245225	-0.297173	-0.235752	-0.441406	-0.078686	-0.125439	-0.104354	0.092437	0.162108	0.32437	-0.318564	0.0236822	-0.121467
P13797	-0.372399	0.0502674	0.0502674	0.126967	0.14194	-0.119939	0.122078	0.0976318	-0.0416607	0.206112	0.116883	0.0588235	0.0875477	-0.0680666	0.00412529	0.243086	-0.185638	0.25317	-0.0750191	0.0725745	0.0704354	0.0117647	-0.25042	0.086631	-0.248587	-0.109244	-0.0976318	-0.112911	0.119633	-0.185638	-0.0756303	0.0814362	-0.195111	0.062796	0.0640183	0.0591291	-0.244309	-0.187166	-0.233002	-0.192361	-0.109244	-0.0514897	0.0799083	0.0988541	-0.119939	0.0875477	-0.283728	0.122078	-0.112911
P13798	-0.137393	-0.217723	-0.217723	0.108021	0.0948816	-0.0961039	0.187471	0.0386555	-0.286594	-0.0166539	0.094576	0.0777693	0.103132	-0.325804	0.0319328	0.0851031	0.120856	0.0521008	-0.135523	0.275783	0.0692131	-0.0695187	-0.0997708	-0.044767	-0.153247	0.131551	-0.180443	-0.364095	0.0135982	-0.271811	0.186555	0.0444614	-0.102827	-0.236364	-0.230558	-0.225668	-0.150497	-0.116272	-0.160581	-0.122383	0.131551	0.23453	0.503132	-0.145913	-0.0961039	0.103132	-0.385791	0.187471	-0.364095
P13804	-0.0226438	-0.0979374	-0.0979374	0.254393	0.235447	-0.251642	0.0542399	0.189916	-0.346648	-0.207639	0.145302	-0.155691	-0.0331551	-0.318855	0.0374332	-0.238197	0.41482	-0.361345	-0.321314	0.286784	0.303591	-0.0961039	0.124523	-0.43835	0.0441558	0.224141	0.00565317	-0.296562	0.0328495	-0.32712	0.330787	-0.0725745	0.00748663	-0.402292	-0.397403	-0.354011	0.0417112	0.0829641	0.00932009	-0.0255157	0.224141	0.366234	0.36715	-0.230558	-0.251642	-0.0331551	-0.122383	0.0542399	-0.296562
P13861	-0.288709	-0.300229	-0.300229	0.0343774	0.130634	-0.0398778	0.0591291	-0.0172651	-0.0477919	-0.0123759	-0.122995	-0.0221543	0.127884	-0.0274793	0.0444614	0.2767	-0.0792972	0.222307	-0.0927426	-0.0472116	0.0799083	0.123911	-0.119939	0.276394	-0.0612681	0.214362	-0.214668	-0.268144	0.208251	0.117189	0.140413	0.062796	-0.0420168	-0.0954927	-0.10466	-0.135523	-0.0466005	-0.0832697	-0.0273491	-0.0896868	0.214362	0.133079	0.212223	-0.207334	-0.0398778	0.127884	-0.28495	0.0591291	-0.268144
P13987	-0.179009	0.117189	0.117189	0.17372	0.21864	-0.170665	0.102827	0.433461	-0.157996	0.0621849	0.0297937	-0.240642	-0.264171	-0.0849648	0.141635	-0.0270435	-0.207334	0.0689076	-0.0377387	0.269366	-0.113827	-0.0420168	-0.170053	-0.0716578	-0.0783804	-0.0713522	-0.0190985	0.012987	0.0475172	-0.0401833	-0.0145149	-0.0365164	0.0615737	-0.0270435	-0.0102368	0.00168067	-0.0881589	-0.00779221	-0.105577	0.112605	-0.0713522	-0.0117647	0.0893812	0.0820474	-0.170665	-0.264171	0.00565317	0.102827	0.012987
P14174	-0.315331	-0.163636	-0.163636	0.0392666	-0.038961	-0.0643239	0.00901451	-0.0734912	-0.154066	-0.116272	-0.0667685	0.173415	0.178915	-0.166929	0.17372	0.12055	-0.00229183	0.159664	-0.159969	0.227807	0.257448	-0.0132926	-0.0954927	-0.0878533	-0.122689	0.12055	-0.159969	-0.302979	0.184416	-0.199083	0.148663	-0.026738	-0.0753247	-0.151108	-0.153247	-0.168526	-0.120244	-0.0719633	-0.112911	-0.108633	0.12055	0.182277	0.244003	-0.131245	-0.0643239	0.178915	-0.167914	0.00901451	-0.302979
P14207	0.450888	0.0316272	0.0316272	-0.0276547	0.295646	0.0184874	0.113522	0.220779	-0.121995	-0.0954927	0.0545455	-0.0701299	0.0994652	-0.0843331	0.0658518	-0.0221543	-0.103743	0.0973262	0.0893812	0.193888	-0.16822	-0.0417112	-0.106799	-0.18686	-0.0646295	-0.111383	-0.126356	0.148663	-0.167609	-0.0352941	-0.1178	-0.0126814	0.00993125	0.092437	0.0973262	0.0988541	-0.0588235	-0.0227655	-0.0670741	0.0475172	-0.111383	-0.111994	-0.179221	0.123606	0.0184874	0.0994652	-0.0331551	0.113522	0.148663
P14209	-0.0509486	0.331092	0.331092	0.0774637	-0.180443	-0.107716	-0.328648	0.104049	0.122938	-0.282506	-0.26906	-0.15233	0.0239878	0.203726	0.207945	-0.130023	-0.0481283	-0.086631	0.207639	-0.16547	-0.114133	0.314897	-0.0398778	-0.203361	0.0352941	-0.22903	0.238503	0.504966	-0.0710466	0.299007	-0.224752	0.121467	-0.0102368	0.14194	0.135523	0.183193	0.0407945	-0.0475172	0.0857143	-0.00748663	-0.22903	-0.201528	-0.319175	0.246142	-0.107716	0.0239878	0.120856	-0.328648	0.504966
P14314	-0.476439	0.14958	0.14958	0.602445	0.354011	-0.599083	0.00290298	0.438044	-0.427454	-0.111688	0.0652406	-0.437128	-0.0802139	-0.32991	0.256837	-0.0429335	0.126967	-0.157219	-0.0756303	0.104966	-0.0261268	0.0631016	-0.174026	-0.0111536	-0.203972	-0.178304	0.0224599	0.0851031	0.0829641	-0.046906	-0.0802139	0.0991597	-0.139496	-0.0157372	-0.00565317	0.042628	-0.199694	-0.159664	-0.203056	-0.112605	-0.178304	-0.0502674	0.0893812	0.189916	-0.599083	-0.0802139	-0.288617	0.00290298	0.0851031
P14324	0.00856794	0.196333	0.196333	-0.0456837	-0.109244	0.0615737	0.0704354	-0.0741024	-0.0723167	-0.167609	0.0508785	0.0197097	0.125745	-0.118129	-0.0533231	0.236058	0.0291826	0.0542399	0.130023	-0.0875477	-0.0013751	0.287089	-0.29809	-0.0902979	-0.214973	-0.147135	-0.220474	0.0206264	-0.150191	-0.109855	-0.179526	0.309702	-0.311536	0.15233	0.149885	0.14958	-0.204278	-0.2767	-0.177082	-0.303896	-0.147135	-0.148663	-0.0508785	0.159664	0.0615737	0.125745	-0.325592	0.0704354	0.0206264
P14406	0.0593636	-0.204278	-0.204278	-0.038961	0.238503	0.0502674	0.279144	-0.0377387	0.120423	0.182277	0.162108	0.0352941	-0.136746	0.0765946	-0.246448	0.0499618	0.262643	-0.0725745	0.0557678	0.274255	0.29259	-0.076547	-0.162108	-0.11016	-0.104354	0.115966	-0.0826585	-0.301451	0.0750191	-0.262338	0.189305	0.105271	-0.0612681	-0.219862	-0.216196	-0.205195	-0.100382	-0.146524	-0.136134	-0.0988541	0.115966	0.251337	0.417876	-0.133995	0.0502674	-0.136746	-0.34576	0.279144	-0.301451
P14543	-0.208691	0.243392	0.243392	0.0918258	-0.244309	-0.122689	-0.318258	0.169137	-0.0338002	-0.157219	-0.326203	-0.294118	-0.248587	-0.00536952	0.293506	0.00626432	-0.211917	0.0343774	0.257754	-0.126356	-0.11016	0.255921	-0.172498	0.107105	0.0236822	-0.212834	0.172193	0.392513	0.0569901	0.415126	-0.215279	0.0676853	0.0741024	0.176165	0.18411	0.22139	0.0142093	-0.0242934	0.0435447	0.13919	-0.212834	-0.241864	-0.26631	0.232697	-0.122689	-0.248587	0.247364	-0.318258	0.392513
P14550	-0.24694	-0.206112	-0.206112	0.100076	0.113522	-0.0979374	0.108327	-0.0829641	-0.115392	-0.0551566	0.0725745	0.130634	0.209167	-0.183038	0.0524064	0.214362	0.0236822	0.151719	-0.161192	0.199083	0.23178	-0.0279603	-0.050573	0.118105	-0.100382	0.128495	-0.201528	-0.300535	-0.0380443	-0.114439	0.115355	0.0667685	-0.162108	-0.0789916	-0.0838808	-0.127884	-0.094576	-0.100688	-0.0893812	-0.201222	0.128495	0.124828	0.243697	-0.134607	-0.0979374	0.209167	-0.313063	0.108327	-0.300535
P14618	-0.0899634	-0.168831	-0.168831	-0.0496562	0.131551	0.0545455	0.280672	-0.0890756	-0.148092	-0.0135982	0.197555	0.245837	0.186249	-0.228521	-0.161497	0.197861	0.0808251	0.119633	-0.108021	0.269366	0.173415	-0.0362108	-0.153552	-0.196028	-0.215584	0.12605	-0.375095	-0.41696	-0.0411001	-0.373568	0.186249	0.0655462	-0.153247	-0.184721	-0.18686	-0.210695	-0.212529	-0.164248	-0.235752	-0.194805	0.12605	0.227502	0.341788	-0.145607	0.0545455	0.186249	-0.372345	0.280672	-0.41696
P14625	-0.329407	-0.0921314	-0.0921314	0.485714	0.178304	-0.474408	-0.131551	0.143774	-0.39444	-0.213751	-0.0530176	-0.34576	-0.0184874	-0.268318	0.306341	-0.121772	0.206723	-0.0915202	-0.267532	0.276394	-0.0102368	-0.0227655	0.10191	0.130023	-0.070741	0.0716578	-0.0991597	-0.215584	-0.0637128	-0.0869366	0.0841864	0.0383499	-0.104049	-0.0985485	-0.0902979	-0.0918258	-0.0661574	-0.0313216	-0.0851031	-0.106188	0.0716578	0.0692131	0.206723	-0.0557678	-0.474408	-0.0184874	-0.263866	-0.131551	-0.215584
P14678	-0.520961	-0.126662	-0.126662	0.43071	0.147746	-0.445378	-0.170359	0.205195	-0.315521	-0.103743	-0.272422	-0.375707	-0.0783804	-0.192987	0.324675	-0.0420168	0.0860199	-0.107716	-0.171887	-0.0270435	-0.0215432	0.0297937	0.0117647	0.286784	0.0588235	0.0872422	0.115661	-0.00290298	0.216501	0.265088	0.114133	-0.0490451	0.0340718	-0.123606	-0.115661	-0.122078	0.0624905	0.0713522	0.0854087	0.0557678	0.0872422	0.0939649	0.156303	-0.078686	-0.445378	-0.0783804	-0.0875477	-0.170359	-0.00290298
P14854	0.0338128	-0.092437	-0.092437	-0.0658518	0.143468	0.0777693	0.13369	-0.00962567	0.216793	0.038961	-0.0395722	-0.0649351	-0.182582	0.258211	-0.180138	0.0444614	0.182888	-0.020932	0.143163	0.160275	0.243086	0.178915	-0.200917	-0.0676853	-0.140107	0.0181818	-0.0569901	-0.161803	0.0899924	-0.165164	0.0383499	0.266921	-0.172193	-0.0517953	-0.0536287	-0.0514897	-0.133995	-0.215279	-0.144691	-0.216196	0.0181818	0.0887701	0.209167	-0.0206264	0.0777693	-0.182582	-0.338121	0.13369	-0.161803
P14866	-0.43926	0.2055	0.2055	0.451184	0.000458365	-0.478992	-0.31398	0.222918	-0.316464	-0.148358	-0.249198	-0.476241	-0.224752	-0.314591	0.438044	-0.0102368	-0.0909091	-0.0572956	0.0768526	-0.10191	-0.0942704	0.250115	-0.195111	0.0939649	-0.108633	-0.227196	0.0789916	0.232391	0.0841864	0.188999	-0.186555	0.207028	-0.200611	0.177998	0.190222	0.200611	-0.110772	-0.134912	-0.0652406	-0.151719	-0.227196	-0.222918	-0.118105	0.22903	-0.478992	-0.224752	-0.107105	-0.31398	0.232391
P14868	-0.0507956	-0.292895	-0.292895	0.150802	0.109855	-0.155386	0.0649351	-0.0453782	-0.452765	-0.298701	-0.108327	-0.0970206	0.194194	-0.365759	0.205806	0.0013751	0.204584	-0.0411001	-0.178304	0.0414057	-0.0689076	0.0655462	0.0667685	0.0857143	-0.115966	0.11016	-0.299007	-0.331092	0.00901451	-0.179526	0.0689076	0.107105	-0.203667	-0.038961	-0.0401833	-0.0805195	-0.102215	-0.0854087	-0.0841864	-0.231474	0.11016	0.0692131	0.216807	-0.106799	-0.155386	0.194194	-0.412987	0.0649351	-0.331092
P14923	-0.521573	-0.000458365	-0.000458365	0.519633	0.185638	-0.506799	-0.122383	0.285867	-0.305931	-0.0976318	-0.0197097	-0.446906	-0.163636	-0.178616	0.278228	-0.0554622	0.00534759	-0.058518	-0.143774	0.0493506	-0.186555	0.0741024	-0.0713522	0.0689076	-0.101604	0.018793	-0.0441558	-0.0631016	0.124828	0.0542399	0.042628	0.0646295	-0.0466005	-0.108633	-0.0994652	-0.0572956	-0.0951872	-0.0728801	-0.0954927	-0.0371276	0.018793	0.0441558	0.214668	-0.0120703	-0.506799	-0.163636	-0.220168	-0.122383	-0.0631016
P14927	0.0723685	-0.0145149	-0.0145149	0.108938	0.221696	-0.0942704	0.163025	0.000152788	-0.228112	-0.028877	0.310619	-0.0117647	0.0334607	-0.184143	-0.147746	-0.0139037	0.280672	-0.294423	-0.266616	-0.00320856	0.313369	-0.0172651	0.0484339	-0.190527	-0.0976318	0.129412	-0.253782	-0.353705	-0.174943	-0.325286	0.195111	-0.00320856	-0.092437	-0.23453	-0.22628	-0.208251	-0.0976318	-0.0566845	-0.109855	-0.113216	0.129412	0.218029	0.280978	-0.140718	-0.0942704	0.0334607	-0.16272	0.163025	-0.353705
P15088	0.304927	0.0774637	0.0774637	-0.400153	-0.0927426	0.385485	0.280978	0.0200153	0.127812	0.111994	0.13644	0.295951	0.0496562	0.0461147	-0.342704	0.0771581	-0.116883	0.16822	0.286478	-0.084492	-0.0203209	0.046906	-0.133995	-0.134607	-0.124217	-0.159969	-0.108633	0.0291826	0.0163484	-0.0988541	-0.179832	0.0496562	0.0371276	0.160275	0.152024	0.146218	-0.119022	-0.140413	-0.142552	0.0236822	-0.159969	-0.135523	-0.112911	0.165775	0.385485	0.0496562	-0.0954927	0.280978	0.0291826
P15104	-0.335527	-0.192666	-0.192666	0.0799083	0.293506	-0.110772	0.250726	0.266921	-0.194469	0.0796028	0.0646295	-0.103743	-0.0249045	-0.168824	-0.0511841	0.0728801	0.156914	-0.000152788	-0.0365164	-0.00565317	0.0224599	-0.0615737	-0.180443	0.173415	-0.0435447	0.0600458	0.0380443	-0.103132	0.321008	0.0316272	0.127273	-0.0936593	0.0579068	-0.181665	-0.188999	-0.176165	-0.0374332	-0.0313216	-0.036822	0.0588235	0.0600458	0.169748	0.297173	-0.0637128	-0.110772	-0.0249045	-0.207639	0.250726	-0.103132
P15121	0.225061	0.096715	0.096715	-0.00626432	-0.13094	0.0328495	-0.12605	-0.233002	-0.0111619	-0.297479	-0.00106952	-0.0313216	0.0762414	0.0145293	0.000763942	-0.0181818	0.156303	0.0242934	0.0105424	0.130328	0.161497	0.314897	-0.0206264	-0.0710466	-0.294423	-0.110772	-0.413904	-0.239419	-0.558747	-0.347594	-0.159053	0.410237	-0.482047	0.192666	0.192055	0.159358	-0.290145	-0.323147	-0.269977	-0.497632	-0.110772	-0.177693	-0.0221543	0.12055	0.0328495	0.0762414	-0.41207	-0.12605	-0.239419
P15144	0.352663	0.136746	0.136746	-0.261115	-0.0609626	0.22628	-0.0401833	0.0190985	-0.00550236	-0.438044	-0.187777	0.20275	0.316425	-0.0200567	0.050573	0.224752	-0.358289	0.322231	0.281895	0.0902979	0.0142093	0.421849	-0.145913	-0.34026	-0.199389	-0.0771581	-0.418487	0.0420168	-0.368984	0.0123759	-0.219862	0.361345	-0.264477	0.296257	0.294423	0.222613	-0.190222	-0.233308	-0.169442	-0.272116	-0.0771581	-0.258671	-0.361956	0.102827	0.22628	0.316425	-0.116272	-0.0401833	0.0420168
P15153	0.471237	0.0664629	0.0664629	-0.0588235	0.0521008	0.068602	0.0566845	-0.128801	-0.166014	-0.400764	-0.0160428	0.0102368	0.165164	-0.0961776	0.00534759	-0.0200153	0.153552	-0.0533231	-0.00290298	0.163331	0.141329	0.300229	-0.0331551	-0.322231	-0.252559	-0.0799083	-0.330481	-0.138273	-0.408709	-0.370817	-0.1178	0.374484	-0.404125	0.11505	0.114439	0.10466	-0.244309	-0.29534	-0.236364	-0.436516	-0.0799083	-0.116883	-0.0322383	0.092437	0.068602	0.165164	-0.424599	0.0566845	-0.138273
P15291	0.161567	0.143774	0.143774	-0.127273	-0.311536	0.103438	-0.153858	-0.205195	0.0965271	-0.133384	-0.0169595	-0.0603514	-0.246753	0.0421665	0.0148205	0.13644	-0.0383499	0.0670741	0.337204	0.144996	0.00381971	0.27945	-0.246142	-0.197555	-0.198167	-0.262338	-0.0499618	0.17097	-0.0814362	-0.0472116	-0.224446	0.259282	-0.163942	0.154469	0.152941	0.220779	-0.200917	-0.276394	-0.185027	-0.174637	-0.262338	-0.18411	-0.0762414	0.241253	0.103438	-0.246753	-0.121772	-0.153858	0.17097
P15311	-0.192932	0.00381971	0.00381971	0.127578	0.0401833	-0.128495	0.113216	-0.0300993	-0.0952694	-0.0432391	0.0796028	-0.0175707	-0.0331551	-0.0514842	-0.0484339	0.0792972	0.240336	-0.00870894	-0.127273	0.135218	0.127884	0.119939	-0.157525	0.0490451	-0.163331	-0.0572956	-0.130328	-0.1233	-0.0637128	-0.180443	0.0215432	0.153247	-0.236058	-0.0615737	-0.0667685	-0.0713522	-0.159664	-0.1945	-0.136746	-0.261115	-0.0572956	0.0725745	0.259893	0.0484339	-0.128495	-0.0331551	-0.384263	0.113216	-0.1233
P15531	-0.129131	0.182277	0.182277	0.0799083	-0.163331	-0.10191	-0.267532	0.113522	-0.0762469	-0.459129	-0.25317	-0.163942	-0.0725745	-0.0435879	0.235447	-0.060657	0.107105	-0.0255157	0.062796	0.201833	0.222613	0.442628	-0.141635	-0.317647	-0.116578	-0.0594347	-0.0249045	0.0414057	-0.0893812	-0.0423224	-0.0316272	0.280061	-0.207028	-0.0352941	-0.0398778	0.0025974	-0.119022	-0.186249	-0.0829641	-0.244003	-0.0594347	0.000458365	0.00106952	0.0777693	-0.10191	-0.0725745	-0.10191	-0.267532	0.0414057
P15586	-0.00703795	-0.0322383	-0.0322383	0.062796	0.0692131	-0.0539343	0.0954927	-0.046906	-0.164442	-0.342093	-0.0343774	0.0588235	0.190222	-0.238312	0.0921314	0.152941	0.111994	-0.0689076	0.0493506	0.39068	0.298396	0.146218	-0.118411	-0.367456	-0.174026	0.068602	-0.209473	-0.218335	-0.197861	-0.263866	0.0811306	0.233919	-0.180749	-0.124523	-0.1178	-0.10466	-0.173109	-0.208251	-0.200611	-0.214668	0.068602	0.122383	0.239725	-0.0600458	-0.0539343	0.190222	-0.338732	0.0954927	-0.218335
P15880	-0.118268	-0.41482	-0.41482	0.169137	0.32987	-0.180749	0.0829641	-0.0673797	-0.321495	-0.23453	-0.113522	-0.0768526	0.297785	-0.207832	0.0224599	0.127273	0.269977	-0.155386	-0.0365164	-0.0954927	0.125134	0.0860199	0.0875477	0.272116	-0.0829641	0.217723	-0.206723	-0.246753	0.00412529	0.100076	0.189916	0.0893812	-0.108327	-0.148358	-0.151413	-0.182582	-0.0689076	-0.0802139	-0.062796	-0.140107	0.217723	0.167609	0.227502	-0.224446	-0.180749	0.297785	-0.296562	0.0829641	-0.246753
P15924	-0.646726	-0.0462949	-0.0462949	0.339954	-0.0105424	-0.355233	-0.249809	0.230863	-0.216321	-0.0814362	-0.227196	-0.355233	-0.1178	-0.121288	0.305424	-0.0258212	0.0145149	-0.0343774	-0.124523	-0.108327	-0.117189	0.0933537	0.00748663	0.344538	0.108327	0.0420168	0.191749	0.100993	0.318869	0.351872	0.0517953	-0.0588235	0.0982429	-0.0713522	-0.0731856	-0.050573	0.111994	0.0970206	0.130634	0.108021	0.0420168	0.0349885	0.0774637	-0.0395722	-0.355233	-0.1178	0.038961	-0.249809	0.100993
P15927	-0.0530906	-0.130328	-0.130328	-0.0511841	-0.0942704	0.0285714	-0.0572956	-0.0841864	-0.245877	-0.48877	-0.36929	0.0948816	0.246448	-0.123973	0.244614	0.382124	-0.176165	0.310924	0.208251	0.173109	0.22628	0.524217	-0.296562	0.0459893	-0.365317	-0.0930481	-0.246142	-0.0948816	0.0612681	-0.0615737	-0.196944	0.500688	-0.475325	0.238808	0.235141	0.190527	-0.360428	-0.397403	-0.321008	-0.495798	-0.0930481	-0.19725	-0.0319328	0.0954927	0.0285714	0.246448	-0.383957	-0.0572956	-0.0948816
P15954	0.206243	0.141329	0.141329	-0.100688	-0.0777693	0.1178	-0.0322383	-0.0664629	0.230313	-0.0343774	-0.0621849	-0.0710466	-0.229641	0.218729	0.00779221	0.114744	-0.0459893	0.154775	0.266616	0.14194	0.118411	0.328953	-0.416654	-0.153858	-0.297173	-0.185027	-0.195722	-0.0658518	-0.0126814	-0.271811	-0.195416	0.399847	-0.308785	0.138579	0.144385	0.17097	-0.294118	-0.368067	-0.282811	-0.315508	-0.185027	-0.131245	0.0820474	0.184416	0.1178	-0.229641	-0.308785	-0.0322383	-0.0658518
P16070	-0.148715	0.086631	0.086631	0.363789	0.137662	-0.34851	-0.130328	0.234836	-0.350579	-0.297785	-0.171581	-0.331704	0.0190985	-0.22931	0.412987	-0.0148205	-0.19725	0.0502674	0.0884645	0.00290298	-0.143774	0.274866	-0.0835752	0.0135982	-0.323759	-0.235752	-0.203056	-0.0126814	-0.108938	-0.149274	-0.300535	0.342704	-0.360733	0.319175	0.330176	0.317036	-0.323759	-0.264477	-0.307563	-0.335676	-0.235752	-0.338732	-0.152024	0.256226	-0.34851	0.0190985	-0.292895	-0.130328	-0.0126814
P16104	-0.2015	0.235752	0.235752	0.266005	-0.113522	-0.282506	-0.390069	0.0982429	-0.204688	-0.349733	-0.383346	-0.310924	0.0206264	-0.0612757	0.393736	-0.0349885	-0.0957983	-0.0689076	0.105882	-0.086631	0.0120703	0.354011	0.0276547	0.131551	-0.0536287	-0.183193	0.050573	0.251031	-0.217723	0.287089	-0.255004	0.274561	-0.233308	0.293812	0.306341	0.281589	-0.0533231	-0.0948816	-0.00718105	-0.179221	-0.183193	-0.326203	-0.354927	0.209167	-0.282506	0.0206264	0.0297937	-0.390069	0.251031
P16144	0.0570686	0.232697	0.232697	0.163636	0.152024	-0.153247	0.0517953	0.185943	-0.0938545	0.0166539	0.1233	-0.13094	0.0300993	-0.010897	-0.0258212	0.0151261	-0.0111536	-0.125745	0.179526	0.00595875	-0.167303	0.052712	-0.143468	-0.216196	-0.0915202	-0.0649351	0.0603514	0.196028	-0.0921314	0.0618793	-0.0704354	0.070741	0.00718105	-0.0276547	-0.0139037	0.0435447	-0.086631	-0.103438	-0.0832697	0.0618793	-0.0649351	-0.0481283	-0.0102368	0.078686	-0.153247	0.0300993	0.042628	0.0517953	0.196028
P16152	-0.0330478	0.0392666	0.0392666	0.0325439	0.0698243	-0.0114591	0.166692	-0.0847976	-0.0471631	-0.0331551	0.209778	0.112911	0.158136	-0.175457	-0.0420168	0.21864	-0.0936593	0.167303	-0.0190985	0.146524	0.0695187	0.0985485	-0.16822	-0.173109	-0.249198	-0.00473644	-0.415737	-0.296257	-0.300535	-0.310313	-0.0423224	0.237892	-0.287395	0.0554622	0.0566845	0.0264324	-0.243086	-0.26081	-0.238808	-0.31123	-0.00473644	-0.028877	0.153858	0.00962567	-0.0114591	0.158136	-0.421238	0.166692	-0.296257
P16157	0.0432987	0.382124	0.382124	-0.0902979	-0.0997708	0.0774637	-0.0747135	0.140107	0.205002	0.096715	0.028877	-0.00687548	0.0291826	0.171509	-0.0869366	-0.133995	-0.0661574	-0.0951872	0.219862	-0.289228	-0.130328	-0.0025974	-0.00106952	-0.0854087	0.0863254	-0.252865	0.372651	0.532468	0.0276547	0.201222	-0.250726	-0.0878533	0.111994	0.214973	0.208862	0.238808	0.0902979	0.0615737	0.111994	0.15233	-0.252865	-0.243392	-0.431627	0.268449	0.0774637	0.0291826	0.313369	-0.0747135	0.532468
P16219	0.156059	-0.119939	-0.119939	0.0536287	0.0716578	-0.0511841	0.0826585	-0.000763942	-0.240217	-0.228724	0.126967	-0.058518	-0.0759358	-0.21257	0.0203209	-0.0572956	0.321314	-0.225668	-0.100382	0.23178	0.305118	0.00443086	-0.0157372	-0.273338	-0.0151261	0.133384	-0.0242934	-0.251337	0.00901451	-0.242781	0.167303	0.0774637	-0.122689	-0.203056	-0.200917	-0.179526	-0.020932	-0.0343774	-0.0319328	-0.142246	0.133384	0.196333	0.240642	-0.135523	-0.0511841	-0.0759358	-0.109244	0.0826585	-0.251337
P16278	-0.150398	-0.0502674	-0.0502674	0.211001	0.287701	-0.176776	0.218029	0.169748	-0.284393	-0.142857	0.14194	-0.0930481	0.0909091	-0.208622	0.0912147	0.050573	-0.0294882	-0.0533231	-0.078686	0.292895	-0.0499618	-0.058518	-0.119939	-0.27395	-0.228113	0.0270435	-0.0860199	-0.163636	-0.0197097	-0.292284	0.0777693	0.0704354	-0.125745	-0.165164	-0.15508	-0.108327	-0.227196	-0.149885	-0.254087	-0.125745	0.0270435	0.112605	0.268449	-0.0270435	-0.176776	0.0909091	-0.31398	0.218029	-0.163636
P16284	0.120716	0.381818	0.381818	0.249809	0.135829	-0.249503	-0.104966	0.360733	-0.134257	-0.192666	-0.00901451	-0.374179	-0.13919	-0.0502208	0.287089	0.00168067	-0.257754	0.120244	0.173415	0.11016	-0.174332	0.285561	-0.252559	-0.135218	-0.240642	-0.424599	0.0013751	0.369595	-0.219557	-0.0264324	-0.45699	0.315508	-0.271199	0.381513	0.390069	0.435905	-0.239419	-0.264171	-0.224752	-0.212223	-0.424599	-0.46249	-0.334759	0.450573	-0.249503	-0.13919	-0.185332	-0.104966	0.369595
P16401	-0.00474297	0.297173	0.297173	0.263866	0.0689076	-0.25806	-0.21314	0.0927426	-0.126711	-0.310313	-0.169137	-0.377235	-0.0300993	-0.0440617	0.131245	-0.141024	0.140413	-0.287395	0.2055	-0.137968	-0.0190985	0.327426	0.0142093	-0.0255157	-0.102215	-0.26081	0.070741	0.338732	-0.382124	0.174943	-0.260504	0.303896	-0.24492	0.241864	0.247364	0.262643	-0.100993	-0.176165	-0.0725745	-0.210695	-0.26081	-0.297785	-0.322231	0.286784	-0.25806	-0.0300993	-0.104049	-0.21314	0.338732
P16402	0.0735925	0.169748	0.169748	0.158136	0.0065699	-0.171276	-0.247059	0.010848	-0.0108475	-0.23178	-0.224141	-0.330481	-0.0954927	0.0559062	0.111688	-0.204584	0.150802	-0.229947	0.126356	-0.165164	-0.0313216	0.226891	0.112299	0.0976318	0.00993125	-0.144996	0.0429335	0.249198	-0.310313	0.218946	-0.164248	0.188388	-0.139496	0.188999	0.190833	0.176776	0.0157372	-0.0744079	0.0478228	-0.1233	-0.144996	-0.217112	-0.260199	0.166387	-0.171276	-0.0954927	-0.0572956	-0.247059	0.249198
P16403	-0.0879744	0.192055	0.192055	0.252559	-0.0423224	-0.269366	-0.392208	0.0936593	-0.014935	-0.201528	-0.308174	-0.425516	-0.135218	0.0440617	0.271199	-0.194805	0.0349885	-0.161497	0.0997708	-0.135829	-0.108938	0.221085	0.143163	0.188694	0.0899924	-0.137968	0.100688	0.305118	-0.264782	0.36715	-0.177998	0.133384	-0.0514897	0.215279	0.219557	0.206723	0.0939649	0.0111536	0.130023	-0.0252101	-0.137968	-0.248281	-0.317341	0.164859	-0.269366	-0.135218	0.0591291	-0.392208	0.305118
P16422	-0.416616	0.0744079	0.0744079	0.453018	0.180749	-0.437128	-0.0689076	0.292284	-0.247606	-0.052712	-0.044767	-0.421543	-0.247976	-0.13408	0.310313	-0.00626432	-0.114133	-0.0612681	-0.136134	0.0371276	-0.0909091	0.0851031	-0.147441	0.00412529	-0.142246	-0.0521008	-0.038961	-0.0741024	0.0759358	-0.052712	-0.0203209	0.113522	-0.146218	-0.0215432	-0.00626432	0.00962567	-0.146524	-0.0985485	-0.133079	-0.118411	-0.0521008	-0.0291826	0.164248	0.0621849	-0.437128	-0.247976	-0.215584	-0.0689076	-0.0741024
P16435	-0.318238	0.0661574	0.0661574	0.414209	0.160275	-0.40932	-0.0490451	0.362872	-0.32794	-0.0566845	0.036822	-0.362261	-0.185943	-0.278899	0.247059	-0.130328	0.0123759	-0.0835752	-0.166998	0.121161	-0.0407945	-0.0163484	-0.058518	-0.0233766	-0.0646295	0.00565317	-0.0539343	-0.104049	-0.0203209	-0.038961	0.0502674	0.0197097	-0.0343774	-0.104049	-0.0887701	-0.0689076	-0.0646295	-0.031016	-0.0689076	0.000763942	0.00565317	0.0420168	0.22628	0.00626432	-0.40932	-0.185943	-0.180749	-0.0490451	-0.104049
P16473	-0.460833	0.104966	0.104966	0.26631	-0.0802139	-0.281895	-0.235752	0.162108	-0.0855223	-0.0194041	-0.271505	-0.264171	-0.0692131	-0.00631708	0.366539	0.0670741	-0.158747	0.133079	0.038961	0.0432391	-0.188999	0.0236822	-0.0682964	0.378151	0.0148205	-0.154775	0.220168	0.242475	0.171276	0.30084	-0.191138	-0.00840336	0.00565317	0.18686	0.193277	0.190222	0.018793	0.0163484	0.0432391	0.0557678	-0.154775	-0.209778	-0.172804	0.176471	-0.281895	-0.0692131	0.0392666	-0.235752	0.242475
P16615	-0.3597	0.299618	0.299618	0.354622	0.052712	-0.344843	-0.209167	0.257448	-0.124353	-0.0906035	-0.0762414	-0.463713	-0.25042	0.118129	0.192361	-0.127884	0.0380443	-0.0884645	-0.0496562	0.0255157	-0.0242934	0.281283	-0.124523	-0.0536287	-0.234225	-0.270894	0.0783804	0.0676853	0.0444614	-0.148969	-0.251337	0.261727	-0.298701	0.187166	0.193888	0.233002	-0.229641	-0.211917	-0.215279	-0.277311	-0.270894	-0.241864	-0.131245	0.288006	-0.344843	-0.25042	-0.267227	-0.209167	0.0676853
P16930	-0.159119	-0.0624905	-0.0624905	0.0823529	0.0771581	-0.0783804	0.0365164	0.0802139	-0.137559	-0.128189	0.0224599	0.0511841	0.118717	-0.20262	0.0884645	0.11505	-0.0970206	0.222307	-0.149885	0.322842	0.231169	0.0438503	-0.104354	-0.0591291	-0.112299	0.124217	-0.21864	-0.271199	-0.111383	-0.137662	0.084492	0.102521	-0.16822	-0.046906	-0.0453782	-0.104354	-0.107716	-0.103132	-0.0997708	-0.179832	0.124217	0.0823529	0.18686	-0.114133	-0.0783804	0.118717	-0.244309	0.0365164	-0.271199
P16949	-0.160037	0.0475172	0.0475172	0.180443	0.131551	-0.183499	0.0811306	-0.012987	-0.147149	-0.100688	0.113827	-0.0517953	0.0741024	-0.204042	0.0325439	-0.169442	0.199389	-0.100076	-0.225057	0.0811306	0.136746	-0.012987	0.137968	-0.188999	-0.0970206	0.0117647	-0.22139	-0.232086	-0.172498	-0.364706	0.0105424	0.0789916	-0.21864	0.058518	0.0554622	-0.00106952	-0.0893812	-0.0783804	-0.0777693	-0.253782	0.0117647	-0.000458365	0.0212376	-0.000763942	-0.183499	0.0741024	-0.259587	0.0811306	-0.232086
P17050	0.0757345	-0.0982429	-0.0982429	0.0902979	0.366845	-0.0823529	0.330787	0.0432391	-0.170573	0.0508785	0.154163	0.223224	0.366845	-0.269739	-0.100382	0.253782	-0.0270435	-0.0169595	-0.0970206	0.143468	0.0270435	-0.0887701	-0.109244	-0.361956	-0.11016	0.149885	-0.170359	-0.174943	-0.00504202	-0.231474	0.196944	0.0181818	-0.0582124	-0.236364	-0.23178	-0.238808	-0.0982429	-0.0817418	-0.104354	-0.106799	0.149885	0.251642	0.293506	-0.162414	-0.0823529	0.366845	-0.357372	0.330787	-0.174943
P17096	-0.30967	0.429794	0.429794	0.258976	-0.240336	-0.286478	-0.488159	0.129412	0.0432328	-0.310924	-0.374484	-0.412987	-0.222918	0.0892288	0.354622	-0.12055	-0.0142093	-0.121161	0.250115	-0.168831	-0.0664629	0.445378	-0.177387	-0.0472116	-0.0313216	-0.309396	0.187777	0.498243	-0.0600458	0.336898	-0.279144	0.255309	-0.138273	0.225974	0.227196	0.266616	-0.0331551	-0.134301	0.023071	-0.105577	-0.309396	-0.284645	-0.335982	0.328648	-0.286478	-0.222918	0.0976318	-0.488159	0.498243
P17301	-0.452724	0.018793	0.018793	0.426127	0.191749	-0.453323	-0.111383	0.362567	-0.32967	-0.186249	-0.19725	-0.405042	-0.251642	-0.19583	0.346982	-0.119633	0.0576012	-0.166081	-0.0411001	0.255004	0.0939649	0.0872422	-0.0918258	-0.177082	-0.151719	-0.0560733	0.0579068	-0.0716578	0.30084	-0.145913	0.0380443	0.0750191	-0.0603514	-0.084492	-0.0716578	-0.0411001	-0.157525	-0.0860199	-0.180138	-0.0576012	-0.0560733	0.0481283	0.159358	0.0569901	-0.453323	-0.251642	-0.15508	-0.111383	-0.0716578
P17480	-0.0223378	0.376929	0.376929	0.13369	-0.277005	-0.150802	-0.437128	-0.0331551	0.0311276	-0.360122	-0.392208	-0.228113	-0.0988541	0.0405873	0.244309	-0.149274	-0.0487395	-0.0362108	0.242781	-0.070741	0.00718105	0.439267	-0.108021	-0.108021	-0.0893812	-0.284034	0.0566845	0.356761	-0.272116	0.192055	-0.296562	0.342093	-0.25806	0.290756	0.293812	0.270283	-0.0906035	-0.192972	-0.0453782	-0.231169	-0.284034	-0.315508	-0.312758	0.302979	-0.150802	-0.0988541	-0.0456837	-0.437128	0.356761
P17568	-0.327877	0.306341	0.306341	0.340565	-0.00932009	-0.350649	-0.171581	0.0927426	-0.0548664	-0.148663	-0.0927426	-0.209778	0.00381971	-0.00647501	0.246753	-0.078686	0.0799083	-0.22139	0.129717	-0.042628	-0.0615737	0.156608	-0.0493506	-0.0979374	-0.0701299	-0.266616	0.12605	0.318564	-0.115661	0.121161	-0.202139	0.145302	-0.0854087	0.109244	0.115966	0.163942	-0.0661574	-0.128801	-0.0490451	-0.0725745	-0.266616	-0.163025	-0.103438	0.270894	-0.350649	0.00381971	-0.105882	-0.171581	0.318564
P17612	-0.202112	0.124217	0.124217	0.164859	0.0282659	-0.180443	-0.103743	0.116883	-0.220094	-0.316425	-0.126356	-0.148663	0.185332	-0.0379025	0.259587	0.18686	-0.0762414	0.112911	0.142857	-0.0753247	-0.105577	0.407487	-0.258976	-0.00565317	-0.319175	-0.258671	-0.096715	0.149885	0.0355997	-0.0190985	-0.295646	0.307257	-0.328037	0.22628	0.220779	0.25317	-0.307869	-0.312758	-0.25806	-0.326814	-0.258671	-0.256226	-0.141635	0.269366	-0.180443	0.185332	-0.281589	-0.103743	0.149885
P17655	-0.245257	0.244003	0.244003	0.0383499	0.0120703	-0.0432391	-0.0154316	0.156303	0.105174	0.170359	0.052712	-0.0588235	-0.102521	0.0890709	0.0747135	0.151108	-0.291062	0.335676	0.0114591	-0.00534759	-0.028877	0.152941	-0.387319	-0.0906035	-0.238503	-0.178915	-0.107105	0.0407945	0.137662	-0.126356	-0.15508	0.0899924	-0.150191	0.117189	0.115661	0.144385	-0.236669	-0.202445	-0.199083	-0.13644	-0.178915	-0.132468	-0.109855	0.188083	-0.0432391	-0.102521	-0.0994652	-0.0154316	0.0407945
P17661	0.329713	0.0661574	0.0661574	-0.331092	-0.207945	0.317953	-0.00779221	-0.154163	0.303416	0.0698243	-0.0572956	0.261727	0.145913	0.202305	-0.231474	-0.15233	0.0530176	-0.0689076	0.11505	-0.161497	-0.0157372	-0.0631016	0.203972	-0.154775	0.174026	0.0612681	0.0343774	0.113827	-0.0487395	0.0435447	0.0178762	-0.122689	0.207334	0.0258212	0.0157372	-0.00993125	0.183804	0.130023	0.177082	0.178915	0.0612681	0.0178762	-0.149885	-0.0569901	0.317953	0.145913	0.188694	-0.00779221	0.113827
P17813	-0.248623	0.394652	0.394652	0.369901	0.164859	-0.385485	-0.0973262	0.505882	-0.130799	-0.0902979	-0.0594347	-0.45149	-0.255921	-0.0113708	0.235752	-0.12055	-0.206417	0.0609626	0.245225	-0.0398778	-0.208556	0.285561	-0.257754	-0.0456837	-0.30084	-0.426127	0.114439	0.351261	0.0316272	-0.00443086	-0.438655	0.334759	-0.316425	0.379068	0.384874	0.408098	-0.295034	-0.311841	-0.258976	-0.261115	-0.426127	-0.444767	-0.262643	0.449656	-0.385485	-0.255921	-0.231169	-0.0973262	0.351261
P17844	-0.0217258	0.0817418	0.0817418	0.209473	0.154163	-0.208251	-0.0242934	0.120856	-0.187237	-0.221085	-0.0249045	-0.294423	-0.0453782	-0.124131	0.0576012	-0.0847976	0.0533231	-0.0600458	-0.0597403	-0.189305	-0.023071	0.247976	-0.023071	0.00779221	-0.1178	-0.0609626	-0.204584	-0.0530176	-0.217418	-0.00870894	-0.123606	0.252559	-0.268144	0.137357	0.137662	0.107105	-0.105577	-0.167914	-0.0759358	-0.26631	-0.0609626	-0.155997	-0.070741	0.0878533	-0.208251	-0.0453782	-0.334454	-0.0242934	-0.0530176
P17858	-0.108935	-0.14194	-0.14194	0.144079	0.317341	-0.136134	0.335371	0.165164	-0.369601	-0.0737968	0.33751	-0.0838808	0.0255157	-0.375709	-0.0857143	0.0692131	0.0734912	0.0942704	-0.0722689	0.287089	-0.131245	-0.00565317	-0.163636	-0.224752	-0.306341	0.00901451	-0.399236	-0.350955	-0.0563789	-0.405653	0.0508785	0.119633	-0.163025	-0.0994652	-0.0994652	-0.0851031	-0.295951	-0.243392	-0.332009	-0.194194	0.00901451	0.0973262	0.342093	-0.0163484	-0.136134	0.0255157	-0.524828	0.335371	-0.350955
P17900	-0.208997	-0.0997708	-0.0997708	0.0499618	0.00106952	-0.0475172	-0.100688	-0.0961039	0.224653	0.0551566	0.000152788	0.0117647	-0.0435447	0.290112	-0.0829641	-0.109855	0.104966	-0.000152788	-0.141329	0.0612681	0.192666	-0.0459893	0.0902979	-0.00412529	0.100076	0.281895	0.0190985	-0.21589	-0.0407945	0.0652406	0.235447	-0.0398778	-0.0111536	-0.188083	-0.188694	-0.245225	0.105271	0.0777693	0.137968	-0.0227655	0.281895	0.227502	0.184416	-0.275172	-0.0475172	-0.0435447	0.0701299	-0.100688	-0.21589
P17931	-0.0781824	-0.0560733	-0.0560733	0.170359	0.296868	-0.156608	0.263254	0.207334	-0.245877	0.141024	0.192666	-0.0988541	-0.187471	-0.170403	-0.123606	-0.0539343	0.129717	-0.159053	-0.107716	0.00809778	0.215584	-0.0539343	-0.171887	-0.185332	-0.228113	0.0258212	-0.0869366	-0.331092	0.284339	-0.429488	0.11505	0.0579068	-0.126967	-0.177693	-0.164859	-0.133384	-0.233919	-0.144691	-0.268755	-0.113827	0.0258212	0.148358	0.339954	-0.0432391	-0.156608	-0.187471	-0.240336	0.263254	-0.331092
P17980	-0.118268	-0.38029	-0.38029	0.0624905	0.429488	-0.0545455	0.433766	0.020932	-0.20233	0.0291826	0.2	0.10466	0.235141	-0.197409	-0.224446	0.0970206	0.278533	-0.0481283	-0.230863	0.171581	0.0560733	-0.18411	0.0239878	-0.0145149	-0.0377387	0.261727	-0.156608	-0.355844	0.109244	-0.202139	0.309091	-0.101604	0.0374332	-0.333231	-0.34301	-0.355844	-0.0245989	-0.0114591	-0.0579068	-0.026738	0.261727	0.362567	0.45974	-0.268755	-0.0545455	0.235141	-0.415432	0.433766	-0.355844
P17987	0.0371787	0.412376	0.412376	0.00779221	-0.240642	-0.034683	-0.22139	0.0930481	-0.17073	-0.508633	-0.251337	-0.166998	0.0013751	-0.129026	0.245531	0.183804	-0.118105	0.163331	0.419099	-0.00229183	0.0276547	0.706952	-0.510772	-0.222002	-0.432238	-0.435905	-0.222613	0.332315	-0.192972	-0.00687548	-0.431016	0.542857	-0.415126	0.336287	0.336593	0.395875	-0.429183	-0.514439	-0.380901	-0.391597	-0.435905	-0.395264	-0.265088	0.454851	-0.034683	0.0013751	-0.260504	-0.22139	0.332315
P18077	-0.278305	-0.546524	-0.546524	0.225974	0.431016	-0.233002	0.163636	-0.0747135	-0.185508	-0.050573	-0.0725745	-0.0533231	0.211306	-0.102968	-0.0872422	0.0612681	0.382735	-0.223835	-0.128495	-0.068602	0.207028	-0.114744	0.151719	0.297479	0.0450726	0.378151	-0.100076	-0.345455	0.18961	0.14194	0.394652	-0.0771581	0.0539343	-0.346677	-0.352788	-0.391597	0.0588235	0.0466005	0.0508785	-0.00565317	0.378151	0.389458	0.387624	-0.38793	-0.233002	0.211306	-0.254087	0.163636	-0.345455
P18085	-0.0520196	0.00351413	0.00351413	0.230558	0.286173	-0.223835	0.148969	0.121161	-0.253894	-0.215584	0.138273	-0.24767	-0.0982429	-0.154453	-0.108938	-0.00595875	0.242781	-0.106799	0.00595875	0.159969	0.132162	0.277617	-0.12605	-0.265088	-0.335676	-0.0808251	-0.332926	-0.29534	-0.136746	-0.390069	-0.0579068	0.37204	-0.36929	0.0432391	0.042628	0.0377387	-0.329259	-0.336898	-0.357678	-0.414209	-0.0808251	-0.0359053	0.125134	0.0915202	-0.223835	-0.0982429	-0.564553	0.148969	-0.29534
P18124	-0.156824	-0.355539	-0.355539	0.329259	0.233002	-0.333537	-0.0340718	-0.0013751	-0.484993	-0.315508	-0.181054	-0.273644	0.0854087	-0.3337	0.183193	-0.0597403	0.380901	-0.226891	-0.108327	0.034683	0.0753247	0.104354	0.0802139	0.199389	-0.153858	0.132773	-0.229947	-0.325286	0.0536287	-0.0731856	0.162414	0.127273	-0.151413	-0.173415	-0.169442	-0.165775	-0.142246	-0.128495	-0.150497	-0.184416	0.132773	0.159969	0.32162	-0.137662	-0.333537	0.0854087	-0.426432	-0.0340718	-0.325286
P18206	-0.113525	-0.273338	-0.273338	-0.249809	0.0355997	0.241864	0.198167	-0.00626432	-0.0653994	0.0218487	-0.0154316	0.264171	0.297479	-0.0702776	-0.23178	0.12605	0.0123759	0.151108	-0.155386	-0.0631016	0.0475172	-0.0203209	0.110772	0.115966	0.050573	0.256226	-0.202139	-0.30573	0.107105	0.0282659	0.214668	-0.177998	0.190222	-0.196333	-0.208251	-0.234225	0.0621849	0.0982429	0.0508785	0.141635	0.256226	0.232697	0.171276	-0.250115	0.241864	0.297479	-0.0689076	0.198167	-0.30573
P18433	-0.146573	0.23453	0.23453	0.247364	-0.0902979	-0.257448	-0.221085	0.202139	-0.118536	-0.17861	-0.210695	-0.240336	-0.155997	-0.0942825	0.384874	-0.0258212	-0.218335	0.0854087	0.182582	0.222307	-0.141329	0.224141	-0.24492	-0.179526	-0.193583	-0.286784	0.026738	0.235752	-0.0682964	0.0175707	-0.229947	0.230558	-0.142552	0.131551	0.146218	0.190222	-0.195111	-0.212834	-0.17861	-0.113827	-0.286784	-0.193888	0.0142093	0.284339	-0.257448	-0.155997	-0.204889	-0.221085	0.235752
P18621	-0.28825	-0.216501	-0.216501	0.39618	0.357066	-0.400764	-0.00687548	0.0939649	-0.288009	-0.154775	-0.0655462	-0.325592	0.0502674	-0.206885	0.138273	-0.0576012	0.226891	-0.185638	-0.0594347	-0.152941	-0.0328495	0.105882	0.0380443	0.1233	-0.12605	0.0970206	-0.174332	-0.176776	0.062796	0.0169595	0.108938	0.111383	-0.115966	-0.108021	-0.11016	-0.104049	-0.112911	-0.125134	-0.102827	-0.157525	0.0970206	0.0961039	0.184721	-0.0921314	-0.400764	0.0502674	-0.340565	-0.00687548	-0.176776
P18669	0.0624236	-0.00290298	-0.00290298	-0.012987	0.046906	0.0355997	0.243086	-0.203361	-0.133629	-0.0297937	0.236975	0.258671	0.278228	-0.223151	-0.112911	0.271505	0.0365164	0.119328	-0.038961	0.112605	0.0881589	0.0667685	-0.196639	-0.141024	-0.309396	-0.0591291	-0.352177	-0.265393	-0.162108	-0.418487	-0.0450726	0.213445	-0.313675	0.00748663	0.00534759	0.00809778	-0.302368	-0.301146	-0.306646	-0.346066	-0.0591291	0.0065699	0.211612	0.0441558	0.0355997	0.278228	-0.471658	0.243086	-0.265393
P18754	-0.0333538	0.362872	0.362872	0.192972	-0.0670741	-0.185332	-0.116578	0.175248	-0.169787	-0.228113	-0.106799	-0.216807	-0.0887701	-0.0240049	0.163331	-0.070741	0.0906035	-0.213751	0.0896868	-0.038961	0.0111536	0.22139	-0.116272	-0.068602	-0.0682964	-0.335065	0.292895	0.392513	-0.0420168	0.042628	-0.293201	0.22139	-0.233919	0.225974	0.232086	0.259587	-0.0753247	-0.105271	-0.0579068	-0.180138	-0.335065	-0.277922	-0.261421	0.347594	-0.185332	-0.0887701	-0.0154316	-0.116578	0.392513
P18859	-0.10052	0.266005	0.266005	0.16822	-0.0404889	-0.165164	-0.159969	0.0915202	-0.106746	-0.317036	-0.010848	-0.241864	-0.0930481	-0.0522739	0.076547	-0.122383	0.262643	-0.330481	0.00962567	-0.137051	0.172498	0.310313	-0.0169595	-0.244003	-0.0456837	-0.0802139	0.0316272	0.0737968	-0.137051	-0.062796	-0.0569901	0.209473	-0.2	0.0065699	0.00565317	0.0481283	-0.050573	-0.0979374	-0.0224599	-0.204584	-0.0802139	-0.0478228	-0.100688	0.0979374	-0.165164	-0.0930481	0.0242934	-0.159969	0.0737968
P19105	-0.0671665	0.0429335	0.0429335	0.25806	0.230863	-0.251642	0.0884645	0.124523	-0.367872	-0.174026	-0.0120703	-0.0603514	0.238808	-0.373656	0.0777693	0.134912	0.0105424	-0.159358	0.0713522	-0.0218487	0.038961	0.102521	-0.0459893	-0.0893812	-0.151108	-0.0838808	-0.148052	0.0245989	-0.109244	-0.0285714	-0.0682964	0.208862	-0.168831	0.0572956	0.0710466	0.0731856	-0.144385	-0.144996	-0.169137	-0.148052	-0.0838808	-0.0826585	-0.0105424	0.0750191	-0.251642	0.238808	-0.275783	0.0884645	0.0245989
P19338	-0.472614	-0.0985485	-0.0985485	0.242781	-0.038961	-0.261421	-0.181054	0.0120703	-0.258768	-0.239114	-0.315814	-0.22903	-0.000763942	-0.21336	0.232391	0.086631	0.128189	-0.0554622	-0.0276547	-0.0762414	0.0869366	0.26356	-0.0731856	0.318258	-0.0502674	-0.0261268	0.0328495	0.0383499	0.084492	0.221696	0.00412529	0.172498	-0.179832	0.0178762	0.0148205	-0.00993125	-0.0481283	-0.0961039	-0.00595875	-0.184416	-0.0261268	-0.0111536	0.102521	0.0206264	-0.261421	-0.000763942	-0.226585	-0.181054	0.0383499
P19367	0.175337	0.11016	0.11016	0.0160428	-0.0304049	-0.0218487	-0.0979374	0.0679908	-0.0988852	-0.357066	0.0163484	-0.117189	-0.1178	-0.060644	0.124828	-0.0417112	0.0728801	-0.0475172	0.0102368	0.190833	0.244003	0.239725	-0.168526	-0.386096	-0.11505	0.0013751	-0.147746	-0.0591291	-0.107716	-0.15233	0.0194041	0.194194	-0.176776	-0.0588235	-0.0572956	-0.0261268	-0.1178	-0.146218	-0.105882	-0.193277	0.0013751	0.0365164	0.00381971	0.00840336	-0.0218487	-0.1178	-0.0478228	-0.0979374	-0.0591291
P19404	-0.301867	0.392819	0.392819	0.333537	0.0637128	-0.317953	-0.10191	0.113522	-0.00015721	-0.0637128	0.0851031	-0.235447	0.0206264	0.0120025	0.0976318	-0.00687548	0.0401833	-0.185943	0.0799083	-0.122689	-0.180749	0.10191	-0.0970206	-0.0692131	0.00626432	-0.204889	0.0863254	0.38029	-0.301146	0.248281	-0.158442	0.068602	-0.0197097	0.070741	0.0774637	0.125134	0.00718105	-0.0524064	0.0233766	0.028877	-0.204889	-0.144385	-0.185638	0.225668	-0.317953	0.0206264	0.0365164	-0.10191	0.38029
P19652	-0.0234088	-0.136134	-0.136134	-0.0634072	0.100382	0.0747135	0.23453	-0.114744	0.085994	0.261421	0.1945	0.298396	0.188083	0.0142134	-0.236975	-0.122078	0.207334	-0.221085	-0.212529	-0.138579	0.0102368	-0.366845	0.166692	-0.133079	0.143774	0.208251	0.0796028	-0.157525	0.180138	-0.183804	0.305118	-0.338121	0.240947	-0.348205	-0.354011	-0.343621	0.144079	0.200611	0.122383	0.210084	0.208251	0.357678	0.329565	-0.236975	0.0747135	0.188083	0.0673797	0.23453	-0.157525
P19823	-0.00917994	-0.236058	-0.236058	0.012987	0.151719	-0.0352941	0.0487395	0.0411001	-0.106589	0.0857143	-0.106799	0.110772	0.236364	-0.15619	-0.0961039	-0.220779	0.266921	-0.269366	-0.254698	-0.149274	-0.0618793	-0.326509	0.410237	-0.00779221	0.375095	0.265699	0.248892	-0.0025974	0.232697	0.114133	0.317953	-0.405348	0.362567	-0.280978	-0.28984	-0.314591	0.377235	0.425516	0.349733	0.334759	0.265699	0.302979	0.0554622	-0.275783	-0.0352941	0.236364	0.228419	0.0487395	-0.0025974
P19827	-0.0823134	-0.0609626	-0.0609626	0.0811306	0.340565	-0.106494	0.177693	0.370512	-0.156739	0.140107	0.00687548	0.0111536	0.0768526	-0.304168	-0.156608	-0.187166	0.170665	-0.251031	-0.0890756	-0.158136	-0.0154316	-0.284645	0.0716578	-0.165164	0.278839	0.217418	0.227502	0.0997708	0.377846	0.163025	0.344538	-0.378762	0.432238	-0.382124	-0.384263	-0.366539	0.27945	0.312452	0.234225	0.430405	0.217418	0.357678	0.137051	-0.222613	-0.106494	0.0768526	0.241864	0.177693	0.0997708
P19838	0.0696145	-0.154163	-0.154163	-0.0340718	0.251031	0.0215432	0.27395	0.183804	-0.235501	-0.0013751	0.0915202	0.0542399	0.0912147	-0.346176	-0.0609626	0.0160428	-0.107716	0.220779	-0.2055	0.156914	0.0417112	-0.0728801	0.00779221	-0.0737968	-0.0560733	0.0600458	-0.219557	-0.21589	-0.0352941	-0.228113	0.0435447	-0.0181818	-0.0725745	0.0245989	0.0181818	-0.0407945	-0.0545455	-0.00718105	-0.0676853	-0.0835752	0.0600458	0.0105424	0.0594347	-0.054851	0.0215432	0.0912147	-0.254087	0.27395	-0.21589
P19971	0.241585	0.0588235	0.0588235	0.0551566	0.0117647	-0.0545455	0.00840336	-0.167609	-0.24289	-0.403514	0.0835752	0.103743	0.270283	-0.214781	0.0279603	-0.00229183	0.213445	-0.0533231	0.00168067	0.387319	0.128495	0.178915	-0.0300993	-0.514133	-0.29534	-0.0377387	-0.384568	-0.225057	-0.376012	-0.455157	-0.0135982	0.261727	-0.297479	-0.0371276	-0.0337662	-0.018793	-0.286173	-0.280061	-0.307257	-0.339037	-0.0377387	0.0319328	0.10191	0.0355997	-0.0545455	0.270283	-0.390069	0.00840336	-0.225057
P20042	0.169523	0.17097	0.17097	0.0215432	-0.0637128	-0.0239878	-0.0725745	-0.0252101	-0.267729	-0.52605	-0.208862	-0.042628	0.302674	-0.239102	0.160275	-0.0203209	0.162414	-0.0603514	0.147746	-0.0725745	0.0582124	0.430405	-0.111077	-0.169748	-0.259282	-0.192055	-0.252254	0.0594347	-0.251642	-0.185943	-0.248892	0.38304	-0.373873	0.23178	0.226585	0.21864	-0.248281	-0.306952	-0.221696	-0.377235	-0.192055	-0.236669	-0.164859	0.218335	-0.0239878	0.302674	-0.319481	-0.0725745	0.0594347
P20073	0.226438	-0.189305	-0.189305	-0.0233766	-0.0631016	0.0194041	-0.0887701	-0.106799	-0.225282	-0.177998	-0.184416	0.10466	0.19725	-0.189513	0.187471	0.106799	-0.0316272	0.233308	-0.177082	0.255004	0.17372	0.0316272	0.0594347	0.208556	-0.0261268	0.153552	-0.25806	-0.266616	-0.148358	-0.058518	0.0594347	0.0646295	-0.103132	0.0151261	0.0242934	-0.0264324	-0.0236822	-0.00748663	-0.0291826	-0.0860199	0.153552	0.00504202	0.0539343	-0.143163	0.0194041	0.19725	-0.0719633	-0.0887701	-0.266616
P20339	0.0322828	-0.201222	-0.201222	0.158442	0.258365	-0.160581	0.0692131	0.130023	-0.222138	-0.225974	-0.00534759	-0.170665	-0.050573	-0.149557	0.105271	-0.0484339	-0.0135982	0.00565317	-0.113522	0.192972	0.0964095	0.0655462	0.0979374	-0.196944	-0.0300993	0.279144	-0.236058	-0.39893	-0.100993	-0.136746	0.151108	0.159358	-0.183804	-0.0496562	-0.0438503	-0.12055	-0.0313216	-0.0227655	-0.0224599	-0.19725	0.279144	0.0869366	0.107716	-0.248587	-0.160581	-0.050573	-0.115966	0.0692131	-0.39893
P20340	-0.351133	0.247059	0.247059	0.468602	0.166081	-0.480825	-0.194805	0.390985	-0.191482	-0.23178	-0.142552	-0.391291	-0.0890756	-0.0619074	0.375707	-0.0218487	-0.160886	-0.0533231	-0.0273491	0.0799083	-0.144079	0.171276	-0.174943	-0.267838	-0.0682964	-0.129106	0.155386	0.293812	0.0759358	0.151108	-0.0802139	0.0664629	-0.0154316	-0.0487395	-0.0380443	0.0322383	-0.0667685	-0.0569901	-0.0499618	0.0117647	-0.129106	-0.0551566	-0.0456837	0.148663	-0.480825	-0.0890756	-0.0466005	-0.194805	0.293812
P20591	0.0784884	0.100076	0.100076	-0.11016	0.136134	0.0646295	0.13644	0.177693	-0.0317565	-0.116578	0.031016	0.036822	-0.0661574	-0.015161	0.0569901	0.137357	-0.188694	0.235752	0.216196	0.405959	0.00840336	0.0979374	-0.437128	-0.503132	-0.218029	-0.161497	0.0322383	0.203972	0.165164	-0.122995	-0.0676853	0.0615737	-0.0649351	-0.0157372	-0.0154316	0.0197097	-0.218029	-0.191138	-0.201222	-0.060657	-0.161497	0.00993125	-0.0340718	0.153247	0.0646295	-0.0661574	-0.0582124	0.13644	0.203972
P20618	-0.220012	-0.182888	-0.182888	0.198778	0.31398	-0.209167	0.185943	0.183804	-0.316779	-0.274561	0.113216	-0.23453	-0.0407945	-0.271477	-0.046906	-0.137357	0.368984	-0.122383	-0.0817418	0.148358	0.111994	0.117189	-0.0557678	-0.0896868	-0.18686	0.0710466	-0.270588	-0.300535	-0.0554622	-0.217723	0.127273	0.129717	-0.152941	-0.159053	-0.167609	-0.171276	-0.177082	-0.188694	-0.190833	-0.199389	0.0710466	0.163331	0.320703	-0.0609626	-0.209167	-0.0407945	-0.45424	0.185943	-0.300535
P20645	0.00183599	0.0264324	0.0264324	0.391597	0.522383	-0.394041	0.144385	0.314286	-0.373689	0.0218487	0.217418	-0.322842	0.046906	-0.273372	0.0750191	-0.0942704	0.15783	-0.249809	-0.161497	-0.1178	-0.0854087	-0.0417112	-0.0472116	-0.235752	-0.0658518	0.0557678	0.0242934	-0.00412529	0.0386555	-0.11505	0.0884645	-0.0634072	-0.0102368	-0.191444	-0.181971	-0.109244	-0.0618793	-0.0154316	-0.0444614	0.026738	0.0557678	0.0979374	0.122689	-0.0450726	-0.394041	0.046906	-0.0475172	0.144385	-0.00412529
P20674	0.0408507	-0.265393	-0.265393	0.116578	0.415737	-0.0881589	0.34026	0.0854087	-0.0532943	0.216196	0.28984	-0.101604	-0.205195	-0.0397976	-0.261421	-0.102827	0.303591	-0.201833	-0.126967	0.18411	0.227807	-0.197861	0.00198625	-0.114439	-0.0893812	0.195111	-0.131856	-0.470741	0.122078	-0.398319	0.250115	0.0407945	-0.0750191	-0.243697	-0.236975	-0.247364	-0.0860199	-0.0646295	-0.135523	-0.111077	0.195111	0.278533	0.443239	-0.211001	-0.0881589	-0.205195	-0.352177	0.34026	-0.470741
P20700	-0.0530906	0.444767	0.444767	0.390374	0.00748663	-0.39343	-0.291062	0.21864	-0.325268	-0.420626	-0.177387	-0.422765	-0.0377387	-0.160296	0.323147	-0.211306	0.112605	-0.331092	0.145913	-0.0676853	0.0521008	0.362261	0.00473644	-0.16547	-0.188694	-0.376623	0.131856	0.361345	-0.299007	0.0114591	-0.371734	0.34851	-0.34576	0.326203	0.339343	0.367762	-0.190527	-0.218029	-0.161192	-0.28984	-0.376623	-0.401681	-0.383346	0.404125	-0.39343	-0.0377387	-0.0802139	-0.291062	0.361345
P20774	0.458079	-0.062796	-0.062796	-0.449351	-0.127884	0.424599	0.0355997	-0.141329	0.291939	0.0166539	-0.160886	0.37479	0.214973	0.145609	-0.160886	0.120244	-0.250726	0.181971	0.334148	-0.165775	-0.0297937	0.0441558	0.00840336	-0.0624905	0.106799	0.0719633	-0.0692131	0.152024	0.044767	0.208251	-0.0279603	-0.00534759	0.147441	0.119939	0.111077	0.0631016	0.111077	0.0557678	0.116578	0.132162	0.0719633	-0.0566845	-0.251642	-0.0759358	0.424599	0.214973	0.269977	0.0355997	0.152024
P20810	-0.235465	0.127884	0.127884	0.264782	0.159664	-0.303591	-0.133384	0.303896	-0.187237	-0.229947	-0.115355	-0.288617	-0.0200153	-0.259	0.152636	-0.291979	0.309702	-0.209167	0.0285714	0.0123759	-0.132468	0.163331	-0.00779221	-0.317953	0.0481283	-0.0300993	0.0148205	0.143774	0.0594347	0.0172651	0.0643239	0.0294882	0.0557678	-0.142857	-0.14958	-0.0988541	0.0579068	0.00412529	0.0670741	0.028877	-0.0300993	0.10741	0.0417112	0.0355997	-0.303591	-0.0200153	-0.0676853	-0.133384	0.143774
P20962	-0.407436	-0.0175707	-0.0175707	0.0988541	-0.0887701	-0.104354	-0.0517953	-0.133384	-0.0092754	-0.0126814	-0.106799	0.156608	0.260199	-0.0435879	0.148663	0.163636	-0.00351413	0.0854087	-0.0313216	0.0496562	0.060657	0.0337662	-0.0206264	0.10741	-0.0322383	0.0355997	-0.0664629	-0.0808251	0.0658518	0.0227655	0.0123759	0.0365164	-0.0566845	0.0111536	0.00962567	-0.0221543	-0.0252101	-0.0450726	-0.00718105	-0.0771581	0.0355997	0.0374332	0.0829641	-0.0383499	-0.104354	0.260199	-0.0942704	-0.0517953	-0.0808251
P21266	0.0572216	-0.042628	-0.042628	-0.212223	-0.188999	0.203667	0.0423224	-0.210084	0.235029	-0.0160428	0.105271	0.256837	0.129412	0.118445	-0.0334607	0.141329	-0.0939649	0.283728	-0.0832697	0.0319328	0.0459893	-0.00412529	-0.0154316	0.0258212	-0.0102368	0.0224599	-0.178304	-0.159053	-0.0722689	-0.159053	-0.0670741	0.0563789	-0.127578	0.109244	0.0930481	0.0502674	-0.000152788	-0.0569901	0.012987	-0.174332	0.0224599	-0.052712	0.00595875	-0.0197097	0.203667	0.129412	-0.177082	0.0423224	-0.159053
P21281	-0.21481	-0.0300993	-0.0300993	0.012987	-0.0395722	-0.0190985	0.0909091	0.010848	-0.220723	-0.421849	0.000458365	0.0789916	0.197861	-0.207674	0.0682964	0.227196	0.0954927	0.00168067	-0.0105424	0.183499	0.326509	0.319175	-0.188694	-0.303285	-0.215279	0.0218487	-0.247364	-0.199083	-0.0224599	-0.211917	0.0261268	0.265393	-0.236058	-0.0823529	-0.0884645	-0.062796	-0.210695	-0.244309	-0.21039	-0.284034	0.0218487	0.0835752	0.193583	-0.0206264	-0.0190985	0.197861	-0.34851	0.0909091	-0.199083
P21283	-0.0982253	0.152024	0.152024	0.175859	-0.0135982	-0.177387	-0.0331551	0.148969	-0.334858	-0.401986	-0.0172651	-0.114133	0.106188	-0.343176	0.255615	0.161803	0.00290298	0.0249045	-0.0404889	0.0817418	0.159053	0.389763	-0.288923	-0.328648	-0.292284	-0.144079	-0.258671	-0.0643239	-0.0218487	-0.299618	-0.131551	0.330481	-0.342093	0.0374332	0.0383499	0.0957983	-0.286784	-0.302063	-0.260199	-0.356455	-0.144079	-0.0796028	0.0906035	0.144996	-0.177387	0.106188	-0.370817	-0.0331551	-0.0643239
P21291	-0.205172	0.188694	0.188694	-0.0750191	-0.331092	0.0352941	-0.420626	-0.0499618	0.22654	-0.0634072	-0.389152	-0.0126814	0.0869366	0.206569	0.0811306	-0.118105	0.0206264	0.0741024	-0.0493506	-0.176471	-0.0114591	0.210695	0.136746	0.153552	0.229641	0.0114591	0.14194	0.268449	-0.0227655	0.399236	-0.0065699	-0.109855	0.206112	0.00901451	-0.00320856	-0.00229183	0.239419	0.153552	0.277311	0.189305	0.0114591	-0.0200153	-0.227807	0.0065699	0.0352941	0.0869366	0.241864	-0.420626	0.268449
P21333	0.233017	-0.110772	-0.110772	-0.346982	-0.142857	0.325898	-0.0337662	-0.227807	0.0793911	-0.132773	-0.194194	0.251031	0.324064	0.0235311	-0.200611	0.0744079	0.0582124	-0.0236822	0.165164	-0.180138	-0.0380443	0.0954927	0.167609	-0.0200153	0.14194	0.156914	-0.0936593	0.0322383	-0.0762414	0.243697	0.0881589	-0.0676853	0.17372	-0.0355997	-0.0459893	-0.0719633	0.152636	0.106799	0.157525	0.141635	0.156914	0.0725745	-0.180443	-0.150191	0.325898	0.324064	0.166387	-0.0337662	0.0322383
P21397	-0.0142289	-0.0817418	-0.0817418	0.169137	-0.0224599	-0.160581	-0.118411	0.0982429	-0.237545	-0.118105	0.0618793	-0.102521	0.00198625	-0.327857	0.14194	0.0597403	0.0572956	-0.0964095	-0.26631	-0.103132	0.229947	0.0377387	0.0380443	0.0799083	0.144385	0.18961	-0.108327	-0.101299	-0.130023	0.144079	0.203361	-0.0808251	0.062796	-0.210695	-0.207334	-0.185332	0.135218	0.135829	0.160886	0.0792972	0.18961	0.169442	0.183193	-0.1945	-0.160581	0.00198625	0.128495	-0.118411	-0.101299
P21399	-0.0408507	0.172804	0.172804	0.0609626	-0.0545455	-0.0450726	0.0142093	0.0172651	-0.193211	-0.141024	0.0704354	0.0664629	0.17097	-0.309063	0.0533231	0.221085	0.0435447	0.0673797	-0.0560733	0.175554	0.233613	0.21314	-0.260504	-0.0921314	-0.200306	-0.101299	-0.220779	-0.0634072	-0.256837	-0.163942	-0.0450726	0.209473	-0.232697	-0.0325439	-0.0270435	0.00381971	-0.196639	-0.233002	-0.179526	-0.229335	-0.101299	0.00290298	0.166081	0.0964095	-0.0450726	0.17097	-0.324981	0.0142093	-0.0634072
P21589	-0.14795	0.0166539	0.0166539	0.0377387	0.228724	-0.0392666	0.188694	0.115966	-0.0380449	0.286173	0.0851031	-0.0973262	-0.203972	0.0536952	-0.108938	0.141024	-0.160275	-0.00565317	0.103743	0.026738	-0.131856	-0.0890756	-0.249809	-0.0896868	-0.16272	-0.0597403	0.0918258	0.0184874	0.268755	-0.0615737	0.0383499	-0.0609626	0.0398778	-0.102215	-0.0881589	-0.0386555	-0.169442	-0.0783804	-0.178304	0.076547	-0.0597403	0.0579068	0.0899924	0.0411001	-0.0392666	-0.203972	-0.00993125	0.188694	0.0184874
P21796	0.0385557	-0.157525	-0.157525	0.218335	0.343621	-0.192055	0.21039	0.219862	-0.321338	0.00932009	0.334148	-0.114133	-0.0771581	-0.35202	-0.0988541	-0.180443	0.339343	-0.338121	-0.410848	0.188999	0.278533	-0.230558	0.152941	-0.269977	0.0948816	0.294423	-0.0545455	-0.385485	-0.0377387	-0.312147	0.392513	-0.152024	0.0551566	-0.42796	-0.420932	-0.395875	0.0875477	0.149274	0.0530176	0.0359053	0.294423	0.400458	0.439878	-0.306341	-0.192055	-0.0771581	-0.0799083	0.21039	-0.385485
P21810	0.383262	-0.114744	-0.114744	-0.350344	-0.114744	0.310008	0.0334607	-0.100382	0.120266	-0.0777693	-0.297479	0.294423	0.179832	-0.0620654	0.0139037	0.194805	-0.220779	0.242475	0.40657	-0.0890756	-0.054851	0.0918258	-0.172193	-0.0142093	-0.0013751	-0.0291826	-0.00748663	0.157219	0.258671	0.0976318	-0.105882	0.105577	0.00809778	0.166387	0.158442	0.122383	-0.000152788	-0.0545455	-0.000152788	0.00748663	-0.0291826	-0.116883	-0.172193	0.020932	0.310008	0.179832	0.094576	0.0334607	0.157219
P21912	0.147491	-0.229335	-0.229335	0.101299	0.300535	-0.0927426	0.155691	0.0823529	-0.200443	-0.15783	0.0371276	-0.0175707	0.0411001	-0.11355	0.0624905	-0.0181818	0.158136	-0.13644	-0.13644	0.291367	0.320703	-0.0414057	0.034683	-0.249198	-0.112605	0.13094	-0.0380443	-0.31673	0.121467	-0.383346	0.146524	0.128189	-0.202445	-0.13919	-0.134301	-0.134912	-0.113522	-0.0692131	-0.141635	-0.240642	0.13094	0.155691	0.21314	-0.142246	-0.0927426	0.0411001	-0.256226	0.155691	-0.31673
P21926	-0.156977	0.0475172	0.0475172	0.238808	0.144385	-0.22628	0.000152788	0.37204	-0.129541	0.00870894	-0.00840336	-0.346371	-0.274866	-0.06933	0.0475172	-0.0285714	0.0224599	-0.0475172	0.137051	-0.105577	-0.0169595	0.129106	-0.238808	0.173109	-0.120244	-0.130328	0.0530176	0.115661	0.167303	0.114439	-0.0835752	0.0909091	0.000763942	-0.0160428	-0.0111536	0.0637128	-0.125745	-0.120244	-0.13369	0.0533231	-0.130328	-0.0719633	0.0930481	0.136134	-0.22628	-0.274866	-0.0560733	0.000152788	0.115661
P21953	0.0781824	0.206723	0.206723	0.178915	0.0206264	-0.177387	-0.0838808	0.274255	-0.189753	-0.200917	-0.0502674	-0.255921	-0.201222	-0.21178	0.198472	-0.111383	0.0539343	-0.16272	0.0530176	0.151108	0.13644	0.223529	-0.182888	-0.49427	-0.171276	-0.0957983	0.00381971	-0.0197097	0.096715	-0.307563	-0.0377387	0.203667	-0.143468	-0.0661574	-0.0569901	0.0236822	-0.174637	-0.175859	-0.171887	-0.15783	-0.0957983	0.00595875	0.104049	0.10466	-0.177387	-0.201222	-0.156608	-0.0838808	-0.0197097
P21964	-0.320686	0.263254	0.263254	0.497326	0.169137	-0.504966	-0.140107	0.345455	-0.462041	-0.271199	-0.0111536	-0.374179	-0.0190985	-0.333384	0.342704	0.101299	-0.20275	0.0655462	0.112911	0.020932	-0.0964095	0.305424	-0.274866	-0.0698243	-0.371429	-0.296562	-0.0948816	0.181054	-0.00412529	-0.0276547	-0.312758	0.345455	-0.387624	0.282506	0.29534	0.308785	-0.365928	-0.327731	-0.335371	-0.334759	-0.296562	-0.335065	-0.192666	0.306341	-0.504966	-0.0190985	-0.24492	-0.140107	0.181054
P21980	0.412638	-0.116578	-0.116578	-0.370512	-0.0459893	0.3589	0.115966	-0.174332	0.083007	-0.246448	-0.178915	0.307869	0.25317	0.0292165	-0.145302	0.25317	-0.109855	0.183499	0.274561	0.244003	0.096715	0.214973	-0.15783	-0.268755	-0.193277	0.0466005	-0.282811	-0.0979374	-0.0930481	-0.164553	0.012987	0.257448	-0.143468	0.0111536	0.00840336	-0.00932009	-0.184721	-0.220474	-0.212529	-0.18686	0.0466005	0.0233766	0.028877	-0.0579068	0.3589	0.25317	-0.257754	0.115966	-0.0979374
P22033	-0.0668605	0.373262	0.373262	0.376623	0.0820474	-0.366539	-0.167609	0.306035	-0.258296	-0.325592	0.0123759	-0.397708	-0.181971	-0.174036	0.291062	-0.13369	0.0609626	-0.0936593	-0.0689076	0.234225	0.0954927	0.325898	-0.214668	-0.386096	-0.294118	-0.280061	-0.0612681	0.0768526	-0.155997	-0.357066	-0.224752	0.345149	-0.400458	0.136134	0.143163	0.191444	-0.294729	-0.290145	-0.276394	-0.392208	-0.280061	-0.19725	-0.0493506	0.295646	-0.366539	-0.181971	-0.324064	-0.167609	0.0768526
P22059	0.0872094	-0.0132926	-0.0132926	-0.112605	-0.0624905	0.0961039	-0.0664629	-0.0594347	-0.149664	-0.28984	-0.182888	0.0557678	0.300535	-0.124447	0.126662	0.314591	-0.133384	0.254393	0.0655462	-0.0432391	-0.0178762	0.323453	-0.22139	0.0383499	-0.0954927	0.0731856	-0.267838	-0.00779221	-0.0401833	0.141024	-0.0484339	0.192055	-0.157525	0.0783804	0.0725745	0.0536287	-0.0826585	-0.141635	-0.0423224	-0.151108	0.0731856	-0.0722689	-0.118717	-0.0517953	0.0961039	0.300535	-0.0872422	-0.0664629	-0.00779221
P22061	-0.275092	0.150497	0.150497	0.201528	0.102521	-0.18961	0.0475172	0.18136	-0.16397	0.0624905	0.171581	-0.149274	-0.0325439	-0.227889	0.0331551	0.0395722	0.224141	-0.138273	-0.114133	0.0142093	0.120856	0.0508785	-0.223224	-0.0025974	-0.115966	-0.144691	0.113827	0.058518	0.0478228	-0.157219	-0.0013751	-0.000152788	-0.062796	-0.159969	-0.158442	-0.0582124	-0.116272	-0.113827	-0.102215	-0.0502674	-0.144691	0.084492	0.265699	0.130023	-0.18961	-0.0325439	-0.192361	0.0475172	0.058518
P22087	-0.134639	0.177082	0.177082	0.365317	-0.0340718	-0.37204	-0.299007	0.0860199	-0.352622	-0.455462	-0.207334	-0.433766	-0.0805195	-0.193303	0.320092	-0.0994652	0.216196	-0.349121	0.107716	-0.177693	0.018793	0.364095	-0.0854087	-0.0673797	-0.106188	-0.144385	0.0835752	0.218029	-0.0808251	0.159664	-0.122078	0.255004	-0.213445	0.0392666	0.0466005	0.103743	-0.10741	-0.162414	-0.0689076	-0.182582	-0.144385	-0.126356	-0.0689076	0.158136	-0.37204	-0.0805195	-0.0649351	-0.299007	0.218029
P22105	0.290392	0.21864	0.21864	-0.304813	-0.144385	0.272116	-0.109244	0.052712	0.28062	-0.0307105	-0.265393	0.0759358	0.0319328	0.19425	0.0612681	0.212223	-0.474408	0.418182	0.436516	0.0343774	-0.177387	0.294423	-0.265393	-0.0307105	-0.0600458	-0.237892	-0.042628	0.398319	-0.131551	0.285867	-0.346371	0.21039	-0.0588235	0.397097	0.394347	0.35615	-0.0557678	-0.137051	-0.012987	-0.0249045	-0.237892	-0.369901	-0.457296	0.257143	0.272116	0.0319328	0.0991597	-0.109244	0.398319
P22307	-0.390147	-0.138273	-0.138273	0.430405	0.162108	-0.424599	-0.147441	0.143774	-0.358754	-0.278533	-0.130023	-0.332926	0.00993125	-0.209569	0.287701	0.0215432	0.152636	-0.0951872	-0.149885	0.0294882	0.0401833	0.13919	0.0359053	0.222613	-0.0576012	0.119633	-0.110772	-0.187471	0.0805195	0.0973262	0.0756303	0.120856	-0.124828	-0.0771581	-0.0722689	-0.070741	-0.050573	-0.0533231	-0.0438503	-0.132468	0.119633	0.054851	0.13094	-0.10191	-0.424599	0.00993125	-0.174943	-0.147441	-0.187471
P22314	-0.105263	-0.226585	-0.226585	0.0652406	0.198167	-0.0502674	0.309396	-0.0514897	-0.230785	0.0365164	0.222918	0.184416	0.211612	-0.266739	-0.0634072	0.172804	0.0780749	0.0881589	-0.194194	0.145913	0.125439	-0.107105	-0.0579068	0.0160428	-0.205195	0.0759358	-0.257448	-0.404125	0.0588235	-0.384874	0.0915202	0.0664629	-0.222613	-0.0744079	-0.0796028	-0.115355	-0.198472	-0.15233	-0.208556	-0.269672	0.0759358	0.123606	0.320703	-0.0921314	-0.0502674	0.211612	-0.460046	0.309396	-0.404125
P22352	0.187577	0.0307105	0.0307105	-0.125439	-0.0689076	0.0942704	-0.115966	0.0294882	0.015721	0.0704354	-0.206112	0.0126814	0.028877	0.0178458	0.0979374	0.183804	-0.181665	0.0597403	0.234225	0.026738	-0.0921314	-0.0420168	-0.108938	0.125134	0.151413	-0.036822	0.338121	0.391597	0.110772	0.444461	-0.0352941	-0.14194	0.225057	-0.0111536	-0.00229183	0.0435447	0.146218	0.124217	0.166387	0.291062	-0.036822	-0.0490451	-0.186249	0.0359053	0.0942704	0.028877	0.357983	-0.115966	0.391597
P22392	-0.140147	-0.0417112	-0.0417112	0.183499	0.166081	-0.186249	0.0637128	0.108633	-0.276847	-0.252559	0.129717	-0.0734912	0.0328495	-0.287427	0.0692131	0.0462949	0.177387	-0.0887701	-0.136134	0.165164	0.292284	0.119328	-0.134912	-0.223835	-0.175859	0.0386555	-0.15783	-0.203667	0.0160428	-0.25317	0.111077	0.123606	-0.198778	-0.165775	-0.169137	-0.138273	-0.175859	-0.162414	-0.174637	-0.235141	0.0386555	0.147441	0.229335	-0.0478228	-0.186249	0.0328495	-0.262338	0.0637128	-0.203667
P22413	0.153611	0.218946	0.218946	0.122383	-0.124217	-0.132468	-0.207334	0.156303	-0.144162	-0.336593	-0.0713522	-0.13369	-0.0218487	-0.14324	0.212834	-0.220779	0.126356	-0.177082	0.00229183	-0.031016	0.119328	0.127884	0.136746	-0.0976318	0.111994	-0.0374332	0.0893812	0.134301	-0.194194	0.0915202	-0.104966	0.120856	-0.105882	0.122383	0.124828	0.105882	0.111688	0.038961	0.137662	-0.0896868	-0.0374332	-0.13644	-0.208862	0.0695187	-0.132468	-0.0218487	0.153552	-0.207334	0.134301
P22570	0.210833	-0.140107	-0.140107	-0.0025974	0.0887701	-0.00106952	0.0930481	0.028877	-0.141961	-0.130634	0.0343774	0.127578	0.0435447	-0.200725	-0.00962567	-0.108938	0.21039	-0.15783	-0.183193	0.331398	0.437128	-0.0783804	0.070741	-0.447517	0.0224599	0.233919	-0.0521008	-0.345149	0.0444614	-0.362872	0.275172	0.0203209	-0.0615737	-0.268755	-0.264171	-0.281589	0.0194041	0.0307105	-0.00381971	-0.105577	0.233919	0.298396	0.307563	-0.244309	-0.00106952	0.0435447	-0.130328	0.0930481	-0.345149
P22626	-0.28672	0.224752	0.224752	0.298701	-0.0359053	-0.34026	-0.379068	0.222613	-0.122624	-0.190527	-0.349427	-0.454545	-0.178915	-0.137239	0.355539	-0.105577	-0.115355	-0.0365164	0.131856	-0.26081	-0.208251	0.31123	-0.112299	0.0215432	-0.0245989	-0.15233	0.00962567	0.282506	0.0591291	0.29259	-0.155386	0.137968	-0.054851	0.151413	0.154775	0.164553	-0.0169595	-0.0725745	0.0355997	-0.034683	-0.15233	-0.195111	-0.222002	0.170359	-0.34026	-0.178915	-0.0105424	-0.379068	0.282506
P22695	0.211751	0.00106952	0.00106952	0.0802139	0.113522	-0.0661574	0.0279603	0.0401833	-0.218837	-0.207334	0.113827	-0.0973262	-0.0065699	-0.251578	-0.0490451	-0.112605	0.378762	-0.31398	-0.152636	0.173415	0.27945	0.109855	0.0245989	-0.38029	-0.018793	0.164553	-0.169442	-0.266921	-0.187777	-0.270283	0.236364	0.101299	-0.0689076	-0.309396	-0.304813	-0.248587	-0.0184874	-0.0569901	-0.036822	-0.109244	0.164553	0.267532	0.304813	-0.166692	-0.0661574	-0.0065699	-0.192361	0.0279603	-0.266921
P22830	0.317626	-0.104354	-0.104354	0.094576	0.270283	-0.108633	0.108021	0.184416	-0.264113	-0.119633	0.0719633	0.0359053	0.170665	-0.359442	-0.0621849	-0.0887701	0.094576	-0.104966	-0.254393	-0.0820474	0.28495	-0.0594347	0.0658518	-0.245531	0.0860199	0.269366	-0.204889	-0.218029	-0.103438	-0.0456837	0.265699	-0.121467	0.0893812	-0.290145	-0.285256	-0.30084	0.0927426	0.0939649	0.0976318	0.0860199	0.269366	0.257143	0.201528	-0.257448	-0.108633	0.170665	-0.0487395	0.108021	-0.218029
P22897	0.273256	0.307563	0.307563	-0.286784	-0.175859	0.265393	-0.0954927	0.152024	0.216007	-0.105882	-0.227807	0.130328	0.0823529	0.18209	0.0847976	0.0902979	-0.377846	0.203972	0.311536	0.0808251	-0.129717	0.216196	-0.221696	-0.421543	-0.0206264	-0.155691	0.166998	0.374179	0.0508785	0.0716578	-0.198472	0.0823529	0.0444614	0.141329	0.141329	0.174637	-0.0224599	-0.0432391	-0.0013751	0.0667685	-0.155691	-0.171887	-0.302368	0.17372	0.265393	0.0823529	0.219862	-0.0954927	0.374179
P23141	-0.0128519	-0.170665	-0.170665	-0.182277	-0.00901451	0.193888	0.139496	-0.0154316	0.0499928	-0.211917	-0.100688	0.257143	0.203972	-0.103442	0.0902979	0.101299	-0.244003	0.246448	-0.170359	0.270588	0.254087	0.0316272	-0.0609626	-0.336287	-0.0682964	0.21864	-0.32437	-0.361345	-0.114744	-0.265699	0.186249	0.028877	-0.0624905	-0.143163	-0.144691	-0.210695	-0.0658518	-0.0343774	-0.0539343	-0.122383	0.21864	0.211612	0.257143	-0.207945	0.193888	0.203972	-0.247976	0.139496	-0.361345
P23142	0.446604	-0.13094	-0.13094	-0.290145	-0.0792972	0.282506	0.0542399	-0.246142	0.0721595	-0.0282659	-0.0411001	0.308785	0.240336	-0.0789636	-0.251948	0.0398778	0.0224599	-0.12605	0.117189	-0.280978	0.00687548	-0.00779221	0.192972	-0.18411	0.176471	0.216807	-0.169442	-0.0878533	-0.0701299	0.0973262	0.15508	-0.0206264	0.126662	-0.068602	-0.0725745	-0.1233	0.182582	0.127273	0.167914	0.0835752	0.216807	0.123606	-0.0661574	-0.228113	0.282506	0.240336	0.111383	0.0542399	-0.0878533
P23229	-0.154682	0.453934	0.453934	0.365011	0.0478228	-0.362261	-0.140413	0.375707	-0.219937	-0.177998	-0.0190985	-0.524523	-0.317341	-0.0977569	0.263254	-0.0600458	-0.140413	-0.122689	0.273033	-0.0591291	-0.315202	0.324675	-0.245837	-0.188083	-0.238503	-0.36929	-0.0148205	0.312452	-0.12605	0.0536287	-0.372956	0.30573	-0.211917	0.298396	0.313675	0.360122	-0.240031	-0.256532	-0.213445	-0.153858	-0.36929	-0.374484	-0.261115	0.403209	-0.362261	-0.317341	-0.0982429	-0.140413	0.312452
P23246	-0.26377	0.368067	0.368067	0.260199	-0.310313	-0.270588	-0.45424	0.000152788	-0.0333286	-0.260504	-0.350955	-0.367762	-0.205806	0.0146872	0.326203	-0.0731856	0.10191	-0.143163	0.109549	-0.114133	0.0615737	0.444156	-0.203056	-0.0249045	-0.121467	-0.348816	0.12605	0.354316	-0.00993125	0.086631	-0.276089	0.305118	-0.239725	0.199389	0.20275	0.258671	-0.12055	-0.204584	-0.0792972	-0.221696	-0.348816	-0.251948	-0.169748	0.347594	-0.270588	-0.205806	-0.150497	-0.45424	0.354316
P23284	-0.113984	0.276394	0.276394	0.463407	0.0948816	-0.464935	-0.228724	0.21589	-0.45025	-0.385791	-0.187471	-0.354011	0.0838808	-0.293271	0.37204	-0.0411001	0.134301	-0.126662	0.0197097	0.0634072	-0.0270435	0.346371	-0.106494	0.0172651	-0.22628	-0.265699	-0.0588235	0.2	-0.171887	-0.00687548	-0.260199	0.334148	-0.341788	0.21589	0.225974	0.243392	-0.220474	-0.245225	-0.196333	-0.307869	-0.265699	-0.26906	-0.173415	0.287089	-0.464935	0.0838808	-0.24492	-0.228724	0.2
P23297	-0.156824	-0.068602	-0.068602	0.0496562	0.169137	-0.0236822	0.18411	0.220474	-0.0382021	0.251948	0.271811	0.0331551	-0.141635	-0.188407	-0.170053	-0.084492	0.190833	-0.0624905	-0.286478	0.0591291	0.258976	-0.193277	-0.100993	-0.0371276	0.0579068	0.166387	0.0435447	-0.25317	0.220168	-0.234836	0.307257	-0.214362	0.157219	-0.401375	-0.403209	-0.339649	0.046906	0.100076	0.0184874	0.147441	0.166387	0.363789	0.454851	-0.187777	-0.0236822	-0.141635	0.0227655	0.18411	-0.25317
P23368	0.276316	0.0490451	0.0490451	0.0377387	0.238503	-0.0319328	0.137357	0.14194	-0.173874	-0.233613	0.211001	-0.116272	0.0359053	-0.103758	-0.211612	-0.21864	0.373568	-0.297479	-0.0270435	0.131856	0.214668	0.0609626	0.0588235	-0.384263	-0.0744079	0.13644	-0.153247	-0.201528	-0.289534	-0.232391	0.139801	0.105577	-0.0954927	-0.183804	-0.181054	-0.166387	-0.0664629	-0.0954927	-0.0915202	-0.101299	0.13644	0.147135	0.14194	-0.113827	-0.0319328	0.0359053	-0.163331	0.137357	-0.201528
P23381	0.145961	-0.130634	-0.130634	0.185027	0.252559	-0.192666	0.0997708	0.0542399	-0.413463	-0.405348	0.0423224	-0.212223	-0.000152788	-0.274793	0.0618793	-0.0233766	0.313063	-0.119022	0.0334607	0.293201	0.132773	0.255615	-0.100993	-0.208556	-0.315508	-0.0245989	-0.341482	-0.277005	-0.205806	-0.321008	-0.00443086	0.334148	-0.355233	-0.031016	-0.0291826	-0.0166539	-0.311536	-0.318869	-0.318258	-0.379679	-0.0245989	0.0132926	0.192972	0.028877	-0.192666	-0.000152788	-0.472574	0.0997708	-0.277005
P23396	-0.0315178	-0.172193	-0.172193	0.139801	0.0747135	-0.13919	-0.0829641	-0.0395722	-0.331399	-0.403209	-0.304507	-0.148358	0.21864	-0.166771	0.186555	0.134607	0.150497	-0.00748663	0.0493506	0.0566845	0.0851031	0.344538	-0.0484339	0.203361	-0.247059	-0.0169595	-0.218335	-0.132162	-0.11016	-0.0148205	-0.0643239	0.322842	-0.313369	0.0719633	0.0728801	0.0624905	-0.235752	-0.256532	-0.216501	-0.331398	-0.0169595	-0.0774637	0.0572956	0.0294882	-0.13919	0.21864	-0.415432	-0.0829641	-0.132162
P23434	-0.345319	0.076547	0.076547	0.349121	-0.140107	-0.354316	-0.357372	0.0741024	-0.173246	-0.271199	-0.203667	-0.272727	-0.135523	-0.208938	0.354011	-0.0783804	0.148969	-0.167303	-0.148358	0.0802139	0.219862	0.207028	0.020932	-0.145913	0.0545455	0.0921314	0.0392666	-0.0615737	0.128189	0.0172651	0.117189	0.100382	-0.0637128	-0.131245	-0.129412	-0.0973262	0.0508785	0.0123759	0.0737968	-0.101604	0.0921314	0.116883	0.0918258	-0.0857143	-0.354316	-0.135523	0.0270435	-0.357372	-0.0615737
P23526	-0.364749	-0.25317	-0.25317	0.129412	0.117494	-0.119022	0.108633	-0.0025974	-0.114135	-0.0417112	0.00626432	0.00443086	0.0835752	-0.0805428	0.0994652	0.162108	-0.0875477	0.195722	-0.24767	0.0857143	0.12055	-0.0135982	-0.0462949	0.189916	-0.0930481	0.165164	-0.186249	-0.329565	0.100993	-0.0774637	0.122383	0.0249045	-0.12055	-0.0890756	-0.0936593	-0.132468	-0.0872422	-0.0646295	-0.0744079	-0.150802	0.165164	0.117494	0.262338	-0.162108	-0.119022	0.0835752	-0.299618	0.108633	-0.329565
P23528	0.0686965	-0.0145149	-0.0145149	-0.052712	0.205806	0.0594347	0.26631	-0.195416	-0.0259397	-0.0355997	0.182582	0.243086	0.377235	-0.0300062	-0.233308	0.264782	0.160581	-0.0355997	0.0120703	-0.0909091	0.14194	0.0792972	-0.1233	-0.036822	-0.186249	-0.0013751	-0.220168	-0.109244	-0.186555	-0.162108	0.0013751	0.145607	-0.241558	-0.0111536	-0.0184874	-0.0380443	-0.175859	-0.2055	-0.161803	-0.265393	-0.0013751	0.034683	0.0524064	-0.00198625	0.0594347	0.377235	-0.304507	0.26631	-0.109244
P23634	-0.165239	0.326509	0.326509	0.199694	0.0429335	-0.213751	-0.136134	0.290451	-0.0253108	-0.106188	-0.11016	-0.261115	-0.117494	0.0626971	0.207639	-0.0771581	-0.179526	0.108327	0.128495	0.165775	-0.108633	0.2055	-0.212834	-0.185638	-0.170053	-0.267532	0.0851031	0.244614	-0.116272	0.0169595	-0.251948	0.171581	-0.10191	0.138885	0.14958	0.199389	-0.167609	-0.187471	-0.163942	-0.0539343	-0.267532	-0.226891	-0.10741	0.290451	-0.213751	-0.117494	-0.140718	-0.136134	0.244614
P23786	0.157895	0.188694	0.188694	0.185027	0.143774	-0.172498	0.0481283	0.249809	-0.237387	-0.213445	0.151719	-0.281283	-0.198167	-0.192039	0.0224599	-0.200611	0.326509	-0.366539	-0.0178762	0.023071	0.262949	0.179221	-0.139801	-0.382735	-0.148358	-0.0814362	-0.031016	-0.0313216	-0.115355	-0.271199	0.0157372	0.17372	-0.176471	-0.123606	-0.116578	-0.0444614	-0.15233	-0.169748	-0.142246	-0.173109	-0.0814362	0.0588235	0.150802	0.0912147	-0.172498	-0.198167	-0.165775	0.0481283	-0.0313216
P23919	0.0113219	0.0805195	0.0805195	0.254698	0.122383	-0.276394	-0.0799083	0.214057	-0.352937	-0.41207	-0.0261268	-0.220474	-0.0496562	-0.331805	0.264477	-0.146524	0.14958	-0.158136	-0.0695187	0.174026	0.182888	0.250726	-0.135218	-0.622002	-0.219557	0.00565317	-0.205195	-0.18686	0.0609626	-0.404736	0.0576012	0.216196	-0.251642	-0.118105	-0.115966	-0.0780749	-0.218335	-0.1945	-0.202445	-0.292284	0.00565317	0.0927426	0.13644	-0.000458365	-0.276394	-0.0496562	-0.24217	-0.0799083	-0.18686
P24043	0.0520196	0.335982	0.335982	-0.141329	-0.0618793	0.126356	0.00993125	0.200306	0.121838	-0.172804	-0.0282659	0.0279603	0.038961	0.073594	-0.0860199	0.118411	-0.269977	0.256532	0.301146	0.0854087	0.038961	0.346371	-0.254087	-0.17097	-0.185332	-0.238808	-0.16822	0.223835	-0.352483	0.096715	-0.305118	0.310924	-0.229335	0.343927	0.34026	0.273338	-0.179832	-0.247059	-0.150802	-0.206417	-0.238808	-0.312452	-0.313369	0.270894	0.126356	0.038961	-0.137051	0.00993125	0.223835
P24534	-0.260863	-0.294118	-0.294118	0.261727	0.314897	-0.246753	0.162414	0.0227655	-0.319766	-0.134301	0.062796	-0.0939649	0.251337	-0.228363	-0.0117647	0.0435447	0.313369	-0.163331	-0.133995	-0.0991597	-0.00870894	-0.00565317	0.149885	0.334148	-0.0713522	0.109244	-0.176471	-0.223224	-0.00595875	-0.0169595	0.0930481	0.0615737	-0.111688	-0.0579068	-0.0658518	-0.0927426	-0.0594347	-0.0545455	-0.0747135	-0.146524	0.109244	0.0838808	0.193888	-0.11016	-0.246753	0.251337	-0.328648	0.162414	-0.223224
P24539	0.0651775	0.0175707	0.0175707	0.188999	0.205806	-0.177387	0.0921314	0.188694	-0.293511	-0.166081	0.252865	-0.216196	-0.176165	-0.264844	-0.0221543	-0.188694	0.318258	-0.278839	-0.238808	0.179526	0.248281	0.031016	0.0233766	-0.379679	-0.0893812	0.0802139	-0.116883	-0.29534	-0.0832697	-0.402903	0.163331	0.0719633	-0.147746	-0.21589	-0.213445	-0.168831	-0.0957983	-0.0618793	-0.115661	-0.177082	0.0802139	0.17861	0.232697	-0.0789916	-0.177387	-0.176165	-0.186555	0.0921314	-0.29534
P24557	0.329407	0.111383	0.111383	0.127884	0.184721	-0.119939	0.0297937	0.140718	-0.287537	-0.335371	-0.0404889	-0.131856	0.14958	-0.249841	0.193583	-0.209778	0.0450726	-0.100076	-0.133384	0.124217	-0.211001	0.0579068	0.0820474	-0.429488	-0.0741024	-0.0478228	-0.16547	-0.0441558	-0.219862	-0.350344	-0.0655462	0.0991597	-0.137662	0.0291826	0.0322383	0.0435447	-0.0737968	-0.0362108	-0.102215	-0.135829	-0.0478228	-0.0774637	-0.0643239	0.0716578	-0.119939	0.14958	-0.18686	0.0297937	-0.0441558
P24592	0.0634946	0.21314	0.21314	-0.170665	-0.0313216	0.160886	0.0796028	-0.0166539	0.243361	0.0111536	0.0927426	0.179526	0.112605	0.0769105	-0.185027	0.0139037	0.0120703	0.0322383	0.209167	-0.0377387	0.0420168	0.219251	-0.249809	-0.435905	-0.133384	-0.126662	-0.0615737	0.182582	-0.182582	-0.100993	-0.0270435	0.137357	-0.0417112	-0.0902979	-0.0988541	-0.031016	-0.127578	-0.209473	-0.102827	-0.0747135	-0.126662	0.058518	0.110466	0.109549	0.160886	0.112605	-0.160886	0.0796028	0.182582
P24666	-0.0406977	-0.0799083	-0.0799083	0.100688	0.114744	-0.0854087	0.211917	-0.0252101	-0.0452765	-0.0731856	0.174637	0.145302	0.247364	-0.0230574	-0.0478228	0.0404889	0.209778	-0.112299	-0.132468	-0.0878533	0.119633	-0.0132926	-0.034683	-0.103743	-0.0802139	0.0404889	-0.0728801	-0.115355	0.0178762	-0.205806	0.0640183	0.0472116	-0.096715	-0.147135	-0.156608	-0.128189	-0.0704354	-0.103743	-0.070741	-0.137662	0.0404889	0.134607	0.295951	-0.0462949	-0.0854087	0.247364	-0.317036	0.211917	-0.115355
P24752	0.194309	0.0994652	0.0994652	-0.00198625	-0.0906035	0.00626432	-0.0988541	-0.0511841	-0.0411891	-0.262338	-0.0255157	-0.0631016	-0.0899924	-0.0598544	0.0744079	0.00809778	0.109855	-0.0719633	-0.000763942	0.174026	0.262032	0.214973	-0.13094	-0.338426	-0.0692131	0.0239878	-0.042628	-0.0493506	-0.0921314	-0.153858	0.0343774	0.183193	-0.178304	-0.0670741	-0.0667685	-0.0401833	-0.0741024	-0.121161	-0.0517953	-0.201833	0.0239878	0.0557678	0.0300993	-0.0142093	0.00626432	-0.0899924	-0.0459893	-0.0988541	-0.0493506
P24821	-0.0342718	0.43285	0.43285	0.186249	-0.00504202	-0.17372	-0.220779	0.239725	-0.0471631	-0.0823529	-0.189916	-0.290756	-0.0808251	-0.0525897	0.222918	-0.0679908	-0.147135	-0.187166	0.153858	0.0206264	-0.151413	0.172498	-0.0918258	-0.32987	-0.0631016	-0.241253	0.203972	0.330481	-0.1233	-0.0184874	-0.195416	0.109549	-0.0631016	0.127578	0.14194	0.196639	-0.0747135	-0.0392666	-0.0658518	-0.0105424	-0.241253	-0.206723	-0.267227	0.261421	-0.17372	-0.0808251	0.109244	-0.220779	0.330481
P24844	0.246787	0.136746	0.136746	-0.395264	-0.26356	0.374484	-0.0197097	-0.114744	0.204373	-0.000458365	-0.125745	0.298396	0.265699	0.067119	-0.271505	0.129717	-0.0453782	0.00870894	0.392819	-0.304507	-0.00290298	0.157525	0.00687548	0.0609626	0.104049	-0.0438503	0.020932	0.294423	-0.114744	0.364706	-0.109549	-0.000458365	0.191444	0.11505	0.108633	0.109549	0.112299	0.0163484	0.122078	0.207334	-0.0438503	-0.108633	-0.26906	0.0514897	0.374484	0.265699	0.26081	-0.0197097	0.294423
P24928	-0.0478887	0.240336	0.240336	0.0539343	-0.109855	-0.0649351	-0.194805	0.187166	-0.166328	-0.345149	-0.247364	-0.104354	0.155386	-0.099652	0.295646	0.215279	-0.255309	0.169748	0.201528	0.0640183	0.0194041	0.37204	-0.262338	0.00504202	-0.135829	-0.253476	0.0679908	0.368984	-0.113522	0.224141	-0.305424	0.279144	-0.213751	0.271505	0.275477	0.28984	-0.135523	-0.174637	-0.104049	-0.154469	-0.253476	-0.317953	-0.288312	0.269366	-0.0649351	0.155386	-0.0325439	-0.194805	0.368984
P25311	0.128519	0.163942	0.163942	-0.0637128	-0.113827	0.0835752	0.0847976	-0.10466	0.0298699	0.198167	0.167303	0.322231	0.324675	-0.0581172	-0.135829	-0.0508785	0.113216	-0.155386	-0.0502674	-0.154469	-0.221696	-0.218029	0.141635	-0.0789916	0.126967	-0.0692131	0.203972	0.221085	0.0233766	-0.0637128	-0.0145149	-0.152024	0.0979374	-0.0239878	-0.0307105	-0.0132926	0.133079	0.127273	0.125439	0.0899924	-0.0692131	0.0270435	-0.0123759	0.0429335	0.0835752	0.324675	0.0737968	0.0847976	0.221085
P25391	0.0159119	0.271811	0.271811	0.476853	0.217112	-0.452101	-0.125134	0.393736	-0.207203	0.163636	0.167609	-0.508938	-0.418182	-0.249841	0.036822	-0.276089	0.149274	-0.364095	-0.00534759	-0.203667	-0.0334607	0.0114591	-0.0847976	-0.0569901	-0.0417112	-0.128495	-0.0362108	0.0820474	-0.0854087	0.0218487	-0.00534759	0.0615737	-0.028877	-0.0490451	-0.0340718	0.0117647	-0.0472116	-0.046906	-0.0478228	0.0139037	-0.128495	-0.0313216	0.0615737	0.125134	-0.452101	-0.418182	-0.0725745	-0.125134	0.0820474
P25398	-0.0798654	-0.138273	-0.138273	0.130023	0.130328	-0.130023	-0.0307105	-0.0481283	-0.178434	-0.26631	-0.218335	-0.0294882	0.284645	-0.0794373	0.0957983	0.0884645	0.198472	0.0117647	0.0285714	0.0114591	0.0719633	0.232391	-0.0716578	0.185027	-0.180749	-0.0322383	-0.119328	-0.0279603	-0.00320856	0.0025974	-0.0313216	0.201833	-0.192055	-0.00381971	-0.0102368	-0.00106952	-0.166081	-0.203667	-0.157219	-0.224141	-0.0322383	-0.0013751	0.0881589	0.0343774	-0.130023	0.284645	-0.357983	-0.0307105	-0.0279603
P25685	0.0589046	-0.00320856	-0.00320856	-0.0383499	-0.0404889	0.0169595	-0.0236822	0.0896868	-0.175604	-0.313369	-0.274561	-0.00320856	0.16272	-0.175141	0.232391	0.344843	-0.257754	0.295646	0.192055	0.118717	0.108633	0.332009	-0.328953	0.0334607	-0.254393	-0.143774	-0.122995	0.116883	0.0933537	0.012987	-0.210695	0.291979	-0.257448	0.218946	0.216196	0.21039	-0.249198	-0.273033	-0.223835	-0.24767	-0.143774	-0.219557	-0.121772	0.155997	0.0169595	0.16272	-0.246448	-0.0236822	0.116883
P25705	0.114443	0.00229183	0.00229183	0.182277	0.204584	-0.172498	0.0493506	0.195416	-0.287852	-0.138579	0.180749	-0.183804	-0.12605	-0.309379	-0.00473644	-0.199694	0.304813	-0.323147	-0.247364	0.126356	0.301146	-0.00809778	0.0530176	-0.37754	0.00840336	0.168526	-0.0472116	-0.264171	-0.0588235	-0.303896	0.246448	-0.00290298	-0.044767	-0.306646	-0.299618	-0.250726	0.000458365	0.0255157	-0.0151261	-0.0576012	0.168526	0.254393	0.275783	-0.168831	-0.172498	-0.12605	-0.0536287	0.0493506	-0.264171
P25786	-0.229804	-0.409626	-0.409626	0.130328	0.444156	-0.129412	0.347288	0.119633	-0.183307	0.0517953	0.160886	0.00962567	0.111994	-0.217308	-0.150191	0.0157372	0.282506	-0.0154316	-0.266005	0.188083	0.172498	-0.18136	0.000763942	0.0612681	-0.0466005	0.288923	-0.239114	-0.430099	0.15233	-0.189916	0.364095	-0.125134	0.0682964	-0.376623	-0.38518	-0.394347	-0.0337662	-0.0102368	-0.0631016	0.00290298	0.288923	0.406264	0.515355	-0.299618	-0.129412	0.111994	-0.400458	0.347288	-0.430099
P25787	-0.237913	-0.437433	-0.437433	0.052712	0.367762	-0.0695187	0.221085	0.070741	-0.127812	-0.0291826	0.058518	-0.0759358	0.00320856	-0.102653	-0.16272	0.0160428	0.217112	0.0854087	-0.240947	0.153858	0.211612	-0.0337662	0.00290298	0.145607	-0.00932009	0.359817	-0.283117	-0.449351	0.0777693	-0.0135982	0.37204	-0.0716578	0.0441558	-0.324675	-0.336898	-0.38029	0.000458365	-0.0065699	-0.0105424	-0.0117647	0.359817	0.362872	0.41207	-0.357372	-0.0695187	0.00320856	-0.293506	0.221085	-0.449351
P25788	-0.18926	-0.268449	-0.268449	0.0713522	0.201528	-0.0826585	0.11505	0.0579068	-0.211762	-0.277617	-0.0380443	-0.107716	0.076547	-0.153821	-0.0304049	0.0502674	0.266005	0.0025974	-0.0325439	0.154775	0.159358	0.168526	-0.10466	0.0307105	-0.152024	0.155386	-0.309702	-0.339343	-0.0566845	-0.0597403	0.169748	0.134301	-0.122689	-0.188999	-0.196639	-0.213445	-0.140718	-0.168526	-0.143468	-0.167914	0.155386	0.202445	0.322842	-0.143774	-0.0826585	0.076547	-0.421543	0.11505	-0.339343
P25789	-0.0379437	-0.0407945	-0.0407945	-0.0899924	0.050573	0.0774637	0.0634072	0.0190985	-0.229055	-0.288312	-0.0957983	-0.0151261	0.233919	-0.170877	-0.000458365	0.327426	0.00687548	0.119633	0.198472	-0.0135982	0.0646295	0.412987	-0.301146	0.0979374	-0.338732	-0.0496562	-0.412987	-0.140107	-0.211306	-0.0160428	-0.0832697	0.306646	-0.265393	0.0563789	0.0582124	0.0542399	-0.325592	-0.346371	-0.291673	-0.262338	-0.0496562	-0.0603514	0.112911	0.0588235	0.0774637	0.233919	-0.375095	0.0634072	-0.140107
P26006	-0.488832	0.215279	0.215279	0.523911	0.209473	-0.528189	-0.128495	0.496409	-0.338002	-0.050573	-0.000458365	-0.496715	-0.277311	-0.230732	0.307869	-0.0872422	0.0148205	-0.224446	-0.0160428	0.119328	-0.0860199	0.0380443	-0.131245	-0.0692131	-0.060657	-0.140413	0.156303	0.171887	0.149885	0.0951872	-0.0328495	0.0157372	0.00473644	-0.0417112	-0.0258212	0.0276547	-0.0676853	-0.0120703	-0.0710466	0.0545455	-0.140413	-0.0304049	0.0331551	0.144079	-0.528189	-0.277311	0.010848	-0.128495	0.171887
P26038	-0.392748	-0.163331	-0.163331	0.102827	0.151413	-0.0976318	0.173109	0.0771581	-0.118536	0.0511841	0.0151261	0.0307105	0.026738	-0.142766	0.0132926	0.196944	-0.00779221	0.175554	-0.204889	0.14683	0.0734912	-0.00687548	-0.183499	0.13369	-0.0744079	0.118717	-0.12055	-0.234225	0.130023	-0.0609626	0.17097	-0.0276547	-0.0594347	-0.177387	-0.18136	-0.207334	-0.0768526	-0.0423224	-0.0603514	-0.078686	0.118717	0.203056	0.314286	-0.120244	-0.0976318	0.026738	-0.227502	0.173109	-0.234225
P26196	0.0657895	-0.0322383	-0.0322383	0.0701299	0.100688	-0.0600458	0.154469	0.0166539	-0.198399	-0.238503	0.0802139	0.0991597	0.364095	-0.126658	0.0759358	0.229947	-0.00718105	0.0319328	0.034683	0.0796028	0.0517953	0.155386	-0.0747135	-0.0255157	-0.216501	-0.0976318	-0.23453	-0.0273491	-0.259893	-0.0948816	-0.144691	0.232697	-0.235447	0.104354	0.105271	0.105271	-0.200917	-0.23178	-0.189916	-0.24767	-0.0976318	-0.108021	0.0805195	0.100076	-0.0600458	0.364095	-0.422154	0.154469	-0.0273491
P26368	-0.354957	0.16822	0.16822	0.370817	0.0270435	-0.390069	-0.265393	0.177387	-0.222138	-0.223835	-0.267227	-0.45699	-0.159664	-0.119867	0.322536	-0.00381971	0.0117647	-0.0704354	0.0631016	-0.158747	-0.126967	0.32987	-0.144385	0.145913	-0.0872422	-0.18136	0.0710466	0.210084	0.0261268	0.213751	-0.192972	0.252865	-0.249198	0.194805	0.197555	0.187471	-0.0847976	-0.137051	-0.0307105	-0.220168	-0.18136	-0.222918	-0.162414	0.201528	-0.390069	-0.159664	-0.151719	-0.265393	0.210084
P26373	-0.369492	-0.138579	-0.138579	0.353094	0.239725	-0.370206	-0.118411	0.0591291	-0.230785	-0.18411	-0.203667	-0.274255	0.102521	-0.141661	0.161497	-0.0609626	0.290145	-0.193277	-0.0646295	-0.111383	0.0395722	0.126356	0.0154316	0.168526	-0.0203209	0.0936593	0.0148205	0.0166539	0.135218	0.191749	0.14194	0.0276547	-0.0148205	-0.162108	-0.167303	-0.150191	-0.00779221	-0.0481283	0.0117647	-0.0462949	0.0936593	0.143468	0.127884	-0.0893812	-0.370206	0.102521	-0.174332	-0.118411	0.0166539
P26440	0.0263158	-0.0698243	-0.0698243	0.238503	0.243697	-0.238808	0.0444614	0.24767	-0.296341	-0.0530176	0.0679908	-0.208556	-0.190222	-0.249367	0.0921314	-0.157525	0.155691	-0.0762414	-0.267532	0.28984	0.254087	-0.0142093	-0.0123759	-0.288923	-0.0869366	0.114744	0.00504202	-0.322231	0.185943	-0.408403	0.148358	0.0777693	-0.172193	-0.158442	-0.151719	-0.144691	-0.0906035	-0.0395722	-0.105882	-0.192361	0.114744	0.14958	0.229947	-0.112911	-0.238808	-0.190222	-0.201833	0.0444614	-0.322231
P26447	-0.0466647	-0.182888	-0.182888	-0.102521	0.34301	0.102521	0.288923	0.286173	-0.0418179	0.261727	0.205195	0.0554622	0.169137	-0.0544849	-0.247059	0.0157372	-0.119939	0.00320856	0.028877	-0.232391	-0.268755	-0.311536	0.148358	0.160581	0.135218	0.190527	0.0533231	-0.00932009	0.103743	0.221085	0.153247	-0.336593	0.309091	-0.107716	-0.111383	-0.130634	0.139801	0.239725	0.131551	0.335676	0.190527	0.110772	-0.0676853	-0.178304	0.102521	0.169137	0.261727	0.288923	-0.00932009
P26583	-0.0474297	0.394347	0.394347	-0.00687548	-0.375095	-0.00565317	-0.34851	-0.114439	0.0292411	-0.466769	-0.351261	-0.126662	0.0481283	0.111023	0.248281	0.0747135	-0.0401833	0.0313216	0.38793	-0.174637	0.0872422	0.636669	-0.23453	0.0404889	-0.278533	-0.447212	-0.00412529	0.405348	-0.243392	0.109244	-0.504354	0.536134	-0.456684	0.494882	0.489381	0.497937	-0.277311	-0.394652	-0.219251	-0.4356	-0.447212	-0.510466	-0.441711	0.466769	-0.00565317	0.0481283	-0.142552	-0.34851	0.405348
P26599	-0.18161	-0.010848	-0.010848	0.166081	-0.0814362	-0.181971	-0.216196	-0.0414057	-0.199657	-0.290451	-0.342704	-0.181054	0.108938	-0.137397	0.28495	0.132468	0.00381971	-0.0411001	0.0300993	-0.193888	-0.0273491	0.264782	-0.111994	0.175554	-0.0279603	-0.0420168	0.0139037	0.15508	0.104354	0.246448	-0.0704354	0.16547	-0.144079	0.0670741	0.0670741	0.0618793	-0.0172651	-0.0838808	0.0270435	-0.137968	-0.0420168	-0.0823529	-0.052712	0.0456837	-0.181971	0.108938	-0.160581	-0.216196	0.15508
P26639	-0.0930233	-0.0233766	-0.0233766	0.256532	0.302674	-0.262032	0.176471	0.200917	-0.415664	-0.212529	0.164553	-0.123606	0.133995	-0.430983	0.0316272	-0.00473644	0.138273	0.0374332	-0.0493506	0.190527	-0.038961	0.107105	-0.136134	-0.258976	-0.292284	-0.0820474	-0.325898	-0.195416	-0.111077	-0.327426	-0.0459893	0.208556	-0.301757	0.0307105	0.0279603	0.00840336	-0.279144	-0.248281	-0.277617	-0.328342	-0.0820474	-0.0151261	0.101299	0.0872422	-0.262032	0.133995	-0.514133	0.176471	-0.195416
P26640	-0.0884334	-0.115355	-0.115355	0.0407945	0.0398778	-0.0334607	0.031016	-0.0102368	-0.110676	-0.279756	-0.0181818	-0.0875477	0.0826585	-0.0540111	0.0466005	-0.0661574	0.0701299	0.101604	-0.187777	0.0252101	0.0533231	0.203667	0.0203209	-0.0349885	-0.128189	0.0805195	-0.351872	-0.300229	-0.193888	-0.185332	0.00748663	0.17861	-0.209167	0.0139037	0.00473644	-0.0374332	-0.114744	-0.14683	-0.102827	-0.251337	0.0805195	0.00932009	0.157525	-0.0603514	-0.0334607	0.0826585	-0.410542	0.031016	-0.300229
P26641	-0.0999083	-0.413598	-0.413598	-0.00565317	0.251337	0.00993125	0.225363	-0.160275	0.00408746	-0.0411001	0.100688	0.10191	0.1945	0.0420086	-0.186249	0.127884	0.132773	0.115355	-0.161803	0.0823529	0.17097	-0.046906	0.0640183	0.207639	-0.0851031	0.255921	-0.328342	-0.399542	-0.129412	-0.0478228	0.218029	-0.000458365	-0.0508785	-0.167609	-0.179221	-0.236058	-0.0716578	-0.0826585	-0.0802139	-0.111994	0.255921	0.219251	0.318869	-0.254393	0.00993125	0.1945	-0.376318	0.225363	-0.399542
P26885	-0.405447	0.0374332	0.0374332	0.406875	0.175554	-0.406875	-0.068602	0.186555	-0.193526	-0.193583	-0.0554622	-0.27945	0.028877	-0.0568538	0.229947	0.0576012	0.115661	-0.0551566	-0.00106952	-0.0331551	0.00840336	0.200306	-0.170053	0.129412	-0.207028	-0.11016	-0.0716578	0.0258212	0.100076	0.00840336	-0.0976318	0.207945	-0.225057	0.0566845	0.054851	0.0643239	-0.195111	-0.216196	-0.176165	-0.236058	-0.11016	-0.0692131	0.0817418	0.12055	-0.406875	0.028877	-0.329259	-0.068602	0.0258212
P27105	0.0624236	0.251031	0.251031	0.210695	0.315814	-0.211001	0.150802	0.500382	-0.136773	0.175859	0.262338	-0.294729	-0.15233	-0.0396397	0.020932	-0.165775	-0.0890756	-0.0517953	0.146218	-0.0398778	-0.480519	-0.16547	-0.158747	-0.146218	-0.0771581	-0.285561	0.195722	0.339037	0.152024	-0.00412529	-0.227196	-0.132773	0.166692	0.0673797	0.0737968	0.169137	-0.0719633	-0.0135982	-0.106188	0.230558	-0.285561	-0.176165	-0.119328	0.299007	-0.211001	-0.15233	0.0206264	0.150802	0.339037
P27144	0.0549266	0.255921	0.255921	-0.0227655	0.00687548	0.0423224	0.0163484	0.0753247	-0.0496784	-0.20275	0.0970206	-0.012987	0.096715	-0.073594	0.0132926	0.147441	-0.0450726	-0.0291826	0.154469	0.0200153	0.0957983	0.274866	-0.304813	-0.359817	-0.286478	-0.159664	-0.106494	0.0273491	-0.0811306	-0.2822	-0.149274	0.285561	-0.294729	0.0462949	0.050573	0.113827	-0.281283	-0.288312	-0.263866	-0.287701	-0.159664	-0.0927426	-0.00381971	0.15783	0.0423224	0.096715	-0.206112	0.0163484	0.0273491
P27338	0.637853	-0.100382	-0.100382	-0.383652	-0.187166	0.3589	-0.00473644	-0.172193	0.0260969	-0.163636	-0.155691	0.279144	0.26081	0.041219	-0.0429335	0.13094	-0.164859	0.222918	0.195416	-0.0337662	-0.0820474	0.132773	0.0359053	0.0126814	0.0190985	0.0768526	-0.174943	0.0300993	-0.136746	0.1233	-0.0991597	0.125439	-0.0863254	0.199389	0.193888	0.113827	0.0331551	-0.0349885	0.0771581	-0.0875477	0.0768526	-0.138273	-0.198778	-0.0661574	0.3589	0.26081	0.0355997	-0.00473644	0.0300993
P27348	-0.0748165	-0.0936593	-0.0936593	-0.102521	0.0432391	0.114744	0.222002	-0.111688	0.00141489	0.0472116	0.128189	0.286478	0.332009	-0.08228	-0.113827	0.240031	-0.0560733	0.244003	-0.126356	0.0459893	0.0383499	-0.0261268	-0.111077	0.00504202	-0.127578	0.070741	-0.277311	-0.252865	-0.0618793	-0.202139	0.0407945	0.012987	-0.0957983	-0.0499618	-0.0582124	-0.0808251	-0.116578	-0.106188	-0.116272	-0.123911	0.070741	0.0783804	0.166692	-0.0682964	0.114744	0.332009	-0.309091	0.222002	-0.252865
P27361	0.13112	0.0744079	0.0744079	-0.00473644	-0.0145149	0.0160428	0.140413	0.0823529	-0.4012	-0.200306	0.0631016	0.0163484	0.165164	-0.452303	0.132468	0.219862	-0.17097	0.153247	0.107716	0.0197097	-0.106188	0.240031	-0.239419	-0.180138	-0.406264	-0.200306	-0.398625	-0.140413	-0.0160428	-0.449656	-0.254393	0.338121	-0.395875	0.267227	0.274561	0.278228	-0.398014	-0.335676	-0.38304	-0.381513	-0.200306	-0.252559	-0.0407945	0.192972	0.0160428	0.165164	-0.375401	0.140413	-0.140413
P27487	-0.51989	0.111688	0.111688	0.310619	0.146524	-0.337204	-0.020932	0.381818	-0.134572	0.345149	0.110466	-0.322231	-0.376012	-0.0415348	0.0597403	-0.169748	0.0417112	-0.180138	-0.0808251	-0.158747	-0.109855	-0.172804	-0.0814362	0.104966	0.0325439	-0.0906035	0.335371	0.147441	0.454851	0.0936593	0.0569901	-0.239419	0.18961	-0.133995	-0.126662	-0.0621849	0.0252101	0.105882	0.0300993	0.236669	-0.0906035	0.0698243	0.118411	0.0701299	-0.337204	-0.376012	0.179221	-0.020932	0.147441
P27635	-0.153458	-0.246753	-0.246753	0.292895	0.306952	-0.303896	-0.0484339	0.036822	-0.195255	-0.185332	-0.140413	-0.241253	0.0915202	-0.126184	0.161192	-0.0221543	0.124828	-0.0753247	-0.122078	-0.0539343	0.10741	0.11016	0.0487395	0.0829641	-0.0884645	0.197861	-0.233613	-0.24492	-0.0142093	0.0227655	0.164553	0.0808251	-0.0906035	-0.135218	-0.135829	-0.157219	-0.0753247	-0.0927426	-0.0554622	-0.131551	0.197861	0.136746	0.195111	-0.184416	-0.303896	0.0915202	-0.283728	-0.0484339	-0.24492
P27658	0.113831	0.207334	0.207334	-0.178915	-0.182582	0.163636	0.0618793	0.0200153	0.0212234	0.0820474	-0.0896868	0.123606	-0.187777	-0.126184	-0.0890756	0.109244	-0.270588	0.132468	0.315202	-0.0316272	0.0343774	0.176776	-0.290145	-0.272727	-0.240642	-0.211917	-0.104966	0.0249045	0.147746	-0.18961	-0.165164	0.212223	-0.14683	0.183804	0.189916	0.175554	-0.249503	-0.236975	-0.251337	-0.151108	-0.211917	-0.158442	-0.102521	0.202445	0.163636	-0.187777	-0.104049	0.0618793	0.0249045
P27694	0.100367	0.143774	0.143774	-0.0829641	-0.113827	0.0878533	-0.000763942	-0.0487395	-0.135672	-0.258976	-0.128801	0.0270435	0.154775	-0.106285	0.0557678	0.374484	-0.176471	0.262949	0.186555	-0.0319328	0.12605	0.47563	-0.352177	0.11505	-0.337815	-0.253476	-0.183499	0.107716	-0.10741	-0.0517953	-0.341788	0.466157	-0.473186	0.355539	0.351261	0.333843	-0.330481	-0.397097	-0.281589	-0.460046	-0.253476	-0.34576	-0.196944	0.263254	0.0878533	0.154775	-0.356455	-0.000763942	0.107716
P27695	0.00397797	0.096715	0.096715	0.0640183	-0.0560733	-0.0472116	0.0258212	-0.0453782	-0.297599	-0.295951	-0.0563789	-0.0178762	0.205806	-0.182564	0.122995	0.190527	0.0646295	0.0252101	-0.0313216	0.00626432	0.0777693	0.261421	-0.16272	0.0951872	-0.228419	-0.18136	-0.144079	0.0025974	-0.144385	-0.122078	-0.214362	0.267838	-0.347288	0.182277	0.183193	0.182888	-0.223835	-0.235141	-0.200306	-0.324064	-0.18136	-0.198778	-0.070741	0.193888	-0.0472116	0.205806	-0.312452	0.0258212	0.0025974
P27797	-0.295135	-0.0673797	-0.0673797	0.430099	0.248892	-0.409626	0.0065699	0.200306	-0.373374	-0.109549	0.102827	-0.26356	0.00534759	-0.292007	0.166387	-0.0533231	0.15783	-0.0166539	-0.226891	0.282811	-0.0524064	-0.0407945	-0.0197097	0.0545455	-0.178304	0.0276547	-0.173415	-0.244003	-0.0380443	-0.209473	0.0753247	0.062796	-0.134301	-0.121161	-0.11505	-0.0976318	-0.170665	-0.118411	-0.202139	-0.144691	0.0276547	0.0857143	0.276089	-0.023071	-0.409626	0.00534759	-0.386096	0.0065699	-0.244003
P27824	-0.426867	0.111077	0.111077	0.549885	0.213445	-0.544996	-0.222307	0.355844	-0.336587	-0.136746	-0.0719633	-0.544385	-0.217418	-0.126658	0.323759	-0.166692	0.0224599	-0.0710466	-0.139496	0.160275	-0.175248	0.0817418	-0.0175707	0.119022	-0.0964095	-0.111688	0.0340718	0.0670741	-0.0539343	0.1178	-0.0652406	0.0664629	-0.076547	0.0105424	0.0239878	0.0514897	-0.0942704	-0.0524064	-0.0982429	-0.0386555	-0.111688	-0.086631	0.0123759	0.128189	-0.544996	-0.217418	-0.158747	-0.222307	0.0670741
P28062	0.0535496	-0.360733	-0.360733	-0.0316272	0.413598	0.0279603	0.39893	-0.0438503	-0.0768758	-0.0169595	0.152024	0.205195	0.210695	-0.17293	-0.211917	0.109244	0.232391	0.0285714	-0.0252101	0.357372	0.244614	-0.127578	-0.0600458	-0.141329	-0.0973262	0.223224	-0.211612	-0.349427	-0.0563789	-0.227807	0.280672	0.0319328	-0.0521008	-0.277922	-0.283728	-0.309396	-0.092437	-0.108633	-0.125745	-0.111994	0.223224	0.324064	0.403514	-0.234836	0.0279603	0.210695	-0.373568	0.39893	-0.349427
P28065	0.143972	-0.124217	-0.124217	0.012987	0.351872	0.000763942	0.260504	0.104049	-0.382178	-0.284645	0.263866	-0.0355997	0.250726	-0.41219	-0.217112	0.0615737	0.324064	-0.257143	0.031016	0.0930481	0.182582	0.117494	-0.0249045	-0.186249	-0.18686	0.109549	-0.445073	-0.297785	-0.449656	-0.157219	0.165164	0.138273	-0.1233	-0.203667	-0.2	-0.187471	-0.17861	-0.171887	-0.203361	-0.138579	0.109549	0.182277	0.249198	-0.111994	0.000763942	0.250726	-0.352788	0.260504	-0.297785
P28066	-0.0570686	-0.391291	-0.391291	-0.172804	0.132468	0.151719	0.237892	-0.184721	-0.0886665	-0.172193	-0.052712	0.293506	0.368373	-0.141661	-0.179832	0.203056	0.269366	0.076547	-0.115355	0.194805	0.319786	0.0438503	-0.0270435	0.028877	-0.0744079	0.301757	-0.377235	-0.431322	-0.0536287	-0.114744	0.326203	0.00290298	-0.00870894	-0.30573	-0.317953	-0.36165	-0.0597403	-0.0909091	-0.0734912	-0.0881589	0.301757	0.368067	0.421238	-0.308174	0.151719	0.368373	-0.391902	0.237892	-0.431322
P28070	-0.0521726	-0.0673797	-0.0673797	-0.0771581	-0.0172651	0.0701299	0.0759358	-0.0982429	-0.143533	-0.328648	-0.112911	0.0487395	0.177998	-0.08228	-0.0579068	0.174332	0.216501	0.00412529	0.00932009	-0.00106952	0.341176	0.359817	-0.143468	0.142857	-0.196944	-0.0178762	-0.220168	-0.130023	-0.115661	-0.0557678	-0.0359053	0.271811	-0.247059	0.00595875	-0.0025974	-0.00290298	-0.187777	-0.272116	-0.172193	-0.275783	-0.0178762	-0.00473644	0.148052	0.0245989	0.0701299	0.177998	-0.365928	0.0759358	-0.130023
P28072	-0.352816	-0.254393	-0.254393	0.0835752	0.0771581	-0.0777693	0.134607	0.207639	-0.238331	0.0414057	0.00565317	0.103743	0.138579	-0.259948	0.0899924	0.0386555	-0.0261268	0.0747135	-0.358289	-0.0169595	0.106494	-0.165164	0.0435447	0.10741	0.104966	0.278228	0.0698243	-0.265699	0.406264	-0.0579068	0.279756	-0.216501	0.1233	-0.278839	-0.284339	-0.299007	0.105577	0.175248	0.108938	0.100993	0.278228	0.294118	0.364706	-0.283728	-0.0777693	0.138579	-0.0139037	0.134607	-0.265699
P28288	-0.386475	0.0325439	0.0325439	0.502827	0.220168	-0.490298	-0.158747	0.33751	-0.299171	-0.106188	0.0252101	-0.50191	-0.235447	-0.196777	0.301451	-0.182582	0.0524064	-0.0511841	-0.277311	0.132468	-0.126662	-0.0154316	0.00229183	0.0957983	-0.0218487	-0.0172651	0.0245989	-0.0621849	0.0212376	-0.00473644	0.0212376	-0.0252101	-0.020932	-0.0939649	-0.0863254	-0.0462949	-0.0215432	0.0184874	-0.0349885	0.000152788	-0.0172651	0.0145149	0.147441	0.0325439	-0.490298	-0.235447	-0.15783	-0.158747	-0.0621849
P28330	-0.262852	0.301451	0.301451	0.0322383	-0.109244	-0.0194041	-0.0997708	0.181054	0.13583	0.106799	0.140413	-0.177998	-0.261115	0.149557	0.031016	0.0643239	-0.203972	0.0756303	-0.0521008	0.0401833	-0.0148205	0.0728801	-0.0854087	0.00504202	0.0175707	-0.107716	0.116578	0.124828	-0.0481283	0.0572956	-0.12605	0.0297937	-0.0435447	0.126356	0.128801	0.151108	0.010848	0.012987	0.0300993	-0.0139037	-0.107716	-0.149885	-0.188083	0.120856	-0.0194041	-0.261115	0.163331	-0.0997708	0.124828
P28331	-0.2806	0.380596	0.380596	0.379068	0.124828	-0.365011	-0.060657	0.234836	-0.0622552	-0.034683	0.0741024	-0.31123	-0.125439	-0.0175299	0.142857	0.00106952	-0.0789916	-0.138579	0.116883	-0.0799083	-0.191444	0.122383	-0.193583	-0.0682964	-0.113827	-0.290145	0.0511841	0.347899	-0.207334	0.161497	-0.217723	0.134912	-0.0814362	0.115966	0.128189	0.177693	-0.114439	-0.144996	-0.105577	-0.0319328	-0.290145	-0.197861	-0.121161	0.302674	-0.365011	-0.125439	-0.103743	-0.060657	0.347899
P28482	-0.35098	0.191749	0.191749	0.0936593	-0.127884	-0.0964095	-0.130023	0.124217	-0.127497	-0.222918	-0.188694	0.0511841	0.226891	-0.0808587	0.274866	0.262949	-0.228724	0.164859	0.111688	-0.0417112	0.100688	0.333843	-0.262338	0.00198625	-0.2055	-0.216501	-0.0252101	0.185027	0.135218	0.0328495	-0.238197	0.252559	-0.253476	0.22903	0.227807	0.232697	-0.204889	-0.191749	-0.16822	-0.234225	-0.216501	-0.221696	-0.189305	0.21314	-0.0964095	0.226891	-0.0624905	-0.130023	0.185027
P28676	0.39489	-0.0404889	-0.0404889	-0.153247	0.0242934	0.163331	-0.0114591	0.00626432	-0.122781	-0.279144	-0.118105	0.111077	0.339954	-0.065066	0.0453782	0.179526	-0.0453782	0.0631016	0.115966	-0.0166539	0.198167	0.206417	0.0154316	0.110772	-0.00443086	0.0722689	-0.0572956	0.0160428	-0.232086	0.148052	-0.0948816	0.196028	-0.183804	0.160886	0.159358	0.116578	-0.00290298	-0.0484339	0.0285714	-0.153552	0.0722689	-0.149885	-0.231474	-0.0407945	0.163331	0.339954	0.0820474	-0.0114591	0.0160428
P28838	0.161567	-0.127578	-0.127578	0.160581	0.222002	-0.168831	0.103438	0.012987	-0.38092	-0.402292	0.0716578	-0.0432391	0.168526	-0.352493	0.0493506	-0.125745	0.347594	-0.137968	-0.139496	0.355233	0.175248	0.0799083	0.0459893	-0.368373	-0.18961	0.110772	-0.376318	-0.34851	-0.253782	-0.404736	0.144691	0.174026	-0.235752	-0.154775	-0.153858	-0.170359	-0.180138	-0.17372	-0.201222	-0.2822	0.110772	0.16547	0.251948	-0.107716	-0.168831	0.168526	-0.421849	0.103438	-0.34851
P28906	0.00581396	0.141024	0.141024	-0.0869366	-0.108633	0.044767	-0.161803	0.149274	0.0161926	-0.186555	-0.223835	-0.086631	0.0377387	0.0565379	0.16547	0.0362108	-0.207334	0.176471	0.330481	-0.245837	-0.192666	0.27945	-0.141329	0.13919	-0.068602	-0.271811	0.0273491	0.384263	0.102827	0.300535	-0.340565	0.165164	-0.0695187	0.352483	0.343621	0.344843	-0.0569901	-0.116578	-0.020932	-0.0493506	-0.271811	-0.355539	-0.424905	0.281895	0.044767	0.0377387	0.0517953	-0.161803	0.384263
P29144	0.129131	-0.119328	-0.119328	0.166998	0.0569901	-0.18136	-0.0722689	-0.00534759	-0.282192	-0.343621	-0.162108	-0.100993	0.114439	-0.231363	0.147746	-0.25042	0.171887	-0.0255157	-0.0194041	0.159664	0.0502674	0.115355	0.204584	-0.104966	-0.144079	0.0404889	-0.254087	-0.229641	-0.175859	-0.22628	-0.0432391	0.220474	-0.246448	0.136134	0.134912	0.0582124	-0.132162	-0.143468	-0.13369	-0.280978	0.0404889	-0.0863254	-0.00932009	-0.0190985	-0.18136	0.114439	-0.31123	-0.0722689	-0.229641
P29218	-0.227815	-0.026738	-0.026738	0.320703	0.100993	-0.314591	0.00901451	0.150802	-0.470216	-0.306952	-0.052712	-0.207945	-0.0481283	-0.46778	0.324675	0.0255157	0.00351413	0.0245989	-0.116883	0.365623	-0.00229183	0.160275	-0.172804	-0.275783	-0.279756	-0.0832697	-0.238197	-0.233308	-0.0542399	-0.331704	-0.00748663	0.22903	-0.295034	-0.0423224	-0.0325439	-0.0291826	-0.280978	-0.230863	-0.272422	-0.322842	-0.0832697	0.0349885	0.266005	0.0811306	-0.314591	-0.0481283	-0.493659	0.00901451	-0.233308
P29401	-0.138617	-0.14194	-0.14194	0.0588235	0.0151261	-0.0618793	0.108633	-0.132773	-0.251851	-0.0756303	-0.0343774	0.117494	0.223529	-0.308274	0.0789916	0.232086	0.0695187	0.0896868	-0.0695187	0.182888	0.144079	0.0374332	-0.133384	0.0236822	-0.208862	0.0481283	-0.287701	-0.314286	-0.0371276	-0.230558	0.0612681	0.0997708	-0.187166	-0.0646295	-0.0603514	-0.0835752	-0.202445	-0.180749	-0.191138	-0.202445	0.0481283	0.0912147	0.266005	-0.0533231	-0.0618793	0.223529	-0.385791	0.108633	-0.314286
P29590	-0.119186	0.431322	0.431322	0.392208	0.166998	-0.399236	-0.15783	0.405653	-0.216636	-0.324064	-0.0689076	-0.372345	-0.115355	-0.123973	0.295951	-0.0524064	-0.0466005	-0.0414057	0.13094	0.224752	0.121467	0.353705	-0.334454	-0.359817	-0.284645	-0.344538	0.00320856	0.308785	-0.154163	-0.0725745	-0.269977	0.335676	-0.283728	0.159664	0.172193	0.231169	-0.284339	-0.304507	-0.275172	-0.245531	-0.344538	-0.240336	-0.18136	0.365928	-0.399236	-0.115355	-0.21039	-0.15783	0.308785
P29692	-0.182375	-0.471658	-0.471658	0.0499618	0.219251	-0.0600458	0.148969	-0.10191	-0.121838	-0.144996	-0.0557678	0.0478228	0.179221	-0.111654	-0.0771581	-0.0319328	0.251031	0.0117647	-0.233919	0.0597403	0.207334	-0.0435447	0.188388	0.204278	0.000152788	0.30084	-0.280978	-0.425516	0.00962567	-0.0588235	0.282506	-0.0362108	-0.00229183	-0.209473	-0.222918	-0.289228	0.0139037	0.00198625	0.00106952	-0.0811306	0.30084	0.276089	0.349427	-0.302979	-0.0600458	0.179221	-0.352177	0.148969	-0.425516
P29966	0.0832314	0.138579	0.138579	-0.0227655	0.144385	0.00381971	0.0646295	-0.00443086	0.0842647	-0.0203209	-0.0533231	0.0490451	0.17097	0.0416928	-0.10466	-0.020932	0.0985485	-0.0401833	0.0887701	-0.118105	-0.00809778	0.137051	-0.042628	-0.183804	-0.0881589	-0.106799	-0.0576012	0.108021	-0.0013751	-0.117494	-0.0979374	0.13369	-0.132468	0.115355	0.105271	0.0851031	-0.0731856	-0.126967	-0.0612681	-0.175554	-0.106799	-0.0783804	-0.174637	0.113827	0.00381971	0.17097	-0.200306	0.0646295	0.108021
P29992	-0.100673	0.259587	0.259587	0.242475	0.256226	-0.266616	0.157525	0.420015	-0.229055	0.133079	0.246448	-0.0737968	0.0377387	-0.314433	0.114133	0.104966	-0.338426	0.223835	0.00687548	0.113827	-0.238503	-0.0695187	-0.244003	-0.281283	-0.172804	-0.240031	-0.0444614	0.225363	0.0371276	-0.0899924	-0.192666	-0.0300993	-0.00779221	0.110772	0.118717	0.158136	-0.165164	-0.109244	-0.159664	0.0291826	-0.240031	-0.164248	-0.106188	0.240947	-0.266616	0.0377387	-0.131551	0.157525	0.225363
P30038	-0.0795594	-0.0970206	-0.0970206	0.0982429	-0.00595875	-0.0817418	-0.0490451	-0.0429335	-0.00235815	-0.276089	-0.0554622	-0.0349885	-0.0359053	-0.0435879	0.14194	-0.131245	0.0655462	-0.171887	-0.251948	0.248587	0.32987	0.00565317	0.140413	-0.467685	0.0285714	0.22903	-0.200306	-0.383346	-0.116272	-0.306035	0.244003	0.0285714	-0.0252101	-0.24767	-0.24217	-0.250115	0.0245989	0.0414057	-0.0013751	-0.0854087	0.22903	0.258976	0.276089	-0.224446	-0.0817418	-0.0359053	-0.172193	-0.0490451	-0.383346
P30040	-0.279529	-0.146524	-0.146524	0.40382	0.278839	-0.398014	0.0872422	0.203056	-0.499457	-0.172193	0.0481283	-0.226585	-0.0178762	-0.414717	0.255004	-0.0582124	0.193583	-0.129717	-0.290756	0.266005	0.137662	-0.0679908	0.0123759	-0.0206264	-0.159053	0.0670741	-0.12055	-0.335676	0.134301	-0.339954	0.117189	0.050573	-0.18411	-0.130328	-0.121467	-0.122995	-0.159358	-0.0799083	-0.179526	-0.195111	0.0670741	0.122078	0.306035	-0.068602	-0.398014	-0.0178762	-0.328953	0.0872422	-0.335676
P30041	-0.267442	-0.0514897	-0.0514897	-0.0270435	-0.0398778	0.0304049	0.165775	-0.111077	-0.0361583	0.0588235	0.128189	0.256226	0.247364	-0.110391	-0.0340718	0.242781	0.0261268	0.147746	-0.137357	0.0398778	0.15508	-0.00320856	-0.144691	0.0224599	-0.150802	-0.0105424	-0.116272	-0.188999	0.0939649	-0.252559	0.0175707	0.0398778	-0.165164	-0.0398778	-0.0493506	-0.0508785	-0.145607	-0.130634	-0.132773	-0.196944	-0.0105424	0.0704354	0.203667	-0.00504202	0.0304049	0.247364	-0.289228	0.165775	-0.188999
P30042	0.00872094	-0.121772	-0.121772	0.267227	0.375401	-0.243392	0.180443	0.250115	-0.278419	0.0872422	0.250726	-0.162414	-0.124523	-0.279847	-0.0466005	-0.157219	0.283728	-0.282811	-0.331092	0.172498	0.285256	-0.198167	0.0661574	-0.194194	0.0123759	0.211306	0.0291826	-0.34026	0.105271	-0.346371	0.297479	-0.0811306	-0.0181818	-0.335982	-0.326203	-0.297785	0.00626432	0.0689076	-0.0242934	-0.0279603	0.211306	0.307563	0.392819	-0.221085	-0.243392	-0.124523	-0.122078	0.180443	-0.34026
P30043	-0.00305998	0.144996	0.144996	-0.0218487	0.0169595	0.0291826	0.173415	-0.0713522	0.0391453	0.0194041	0.25042	0.193583	0.172193	0.00994941	-0.0673797	0.0661574	0.00168067	0.0145149	-0.164248	-0.0307105	0.052712	-0.00748663	-0.00993125	-0.30084	-0.0747135	-0.131245	0.0951872	0.0242934	0.00534759	-0.338732	-0.119328	0.0417112	-0.18136	0.0695187	0.0560733	0.0811306	-0.0753247	-0.0704354	-0.0652406	-0.22139	-0.131245	-0.068602	-0.0615737	0.128495	0.0291826	0.172193	-0.152941	0.173415	0.0242934
P30044	-0.286261	-0.0438503	-0.0438503	0.331398	0.218946	-0.341482	0.0551566	0.293201	-0.343347	-0.0255157	0.193583	-0.135523	-0.0511841	-0.332279	0.105577	-0.109855	0.32437	-0.239725	-0.255921	0.126662	0.259587	-0.0881589	-0.031016	-0.195416	-0.00168067	0.112299	0.062796	-0.205806	0.24217	-0.21314	0.236975	-0.0964095	0.0145149	-0.321314	-0.320397	-0.262338	-0.00748663	0.0429335	-0.0197097	-0.00168067	0.112299	0.283422	0.337815	-0.124523	-0.341482	-0.0511841	-0.0496562	0.0551566	-0.205806
P30046	-0.252754	-0.13919	-0.13919	0.12055	0.0991597	-0.126967	0.0774637	-0.0893812	-0.148721	-0.0661574	0.1178	0.0918258	0.190527	-0.122551	0.0939649	0.192666	-0.0300993	0.137968	-0.134301	0.161497	0.126967	0.012987	-0.0459893	-0.00718105	-0.167303	0.0808251	-0.230863	-0.285561	-0.0132926	-0.169137	0.0521008	0.0631016	-0.161803	-0.0429335	-0.0450726	-0.0618793	-0.160886	-0.13644	-0.148358	-0.195111	0.0808251	0.0682964	0.172498	-0.0860199	-0.126967	0.190527	-0.244003	0.0774637	-0.285561
P30048	0.0699205	-0.0539343	-0.0539343	0.166998	0.171581	-0.159664	0.0582124	0.117189	-0.251536	-0.181665	0.148663	-0.109549	-0.0557678	-0.207042	-0.0484339	-0.158747	0.390374	-0.352788	-0.23453	0.14958	0.369901	0.0297937	0.0655462	-0.358594	0.0285714	0.212529	0.00565317	-0.229947	-0.0157372	-0.22628	0.290451	0.0194041	-0.0569901	-0.336898	-0.335676	-0.301451	0.0233766	0.0200153	0.0175707	-0.0899924	0.212529	0.311536	0.30573	-0.216501	-0.159664	-0.0557678	-0.0634072	0.0582124	-0.229947
P30049	0.0688495	-0.0459893	-0.0459893	0.138273	0.208862	-0.126967	0.10466	0.156914	-0.210347	-0.119939	0.185943	-0.0731856	-0.0340718	-0.221572	-0.0872422	-0.179526	0.354927	-0.336287	-0.299312	0.12605	0.335676	-0.0490451	0.0982429	-0.384568	0.0643239	0.246142	-0.0215432	-0.260199	-0.0224599	-0.269672	0.336898	-0.0612681	0.0111536	-0.383957	-0.38304	-0.34576	0.0594347	0.0774637	0.0432391	-0.0255157	0.246142	0.354622	0.317036	-0.249198	-0.126967	-0.0340718	-0.0429335	0.10466	-0.260199
P30050	-0.124694	-0.159664	-0.159664	0.240947	0.277311	-0.230863	0.0441558	0.0411001	-0.228741	-0.224446	-0.0890756	-0.178915	0.16822	-0.0641184	0.0615737	-0.0404889	0.290145	-0.132468	-0.0252101	0.0065699	-0.00290298	0.115661	-0.00595875	0.135523	-0.15783	-0.0181818	-0.0270435	-0.0386555	0.0542399	-0.0417112	0.00504202	0.132468	-0.140413	-0.0734912	-0.078686	-0.0401833	-0.143468	-0.161803	-0.152636	-0.16822	-0.0181818	0.0380443	0.13369	0.0218487	-0.230863	0.16822	-0.361039	0.0441558	-0.0386555
P30084	0.0250918	-0.0462949	-0.0462949	0.277311	0.2822	-0.274866	0.112911	0.253476	-0.352308	-0.162414	0.183193	-0.198167	-0.142857	-0.32454	0.020932	-0.160275	0.313369	-0.240642	-0.179221	0.247059	0.360122	0.0487395	-0.0352941	-0.352177	-0.135218	0.0643239	-0.0395722	-0.288923	0.0499618	-0.40932	0.139496	0.156608	-0.212223	-0.189916	-0.184721	-0.157525	-0.139496	-0.122689	-0.163942	-0.238197	0.0643239	0.166692	0.310313	-0.0698243	-0.274866	-0.142857	-0.286478	0.112911	-0.288923
P30085	-0.100061	-0.042628	-0.042628	0.130634	0.0154316	-0.125439	0.00870894	-0.0120703	-0.186294	-0.15508	-0.0887701	0.062796	0.194805	-0.19504	0.181971	0.133995	0.078686	0.0792972	-0.259282	0.0835752	0.202445	0.121467	-0.0814362	0.0438503	-0.0802139	0.034683	-0.131245	-0.17097	0.0667685	-0.212223	0.020932	0.135523	-0.247976	-0.00809778	-0.0132926	-0.0432391	-0.0753247	-0.0887701	-0.0484339	-0.275172	0.034683	0.0392666	0.148969	-0.0349885	-0.125439	0.194805	-0.287701	0.00870894	-0.17097
P30086	-0.408201	-0.0762414	-0.0762414	0.132162	-0.0139037	-0.111383	0.020932	-0.0300993	-0.0482635	0.0695187	0.0420168	0.0594347	0.116272	-0.0644343	0.0863254	0.153247	-0.031016	0.14958	-0.229335	0.0979374	0.0316272	-0.0472116	-0.0417112	0.182277	-0.0811306	0.0854087	-0.105882	-0.256837	0.0624905	-0.141635	0.0835752	0.00106952	-0.106799	-0.0771581	-0.0796028	-0.0961039	-0.0777693	-0.0429335	-0.0731856	-0.128801	0.0854087	0.0957983	0.236364	-0.0881589	-0.111383	0.116272	-0.225057	0.020932	-0.256837
P30101	-0.375306	-0.0414057	-0.0414057	0.493354	0.313063	-0.481436	-0.0340718	0.290145	-0.373374	-0.0970206	0.0582124	-0.332315	0.00870894	-0.247788	0.253782	-0.0600458	0.0811306	-0.010848	-0.243086	0.171581	-0.0661574	-0.0297937	0.0178762	0.150497	-0.10741	0.0105424	-0.078686	-0.138273	0.0135982	-0.0679908	0.0123759	0.0493506	-0.140718	-0.020932	-0.0148205	-0.020932	-0.0997708	-0.0508785	-0.106799	-0.130328	0.0105424	-0.00320856	0.119022	0.00198625	-0.481436	0.00870894	-0.258365	-0.0340718	-0.138273
P30153	-0.129743	-0.176471	-0.176471	0.205806	0.339037	-0.188694	0.374179	0.119633	-0.451979	0.0212376	0.280672	0.0670741	0.211612	-0.468412	-0.0194041	0.094576	0.100688	0.000458365	-0.199389	0.143163	-0.0695187	-0.159969	-0.0799083	-0.10191	-0.209167	0.0328495	-0.235447	-0.324675	0.0835752	-0.38793	0.0921314	0.000763942	-0.13644	-0.125745	-0.123911	-0.132162	-0.203667	-0.1178	-0.232391	-0.157525	0.0328495	0.137968	0.342093	-0.0462949	-0.188694	0.211612	-0.4411	0.374179	-0.324675
P30405	0.154835	0.190527	0.190527	0.100076	0.176165	-0.0744079	0.0716578	0.142857	-0.127812	-0.201833	0.226585	-0.150497	0.00687548	-0.135186	-0.0438503	-0.0508785	0.180749	-0.267227	-0.0181818	-0.0148205	0.201528	0.167609	-0.0863254	-0.361039	-0.172498	-0.0343774	-0.151108	-0.122383	-0.277005	-0.32162	-0.0169595	0.196639	-0.224752	-0.0655462	-0.0582124	-0.00809778	-0.171887	-0.175554	-0.16822	-0.222002	-0.0343774	0.0123759	0.0927426	0.0462949	-0.0744079	0.00687548	-0.172498	0.0716578	-0.122383
P30519	-0.183905	0.18961	0.18961	0.2822	0.319481	-0.251337	0.162108	0.302979	-0.191168	0.132162	0.324981	-0.205806	0.00901451	-0.114181	-0.0796028	-0.177998	0.0643239	-0.235141	-0.0954927	-0.243086	-0.354622	-0.114744	-0.0524064	-0.285561	-0.12055	-0.112299	0.140718	0.0854087	0.0860199	-0.203361	-0.0154316	-0.0948816	-0.000763942	-0.144691	-0.140718	-0.0475172	-0.114744	-0.026738	-0.116883	0.0166539	-0.112299	0.0441558	0.094576	0.110466	-0.251337	0.00901451	-0.119633	0.162108	0.0854087
P30520	-0.269431	0.270283	0.270283	0.209778	-0.0496562	-0.225057	-0.118717	0.138579	-0.166171	-0.220168	0.0304049	-0.164248	-0.138579	-0.0851227	0.195722	0.0453782	-0.0224599	0.128189	-0.0126814	0.280978	0.0988541	0.309702	-0.335982	-0.214668	-0.314286	-0.260199	-0.0481283	0.0826585	-0.0988541	-0.199694	-0.176165	0.279144	-0.378457	0.0973262	0.0979374	0.118717	-0.31673	-0.314897	-0.266616	-0.371429	-0.260199	-0.124523	0.0450726	0.255615	-0.225057	-0.138579	-0.275783	-0.118717	0.0826585
P30533	-0.401775	0.100076	0.100076	0.347288	0.113522	-0.396486	-0.199694	0.434072	-0.267257	-0.199694	-0.319481	-0.265088	0.00993125	-0.261369	0.365317	-0.179832	0.0313216	-0.108327	-0.0142093	-0.00870894	0.0649351	0.062796	0.0236822	0.0563789	0.086631	-0.0462949	0.161497	0.225057	0.287701	0.244614	-0.00993125	-0.0533231	0.135523	-0.0126814	-0.00870894	0.000152788	0.0951872	0.0737968	0.094576	0.151719	-0.0462949	-0.0190985	-0.0576012	0.0579068	-0.396486	0.00993125	0.0560733	-0.199694	0.225057
P30536	-0.000611996	0.227196	0.227196	0.211612	0.14683	-0.199389	-0.0435447	0.332926	-0.226068	-0.121467	0.139496	-0.329565	-0.26356	-0.149873	0.0982429	-0.111688	0.0954927	-0.204584	0.0025974	0.166387	0.0181818	0.192055	-0.196333	-0.464629	-0.184416	-0.0731856	-0.0276547	-0.0291826	0.0212376	-0.280367	0.0261268	0.157219	-0.13919	-0.122995	-0.113522	-0.0270435	-0.192055	-0.146218	-0.191749	-0.139801	-0.0731856	0.0566845	0.103438	0.0731856	-0.199389	-0.26356	-0.0624905	-0.0435447	-0.0291826
P30622	-0.110312	-0.0181818	-0.0181818	0.0459893	0.0664629	-0.054851	0.0582124	0.161803	-0.0448049	-0.0921314	-0.0514897	0.0609626	0.187471	-0.153663	0.0414057	-0.203667	0.238197	-0.0270435	-0.181665	0.222002	0.0212376	-0.102215	0.0215432	-0.272727	0.110466	0.129717	0.125439	0.00412529	0.0349885	-0.112605	0.207639	-0.176165	0.149885	-0.304813	-0.313369	-0.283422	0.118717	0.105271	0.12605	0.1233	0.129717	0.28495	0.2822	-0.118411	-0.054851	0.187471	-0.0854087	0.0582124	0.00412529
P30626	0.464046	0.0102368	0.0102368	-0.324064	-0.0264324	0.338121	0.111077	-0.121161	0.0691725	0.0588235	-0.0252101	0.386096	0.517494	0.0578013	-0.0618793	0.354011	-0.306341	0.199083	0.238197	-0.274255	-0.124828	0.020932	-0.00229183	0.229641	0.020932	0.0282659	-0.0997708	0.11505	-0.130634	0.224446	-0.17372	0.0417112	-0.0215432	0.261421	0.262032	0.207334	0.028877	0.0132926	0.0600458	0.0194041	0.0282659	-0.222613	-0.357066	-0.0065699	0.338121	0.517494	0.229947	0.111077	0.11505
P30740	-0.122399	0.331398	0.331398	0.143468	-0.0637128	-0.138273	-0.0395722	0.0539343	-0.181263	-0.255309	-0.00412529	0.00809778	0.168526	-0.121762	0.188694	0.144079	0.0438503	0.0896868	-0.0377387	0.299312	0.249809	0.28495	-0.231474	-0.143468	-0.320703	-0.340565	-0.018793	0.10191	-0.186249	-0.331704	-0.305424	0.326814	-0.419099	0.228419	0.230863	0.262338	-0.319481	-0.32712	-0.308785	-0.409931	-0.340565	-0.254087	-0.108327	0.350344	-0.138273	0.168526	-0.344232	-0.0395722	0.10191
P30837	0.206702	-0.0579068	-0.0579068	-0.232391	-0.171581	0.222307	-0.0487395	-0.0954927	0.115549	-0.235141	-0.179832	0.147441	0.141329	0.0402714	-0.0423224	-0.239419	0.189916	-0.0722689	-0.192055	0.140718	0.0679908	-0.0126814	0.275783	-0.339343	0.187166	0.244003	-0.0355997	-0.24767	-0.0826585	-0.237892	0.197555	-0.0854087	0.120856	-0.206723	-0.217112	-0.229641	0.192666	0.15508	0.159358	0.0569901	0.244003	0.212529	0.149274	-0.220168	0.222307	0.141329	-0.0508785	-0.0487395	-0.24767
P30876	-0.0374847	0.288312	0.288312	0.310313	0.0600458	-0.320397	-0.134912	0.24767	-0.311276	-0.267838	-0.0872422	-0.265393	0.138273	-0.298324	0.275172	-0.233919	0.179221	-0.314286	-0.114133	-0.171276	-0.103743	0.0970206	0.10191	-0.179832	0.108327	-0.158136	0.152941	0.329259	-0.132468	0.0964095	-0.132162	-0.00443086	0.0190985	0.0340718	0.0377387	0.0896868	0.116578	0.0634072	0.136134	0.0508785	-0.158136	-0.117189	-0.146524	0.179526	-0.320397	0.138273	-0.0206264	-0.134912	0.329259
P31040	0.0810894	-0.0646295	-0.0646295	0.21864	0.316425	-0.202445	0.0991597	0.203667	-0.327626	-0.155386	0.131551	-0.204889	-0.0517953	-0.256158	0.0670741	-0.0304049	0.169442	-0.208862	-0.113827	0.142857	0.236975	0.0407945	-0.0756303	-0.216501	-0.181054	0.0151261	-0.092437	-0.233308	0.038961	-0.362261	0.0609626	0.169137	-0.248281	-0.0890756	-0.0789916	-0.0554622	-0.182888	-0.12605	-0.206417	-0.246142	0.0151261	0.0646295	0.175248	-0.0264324	-0.202445	-0.0517953	-0.263866	0.0991597	-0.233308
P31146	0.398409	0.0695187	0.0695187	-0.060657	0.0762414	0.0728801	0.0337662	-0.113827	-0.208461	-0.321008	0.046906	0.0163484	0.296257	-0.145451	-0.0725745	-0.0624905	0.248281	-0.186555	-0.00748663	-0.0197097	0.0631016	0.2055	0.161497	-0.108633	-0.130328	-0.0499618	-0.253782	-0.0734912	-0.453629	-0.213751	-0.116883	0.246753	-0.290451	0.148663	0.147135	0.123911	-0.1178	-0.155997	-0.108021	-0.304202	-0.0499618	-0.139801	-0.144385	0.0618793	0.0728801	0.296257	-0.235752	0.0337662	-0.0734912
P31150	-0.0286108	-0.096715	-0.096715	-0.19725	0.0105424	0.170665	0.187777	-0.0860199	-0.0581678	-0.18136	-0.0450726	0.297173	0.340871	-0.132343	-0.0973262	0.26081	-0.0386555	0.299312	-0.0499618	0.204278	0.307257	0.190833	-0.115661	-0.0841864	-0.177693	0.0829641	-0.323453	-0.279144	-0.163025	-0.176471	0.0111536	0.182582	-0.236669	0.042628	0.0331551	-0.0438503	-0.163636	-0.2055	-0.138579	-0.283117	0.0829641	0.028877	0.0814362	-0.0652406	0.170665	0.340871	-0.385485	0.187777	-0.279144
P31153	-0.314872	0.192972	0.192972	0.181971	0.14683	-0.150802	0.190222	0.147135	-0.155481	0.0435447	0.307869	-0.0649351	-0.0493506	-0.168034	-0.0985485	0.212834	0.0172651	-0.0221543	-0.0249045	0.0982429	0.0933537	0.151413	-0.330176	-0.102521	-0.279756	-0.167914	-0.185638	-0.0631016	-0.151108	-0.224141	-0.0634072	0.204278	-0.25806	-0.0013751	0.00443086	0.0215432	-0.28495	-0.256532	-0.282506	-0.241558	-0.167914	-0.00901451	0.209473	0.151719	-0.150802	-0.0493506	-0.315814	0.190222	-0.0631016
P31689	-0.0875154	0.103132	0.103132	0.146218	0.0615737	-0.124217	-0.0444614	0.13369	-0.154852	-0.311536	-0.110772	-0.190833	0.122383	-0.0724885	0.219251	0.189916	-0.116578	0.102521	0.125134	0.0126814	-0.0899924	0.378762	-0.219251	-0.0475172	-0.307257	-0.18411	-0.268449	-0.0472116	-0.132773	-0.137357	-0.255004	0.370512	-0.305118	0.189305	0.193583	0.227196	-0.296257	-0.312147	-0.289228	-0.311841	-0.18411	-0.224141	-0.0453782	0.208862	-0.124217	0.122383	-0.410237	-0.0444614	-0.0472116
P31930	0.303091	-0.122995	-0.122995	0.0838808	0.190527	-0.0603514	0.161803	-0.0679908	-0.217579	-0.114133	0.22903	0.00229183	0.038961	-0.277794	-0.13094	-0.0927426	0.407792	-0.375095	-0.166998	0.100382	0.266005	-0.0462949	0.0692131	-0.410848	-0.0221543	0.238503	-0.248587	-0.412681	-0.138273	-0.372651	0.306035	0.0511841	-0.0530176	-0.363789	-0.357678	-0.317036	-0.020932	-0.0395722	-0.0557678	-0.104966	0.238503	0.341788	0.401986	-0.249503	-0.0603514	0.038961	-0.251642	0.161803	-0.412681
P31937	0.0347308	0.0710466	0.0710466	0.25317	0.150802	-0.23453	0.00595875	0.210695	-0.254209	-0.17372	0.118717	-0.185638	-0.106494	-0.338438	0.0979374	-0.0988541	0.148663	-0.223835	-0.162414	0.155997	0.262949	0.0948816	-0.0579068	-0.458824	-0.0731856	0.0964095	-0.12055	-0.219862	-0.0643239	-0.309091	0.161192	0.139801	-0.150802	-0.202139	-0.195722	-0.162108	-0.0792972	-0.0756303	-0.0851031	-0.180749	0.0964095	0.172193	0.23453	-0.094576	-0.23453	-0.106494	-0.192055	0.00595875	-0.219862
P31939	-0.0283048	-0.105271	-0.105271	0.0884645	0.119022	-0.0991597	0.171581	-0.00626432	-0.25641	-0.213751	0.152941	0.0912147	0.1178	-0.257895	0.0704354	0.00290298	0.149885	0.0371276	-0.223529	0.273033	0.301146	0.00412529	-0.0511841	-0.244614	-0.176471	0.0392666	-0.251948	-0.341482	-0.0615737	-0.413904	0.058518	0.11016	-0.262949	-0.0560733	-0.0600458	-0.0933537	-0.173415	-0.152024	-0.172193	-0.299618	0.0392666	0.0912147	0.216196	-0.0414057	-0.0991597	0.1178	-0.36929	0.171581	-0.341482
P31942	-0.273868	0.0554622	0.0554622	0.31123	-0.00962567	-0.348816	-0.36715	0.140413	-0.174346	-0.0783804	-0.372345	-0.386402	-0.178304	-0.180984	0.366539	-0.111994	-0.11016	0.0392666	-0.0939649	-0.127884	-0.0588235	0.139801	0.0334607	0.210695	0.078686	-0.00290298	0.0462949	0.070741	0.105882	0.252254	-0.0435447	0.070741	-0.0704354	0.118105	0.12605	0.0808251	0.084492	0.044767	0.124523	-0.0475172	-0.00290298	-0.12605	-0.148969	0.0166539	-0.348816	-0.178304	-0.0206264	-0.36715	0.070741
P31943	-0.148409	0.230863	0.230863	0.241558	-0.084492	-0.255309	-0.315202	0.100688	-0.0809632	-0.274561	-0.325286	-0.347899	-0.0615737	-0.0928611	0.31123	-0.0887701	-0.0438503	-0.0472116	0.130634	-0.16547	-0.237586	0.301146	-0.0725745	-0.0252101	-0.0224599	-0.183804	-0.0157372	0.25806	-0.108327	0.212834	-0.206112	0.202139	-0.104049	0.166998	0.171276	0.187166	-0.0126814	-0.0942704	0.020932	-0.0918258	-0.183804	-0.21314	-0.212834	0.209167	-0.255309	-0.0615737	-0.130328	-0.315202	0.25806
P31946	-0.0622706	-0.127273	-0.127273	-0.00779221	0.159053	0.0139037	0.268144	-0.0569901	-0.132843	-0.0255157	0.0441558	0.138579	0.254698	-0.141029	-0.0997708	0.275172	0.0362108	0.147746	-0.0514897	-0.0117647	0.0979374	0.118411	-0.190222	0.125745	-0.236669	-0.0166539	-0.266921	-0.194194	-0.0386555	-0.162414	-0.023071	0.157219	-0.223529	0.0025974	-0.00351413	-0.0224599	-0.223835	-0.242475	-0.2055	-0.251642	-0.0166539	0.0172651	0.19725	0.0181818	0.0139037	0.254698	-0.487242	0.268144	-0.194194
P31948	-0.200276	-0.0667685	-0.0667685	0.128495	0.120244	-0.135523	0.16272	-0.062796	-0.257982	-0.105577	0.119328	0.0753247	0.285561	-0.209569	-0.0371276	0.0615737	0.294118	-0.0985485	-0.213751	-0.0297937	0.0985485	0.0282659	0.0435447	0.0206264	-0.092437	-0.000458365	-0.135829	-0.139496	0.0132926	-0.2055	0.018793	0.0542399	-0.192972	-0.000152788	-0.0123759	-0.0438503	-0.0796028	-0.0832697	-0.0679908	-0.230558	-0.000458365	0.0462949	0.0942704	-0.00504202	-0.135523	0.285561	-0.327731	0.16272	-0.139496
P31949	0.00474297	-0.437433	-0.437433	-0.13644	0.32162	0.160275	0.449656	-0.0783804	-0.155638	0.160275	0.15783	0.334454	0.342093	-0.266107	-0.320092	0.224446	0.115966	-0.0710466	-0.147135	-0.0407945	0.125134	-0.206723	-0.0065699	-0.0918258	-0.0450726	0.397403	-0.2767	-0.489992	0.172804	-0.222918	0.46738	-0.170359	0.174637	-0.504354	-0.502521	-0.474408	-0.0395722	0.0304049	-0.086631	0.12055	0.397403	0.506494	0.567303	-0.427655	0.160275	0.342093	-0.234836	0.449656	-0.489992
P32119	-0.106946	-0.278228	-0.278228	-0.104049	0.234225	0.13919	0.423377	-0.111383	0.0325425	0.19725	0.351261	0.32162	0.328648	-0.0707513	-0.347288	0.168831	0.0939649	0.0759358	-0.211306	-0.00565317	0.0817418	-0.22628	0.104966	0.0649351	-0.0508785	0.224752	-0.280367	-0.444156	-0.0349885	-0.289534	0.196333	-0.094576	-0.000763942	-0.148969	-0.162414	-0.207945	-0.0404889	-0.0013751	-0.0780749	-0.0658518	0.224752	0.219862	0.290145	-0.229641	0.13919	0.328648	-0.310008	0.423377	-0.444156
P32455	0.242809	-0.0218487	-0.0218487	0.167914	0.319481	-0.169748	0.177693	0.150497	-0.387995	-0.372345	0.0655462	-0.130634	0.150497	-0.376498	0.0285714	-0.0441558	0.274866	-0.172498	0.0215432	0.0915202	0.123606	0.256226	-0.134912	-0.3534	-0.306341	-0.0352941	-0.39343	-0.184416	-0.220779	-0.375707	0.00534759	0.320397	-0.340871	-0.0395722	-0.0398778	-0.0297937	-0.295951	-0.312452	-0.28984	-0.374484	-0.0352941	0.0285714	0.167303	0.0398778	-0.169748	0.150497	-0.503743	0.177693	-0.184416
P32969	-0.242809	-0.333537	-0.333537	0.338732	0.438044	-0.336593	0.128495	0.145913	-0.396641	-0.143163	0.00534759	-0.287395	0.0487395	-0.295955	0.0175707	-0.0212376	0.358594	-0.223224	-0.129106	0.0438503	0.125439	0.0218487	0.0355997	0.205806	-0.132468	0.146218	-0.163025	-0.27945	0.0545455	-0.052712	0.207334	0.0618793	-0.0789916	-0.227196	-0.225974	-0.212223	-0.121772	-0.10741	-0.143774	-0.11016	0.146218	0.208556	0.361039	-0.152636	-0.336593	0.0487395	-0.413598	0.128495	-0.27945
P33121	0.328642	0.00901451	0.00901451	-0.152636	-0.0591291	0.162108	0.0420168	-0.0808251	0.0595827	-0.0961039	0.12055	0.0667685	-0.0792972	-0.0172141	-0.052712	0.0817418	-0.0637128	0.036822	0.0533231	0.0927426	0.140718	0.0820474	-0.11505	-0.324981	-0.0282659	0.101604	-0.108021	-0.139496	-0.0135982	-0.151719	0.0496562	0.111077	-0.0802139	-0.0475172	-0.0499618	-0.0438503	-0.0313216	-0.0744079	-0.0279603	-0.111688	0.101604	0.0594347	0.0411001	-0.0948816	0.162108	-0.0792972	0.0013751	0.0420168	-0.139496
P33176	-0.0728275	-0.182582	-0.182582	-0.100688	0.22903	0.110772	0.282811	0.0863254	-0.0603687	0.0145149	0.196028	0.108633	0.16822	-0.0761209	-0.248281	0.0747135	0.086631	0.113827	-0.21314	-0.0313216	0.102827	-0.0013751	-0.0438503	0.0111536	-0.00534759	0.182277	-0.199389	-0.277617	-0.0456837	-0.0597403	0.172193	-0.062796	0.0135982	-0.197555	-0.210084	-0.225668	0.00443086	-0.000152788	0.00626432	-0.0197097	0.182277	0.207639	0.228724	-0.172193	0.110772	0.16822	-0.236669	0.282811	-0.277617
P33316	-0.177632	0.130328	0.130328	0.32162	0.0355997	-0.324675	-0.159969	0.110466	-0.170573	-0.307257	-0.0114591	-0.199694	-0.076547	-0.14324	0.160581	-0.0438503	0.200306	-0.203361	-0.11016	0.135829	0.396791	0.24492	-0.0768526	-0.299312	-0.0695187	0.00168067	-0.000763942	-0.00932009	-0.0294882	-0.0890756	0.054851	0.208556	-0.201833	-0.0884645	-0.0887701	-0.0643239	-0.0728801	-0.121467	-0.0615737	-0.230558	0.00168067	0.0698243	0.0762414	0.000152788	-0.324675	-0.076547	-0.124217	-0.159969	-0.00932009
P34896	-0.0968483	0.17097	0.17097	0.0132926	-0.198778	-0.0160428	-0.0401833	0.0579068	-0.232357	-0.354622	-0.207945	0.119328	0.256226	-0.400503	0.277617	0.131245	-0.0753247	0.145913	0.0597403	0.152636	0.174943	0.291979	-0.262643	-0.180443	-0.18411	-0.17097	-0.159358	0.0637128	-0.119328	-0.151719	-0.156608	0.269366	-0.257754	0.127273	0.127273	0.113522	-0.182582	-0.228113	-0.156303	-0.255004	-0.17097	-0.115355	0.0539343	0.177082	-0.0160428	0.256226	-0.298701	-0.0401833	0.0637128
P34897	0.200123	-0.0242934	-0.0242934	0.0695187	0.0976318	-0.0698243	0.0218487	0.114744	-0.273074	-0.351872	-0.0184874	-0.122383	-0.0258212	-0.21336	0.0597403	-0.122689	0.228724	-0.217418	-0.1233	0.176471	0.256226	0.178304	-0.00473644	-0.459129	-0.0728801	0.118411	-0.0719633	-0.188694	-0.00168067	-0.291673	0.143774	0.144079	-0.143468	-0.193888	-0.193277	-0.156914	-0.0747135	-0.0802139	-0.078686	-0.179832	0.118411	0.163025	0.173415	-0.110772	-0.0698243	-0.0258212	-0.158747	0.0218487	-0.188694
P34932	-0.183599	-0.226585	-0.226585	0.198778	0.31123	-0.187471	0.208862	0.112299	-0.279991	-0.0319328	0.166692	-0.0322383	0.13369	-0.299588	-0.0105424	0.132162	0.0380443	0.0832697	-0.216501	0.0930481	0.000763942	-0.0282659	-0.0957983	0.010848	-0.121467	0.160886	-0.346371	-0.345455	-0.0239878	-0.134912	0.177387	0.0404889	-0.115355	-0.172804	-0.17372	-0.208556	-0.11016	-0.0847976	-0.110772	-0.145607	0.160886	0.194805	0.34026	-0.168526	-0.187471	0.13369	-0.417876	0.208862	-0.345455
P35080	-0.133721	-0.0362108	-0.0362108	0.0401833	-0.119633	-0.0343774	0.0551566	-0.0695187	-0.0657139	0.155386	0.0441558	0.108327	0.00381971	-0.180037	0.0273491	-0.0472116	0.201528	-0.028877	-0.0970206	0.158442	0.0799083	-0.0655462	0.0328495	0.0313216	-0.0658518	-0.0386555	-0.0111536	-0.223835	0.0976318	-0.347899	0.0142093	0.100382	-0.157525	-0.00993125	-0.0114591	-0.0157372	-0.0624905	-0.0857143	-0.0689076	-0.195722	-0.0386555	0.050573	0.290145	0.0114591	-0.0343774	0.00381971	-0.328648	0.0551566	-0.223835
P35221	-0.595166	0.0847976	0.0847976	0.468908	0.134607	-0.466463	-0.152636	0.357983	-0.252637	-0.0682964	-0.104354	-0.410237	-0.137357	-0.135659	0.342399	0.0212376	-0.0698243	-0.0264324	-0.0646295	0.00718105	-0.12055	0.0771581	-0.145302	0.170665	-0.0673797	-0.0951872	0.136134	0.123911	0.216807	0.177387	-0.0594347	0.0224599	-0.0197097	-0.0105424	-0.00198625	0.038961	-0.0661574	-0.0334607	-0.0524064	0.0160428	-0.0951872	-0.0502674	0.0572956	0.106494	-0.466463	-0.137357	-0.0771581	-0.152636	0.123911
P35222	-0.505967	0.0545455	0.0545455	0.392819	0.118411	-0.404125	-0.168526	0.267532	-0.203587	-0.0906035	-0.122995	-0.296562	-0.0762414	-0.123341	0.317341	0.0823529	-0.158442	0.0909091	-0.0979374	0.122078	-0.0569901	0.0887701	-0.118105	0.0942704	-0.0261268	0.0236822	0.0285714	0.0411001	0.0444614	0.227502	0.0227655	0.0359053	-0.038961	-0.0377387	-0.0273491	-0.0331551	-0.0252101	-0.0123759	0.0025974	-0.00932009	0.0236822	0.00381971	0.0517953	-0.00809778	-0.404125	-0.0762414	-0.0414057	-0.168526	0.0411001
P35232	0.0310588	0.0132926	0.0132926	0.215584	0.230558	-0.19725	0.0508785	0.201528	-0.252951	-0.0719633	0.248587	-0.196028	-0.131856	-0.269108	-0.0166539	-0.179832	0.279144	-0.315202	-0.266921	0.148358	0.251642	-0.0847976	0.0612681	-0.28984	0.0319328	0.156303	-0.00687548	-0.237586	-0.0942704	-0.25806	0.238503	-0.0624905	0.000458365	-0.313369	-0.303285	-0.252254	0.0236822	0.0634072	0.00198625	0.00473644	0.156303	0.253782	0.295034	-0.159969	-0.19725	-0.131856	-0.0105424	0.0508785	-0.237586
P35237	-0.200582	0.142552	0.142552	-0.0371276	-0.207639	0.0233766	-0.0728801	-0.0634072	-0.0685436	-0.285867	-0.205195	0.174943	0.283422	-0.0527477	0.262032	0.261727	-0.119939	0.296562	0.084492	0.173415	0.031016	0.309091	-0.31123	-0.0722689	-0.256226	-0.206723	-0.0792972	0.0756303	0.0456837	-0.142857	-0.218946	0.245531	-0.277617	0.139801	0.133384	0.159969	-0.251642	-0.273033	-0.218029	-0.285561	-0.206723	-0.149885	-0.0276547	0.212529	0.0233766	0.283422	-0.245225	-0.0728801	0.0756303
P35241	-0.163556	0.302674	0.302674	0.325592	0.0496562	-0.34851	-0.143774	0.248281	-0.123253	-0.271199	-0.103743	-0.419099	-0.235141	-0.0322171	0.281283	-0.0603514	-0.0502674	-0.0105424	0.256837	-0.161192	-0.17372	0.378457	-0.310313	-0.0991597	-0.299924	-0.420932	0.0245989	0.31673	0.0640183	-0.0319328	-0.41207	0.359206	-0.341788	0.320397	0.317036	0.364095	-0.296562	-0.349121	-0.254393	-0.322536	-0.420932	-0.383652	-0.219557	0.439878	-0.34851	-0.235141	-0.27395	-0.143774	0.31673
[truncated: 1,330 more rows]

## Sheet: total p-value
	Age	Area	The ratio of the tumor area to that of its convex hull	Eccentricity	Convexity	Roundness	Compactness	Spiculation	ExtremePointNum	Rectlike	Acutance	Roughness	Elliptical-normalized eccentricity	Elliptical-normalized angle	Length-to-width ratio	Overlap part length	Overlap part area	distance to capsule	mean tumor contrast	mean tumor covariance	mean tumor non-similarity	deviation ratio of tumor tissue and normal thyroid gland	relative brightness of tumor and normal tissue	relative brightness of tumor and normal muscle	Autoc	Contr	Corm	Corrp	Cprom	Cshad	Dissi	Energy	Entro	Homom	Homop	Maxpr	Sosvh	Savgh	Svarh	Senth	Dvarh	Denth	inf1h	inf2h	total calcification area	maximum calcification area	minimum calcification area	total calcification circumference	the number of calcification point
[truncated: 2,136 more rows]
